# Supplementary material for: Is geographical variation driving the transcriptomic responses to multiple stressors in the kelp Saccharina latissima?
Source: BMC Plant Biol. 2019 Nov 21;19:513. doi: 10.1186/s12870-019-2124-0 (PMC6881991; doi:10.1186/s12870-019-2124-0)
Supplement: Supplementary file 1 — Additional file 1. Summary of transcriptome statistics and of transcript annotations in the public databases. [file 12870_2019_2124_MOESM1_ESM.xlsx]

## Sheet: Sheet1
Summary of transcriptome statistics			Summary of transcript annotations in the public databases
Item	Number		Annotated database	Number of annotated transcripts
Total Trinity genes	135959		Uniref90	76177
Total transcripts	205363		Swiss-Prot best BLASTX hit	36454
% GC	53.37		TmHMM	28704
Contig N50	1220		Pfam	26645
Average contig	760.43 bp		Gene Ontology	21167
E90 (90% of total expression)	28,010 transcripts		Kegg	18924
N50 of E90	1595 bp		Eggnog	16479
Complete BUSCO matchesa	262 (86.5%)		RNAMMER	36
Fragmented BUSCOs matchesa	23 (7.6%)
Missing BUSCOsa	18 (5.9%)
aBUSCO was run in mode: transcriptome Eukaryotes
