# Supplementary material for: Is geographical variation driving the transcriptomic responses to multiple stressors in the kelp Saccharina latissima?
Source: BMC Plant Biol. 2019 Nov 21;19:513. doi: 10.1186/s12870-019-2124-0 (PMC6881991; doi:10.1186/s12870-019-2124-0)
Supplement: Supplementary file 2 — Additional file 2 List of DEGs found in the comparison of control (8_30) between Spitsbergen and Roscoff samples; P ≤ 0.001 and log2-fold change > 2. [file 12870_2019_2124_MOESM2_ESM.xlsx]

## Sheet: up-regulated DEGS_Roscoff_8_30
GeneId	log2FoldChange	pvalue	padj	sprot_Top_BLASTX_hit	prot_id	prot_coords	sprot_Top_BLASTP_hit	uniref90_BLASTX	uniref90_BLASTP	Pfam	TmHMM	eggnog	Kegg	gene_ontology_blast	gene_ontology_pfam
TRINITY_DN29370_c2_g2	8.27234	0	0	WSCD2_DANRE^WSCD2_DANRE^Q:1425-1162,H:135-223^39.3%ID^E:5.3e-10^RecName: Full=WSC domain-containing protein 2;^Eukaryota; Metazoa; Chordata; Craniata; Vertebrata; Euteleostomi; Actinopterygii; Neopterygii; Teleostei; Ostariophysi; Cypriniformes; Cyprinidae; Danio	TRINITY_DN29370_c2_g2::TRINITY_DN29370_c2_g2_i2::g.502420::m.502420	1135-1566[-]	WSCD2_DANRE^WSCD2_DANRE^Q:48-135,H:135-223^39.3%ID^E:1.5e-10^RecName: Full=WSC domain-containing protein 2;^Eukaryota; Metazoa; Chordata; Craniata; Vertebrata; Euteleostomi; Actinopterygii; Neopterygii; Teleostei; Ostariophysi; Cypriniformes; Cyprinidae; Danio	UniRef90_A0A0C3Q9V0^UniRef90_A0A0C3Q9V0^Q:1461-1162,H:261-361^37.6%ID^E:2.4e-09^.^.	UniRef90_A0A0C3Q9V0^UniRef90_A0A0C3Q9V0^Q:36-135,H:261-361^37.6%ID^E:6.6e-10^.^.	PF01822.18^WSC^WSC domain^50-128^E:4.2e-16	.	ENOG4111FP9^WSC domain containing	KEGG:dre:561091	GO:0016021^cellular_component^integral component of membrane`GO:0008146^molecular_function^sulfotransferase activity	.
TRINITY_DN28128_c5_g2	6.82885	2.90902e-234	5.17762e-230	.	TRINITY_DN28128_c5_g2::TRINITY_DN28128_c5_g2_i1::g.338251::m.338251	2321-2611[-]	.	.	.	.	ExpAA=19.39^PredHel=1^Topology=o20-39i	.	.	.	.
TRINITY_DN30451_c6_g5	7.86399	1.21662e-230	1.44361e-226	.	TRINITY_DN30451_c6_g5::TRINITY_DN30451_c6_g5_i1::g.627891::m.627891	226-411[-]	.	.	.	.	.	.	.	.	.
TRINITY_DN29792_c5_g4	7.90602	3.66407e-187	2.17383e-183	.	TRINITY_DN29792_c5_g4::TRINITY_DN29792_c5_g4_i1::g.539479::m.539479	1226-1450[+]	.	UniRef90_D7G5E9^UniRef90_D7G5E9^Q:1-159,H:146-198^49.1%ID^E:9e-09^.^.	.	.	.	.	.	.	.
TRINITY_DN29367_c1_g1	10.3939	4.08166e-172	2.07564e-168	.	TRINITY_DN29367_c1_g1::TRINITY_DN29367_c1_g1_i1::g.500389::m.500389	33-1814[-]	.	UniRef90_UPI00077FB7D8^UniRef90_UPI00077FB7D8^Q:1631-90,H:123-541^23.8%ID^E:1.7e-12^.^.	UniRef90_UPI00077FB7D8^UniRef90_UPI00077FB7D8^Q:62-575,H:123-541^23.8%ID^E:1.5e-12^.^.	.	.	.	.	.	.
TRINITY_DN30440_c1_g1	6.50877	5.62961e-164	2.22663e-160	WSCD2_DANRE^WSCD2_DANRE^Q:304-41,H:135-223^33.7%ID^E:3.6e-07^RecName: Full=WSC domain-containing protein 2;^Eukaryota; Metazoa; Chordata; Craniata; Vertebrata; Euteleostomi; Actinopterygii; Neopterygii; Teleostei; Ostariophysi; Cypriniformes; Cyprinidae; Danio	TRINITY_DN30440_c1_g1::TRINITY_DN30440_c1_g1_i2::g.627083::m.627083	2602-2937[-]	.	UniRef90_D8LLU2^UniRef90_D8LLU2^Q:775-524,H:235-322^48.9%ID^E:3.3e-12^.^.	UniRef90_D7FY49^UniRef90_D7FY49^Q:1-83,H:131-210^47%ID^E:9e-07^.^.	PF00092.27^VWA^von Willebrand factor type A domain^3-82^E:2.5e-08	.	.	.	.	.
TRINITY_DN29672_c1_g1	7.31033	6.07261e-159	2.16167e-155	.	.	.	.	.	.	.	.	.	.	.	.
TRINITY_DN30416_c4_g1	7.6889	2.68779e-149	8.69793e-146	.	TRINITY_DN30416_c4_g1::TRINITY_DN30416_c4_g1_i1::g.628746::m.628746	1-228[+]	.	UniRef90_D7G5E9^UniRef90_D7G5E9^Q:112-228,H:127-165^79.5%ID^E:6.3e-12^.^.	UniRef90_D7G5E9^UniRef90_D7G5E9^Q:38-76,H:127-165^79.5%ID^E:6.3e-12^.^.	.	.	.	.	.	.
TRINITY_DN29672_c2_g1	7.72956	4.06244e-133	1.11239e-129	.	.	.	.	.	.	.	.	.	.	.	.
TRINITY_DN26685_c3_g2	6.94594	7.39e-119	1.75375e-115	.	TRINITY_DN26685_c3_g2::TRINITY_DN26685_c3_g2_i1::g.127929::m.127929	835-1260[-]	.	UniRef90_D7FSP2^UniRef90_D7FSP2^Q:1254-916,H:330-445^36.8%ID^E:1.1e-07^.^.	UniRef90_D7FSP2^UniRef90_D7FSP2^Q:3-115,H:330-445^36.8%ID^E:3.6e-08^.^.	.	.	.	.	.	.
TRINITY_DN26074_c1_g1	6.8792	2.10013e-116	4.39754e-113	.	TRINITY_DN26074_c1_g1::TRINITY_DN26074_c1_g1_i1::g.66796::m.66796	2-322[-]	.	UniRef90_D7G5E9^UniRef90_D7G5E9^Q:289-2,H:129-229^40.6%ID^E:9.8e-11^.^.	UniRef90_D7G5E9^UniRef90_D7G5E9^Q:12-107,H:129-229^40.6%ID^E:9.8e-11^.^.	.	.	.	.	.	.
TRINITY_DN30313_c0_g3	6.63727	1.47633e-111	2.91962e-108	WSCD2_HUMAN^WSCD2_HUMAN^Q:1964-1707,H:128-216^43.3%ID^E:4.1e-12^RecName: Full=WSC domain-containing protein 2;^Eukaryota; Metazoa; Chordata; Craniata; Vertebrata; Euteleostomi; Mammalia; Eutheria; Euarchontoglires; Primates; Haplorrhini; Catarrhini; Hominidae; Homo	TRINITY_DN30313_c0_g3::TRINITY_DN30313_c0_g3_i2::g.618238::m.618238	562-831[-]	.	UniRef90_D8LLU2^UniRef90_D8LLU2^Q:3053-2094,H:1-322^43.7%ID^E:1.2e-50^.^.	.	.	ExpAA=18.15^PredHel=1^Topology=o4-26i	.	.	.	.
TRINITY_DN28159_c8_g2	4.75041	3.4134e-108	6.07533e-105	.	TRINITY_DN28159_c8_g2::TRINITY_DN28159_c8_g2_i1::g.343783::m.343783	162-320[-]	.	UniRef90_D7FSQ6^UniRef90_D7FSQ6^Q:5013-2293,H:63-974^37.4%ID^E:4.9e-142^.^.	.	.	.	.	.	.	.
TRINITY_DN27398_c5_g2	6.69566	9.16804e-108	1.55407e-104	POLX_TOBAC^POLX_TOBAC^Q:14-280,H:496-586^41.8%ID^E:2e-12^RecName: Full=Retrovirus-related Pol polyprotein from transposon TNT 1-94;^Eukaryota; Viridiplantae; Streptophyta; Embryophyta; Tracheophyta; Spermatophyta; Magnoliophyta; eudicotyledons; Gunneridae; Pentapetalae; asterids; lamiids; Solanales; Solanaceae; Nicotianoideae; Nicotianeae; Nicotiana	TRINITY_DN27398_c5_g2::TRINITY_DN27398_c5_g2_i2::g.233724::m.233724	2-319[+]	POLX_TOBAC^POLX_TOBAC^Q:5-93,H:496-586^41.8%ID^E:2e-12^RecName: Full=Retrovirus-related Pol polyprotein from transposon TNT 1-94;^Eukaryota; Viridiplantae; Streptophyta; Embryophyta; Tracheophyta; Spermatophyta; Magnoliophyta; eudicotyledons; Gunneridae; Pentapetalae; asterids; lamiids; Solanales; Solanaceae; Nicotianoideae; Nicotianeae; Nicotiana	UniRef90_UPI0007AFC270^UniRef90_UPI0007AFC270^Q:8-280,H:194-286^40.9%ID^E:1.4e-12^.^.	UniRef90_UPI0007AFC270^UniRef90_UPI0007AFC270^Q:3-93,H:194-286^40.9%ID^E:1.4e-12^.^.	PF00665.25^rve^Integrase core domain^7-96^E:4.4e-16	.	.	.	GO:0004190^molecular_function^aspartic-type endopeptidase activity`GO:0004519^molecular_function^endonuclease activity`GO:0003676^molecular_function^nucleic acid binding`GO:0003964^molecular_function^RNA-directed DNA polymerase activity`GO:0008270^molecular_function^zinc ion binding`GO:0015074^biological_process^DNA integration	GO:0015074^biological_process^DNA integration
TRINITY_DN30569_c6_g1	5.18405	1.28445e-104	1.9051e-101	.	TRINITY_DN30569_c6_g1::TRINITY_DN30569_c6_g1_i1::g.644250::m.644250	585-962[-]	.	UniRef90_D7G5E9^UniRef90_D7G5E9^Q:355-2,H:127-248^33.6%ID^E:7.3e-09^.^.	UniRef90_D8LCY4^UniRef90_D8LCY4^Q:46-114,H:132-200^43.5%ID^E:4.9e-09^.^.	.	.	.	.	.	.
TRINITY_DN30454_c1_g2	3.21085	3.3454e-97	3.96955e-94	.	.	.	.	.	.	.	.	.	.	.	.
TRINITY_DN28551_c3_g1	5.19588	4.19792e-95	4.3951e-92	Y1014_HAEIN^Y1014_HAEIN^Q:204-902,H:71-301^35.2%ID^E:6.7e-28^.^.	TRINITY_DN28551_c3_g1::TRINITY_DN28551_c3_g1_i9::g.396699::m.396699	3-956[+]	Y1014_HAEIN^Y1014_HAEIN^Q:68-300,H:71-301^38.1%ID^E:1.2e-33^.^.	UniRef90_D7FZ49^UniRef90_D7FZ49^Q:75-935,H:90-371^70.4%ID^E:2.9e-107^.^.	UniRef90_D7FZ49^UniRef90_D7FZ49^Q:20-317,H:85-377^72.8%ID^E:5.2e-116^.^.	PF01073.18^3Beta_HSD^3-beta hydroxysteroid dehydrogenase/isomerase family^59-172^E:7.5e-12`PF07993.11^NAD_binding_4^Male sterility protein^63-174^E:1.2e-10`PF01370.20^Epimerase^NAD dependent epimerase/dehydratase family^69-169^E:6.5e-12`PF16363.4^GDP_Man_Dehyd^GDP-mannose 4,6 dehydratase^69-154^E:3.8e-08`PF04321.16^RmlD_sub_bind^RmlD substrate binding domain^79-155^E:7.6e-06	.	.	.	.	GO:0003854^molecular_function^3-beta-hydroxy-delta5-steroid dehydrogenase activity`GO:0016616^molecular_function^oxidoreductase activity, acting on the CH-OH group of donors, NAD or NADP as acceptor`GO:0006694^biological_process^steroid biosynthetic process`GO:0055114^biological_process^oxidation-reduction process`GO:0003824^molecular_function^catalytic activity`GO:0050662^molecular_function^coen…
TRINITY_DN28464_c5_g3	5.00631	4.06237e-94	4.13166e-91	.	.	.	.	UniRef90_D7G5E9^UniRef90_D7G5E9^Q:189-16,H:127-184^62.1%ID^E:4.8e-18^.^.	.	.	.	.	.	.	.
TRINITY_DN26492_c0_g1	4.27915	8.05356e-93	7.74818e-90	.	.	.	.	.	.	.	.	.	.	.	.
TRINITY_DN30136_c4_g2	6.03495	9.07024e-93	8.49667e-90	.	.	.	.	.	.	.	.	.	.	.	.
TRINITY_DN30106_c9_g1	6.68389	3.69282e-91	3.28633e-88	.	TRINITY_DN30106_c9_g1::TRINITY_DN30106_c9_g1_i1::g.591578::m.591578	3-290[+]	.	.	.	.	.	.	.	.	.
TRINITY_DN29821_c3_g1	5.74501	9.37273e-90	8.13759e-87	LRKS1_ARATH^LRKS1_ARATH^Q:2203-2868,H:364-557^31%ID^E:2.9e-20^RecName: Full=L-type lectin-domain containing receptor kinase S.1 {ECO:0000303|PubMed:19773388};^Eukaryota; Viridiplantae; Streptophyta; Embryophyta; Tracheophyta; Spermatophyta; Magnoliophyta; eudicotyledons; Gunneridae; Pentapetalae; rosids; malvids; Brassicales; Brassicaceae; Camelineae; Arabidopsis	TRINITY_DN29821_c3_g1::TRINITY_DN29821_c3_g1_i2::g.555322::m.555322	783-1067[-]	.	UniRef90_D8LHV1^UniRef90_D8LHV1^Q:1663-2868,H:650-1024^54.7%ID^E:2.2e-107^.^.	.	.	.	.	.	.	.
TRINITY_DN27894_c4_g1	3.58956	6.88076e-87	5.44298e-84	.	TRINITY_DN27894_c4_g1::TRINITY_DN27894_c4_g1_i1::g.303740::m.303740	21-257[-]	.	UniRef90_D7FS33^UniRef90_D7FS33^Q:1188-736,H:5-155^43.7%ID^E:1.2e-31^.^.	.	.	ExpAA=43.51^PredHel=2^Topology=o15-34i39-61o	.	.	.	.
TRINITY_DN29367_c0_g3	5.05182	1.18202e-84	9.14707e-82	.	TRINITY_DN29367_c0_g3::TRINITY_DN29367_c0_g3_i1::g.500388::m.500388	568-1083[-]	.	UniRef90_D8LMW2^UniRef90_D8LMW2^Q:1083-589,H:146-304^33.5%ID^E:1e-14^.^.	UniRef90_D8LMW2^UniRef90_D8LMW2^Q:1-165,H:146-304^33.5%ID^E:4.8e-15^.^.	.	.	.	.	.	.
TRINITY_DN29584_c8_g14	5.76186	1.38041e-84	1.0455e-81	.	.	.	.	.	.	.	.	.	.	.	.
TRINITY_DN27857_c1_g2	5.51551	5.56497e-84	3.96192e-81	.	.	.	.	.	.	.	.	.	.	.	.
TRINITY_DN26409_c3_g4	4.25616	6.434e-83	4.40445e-80	.	TRINITY_DN26409_c3_g4::TRINITY_DN26409_c3_g4_i1::g.86767::m.86767	1194-1967[-]	.	UniRef90_D7G4K4^UniRef90_D7G4K4^Q:1805-1209,H:21-217^53.8%ID^E:1.8e-54^.^.	UniRef90_D7G4K4^UniRef90_D7G4K4^Q:44-253,H:11-217^53.3%ID^E:1.4e-55^.^.	PF06468.12^Spond_N^Spondin_N^66-175^E:1.4e-08	ExpAA=16.09^PredHel=1^Topology=o29-51i	.	.	.	.
TRINITY_DN26919_c0_g1	8.39293	2.75069e-80	1.81326e-77	PRY3_YEAST^PRY3_YEAST^Q:900-451,H:20-159^35.8%ID^E:9.1e-11^RecName: Full=Cell wall protein PRY3;^Eukaryota; Fungi; Dikarya; Ascomycota; Saccharomycotina; Saccharomycetes; Saccharomycetales; Saccharomycetaceae; Saccharomyces	TRINITY_DN26919_c0_g1::TRINITY_DN26919_c0_g1_i3::g.164272::m.164272	408-815[-]	.	UniRef90_D8LJX3^UniRef90_D8LJX3^Q:924-430,H:328-492^52.1%ID^E:5.5e-39^.^.	.	.	.	.	.	.	.
TRINITY_DN29695_c2_g1	4.41519	4.61083e-80	2.98421e-77	METE_SYNJB^METE_SYNJB^Q:2768-723,H:3-656^51.5%ID^E:1.4e-184^RecName: Full=5-methyltetrahydropteroyltriglutamate--homocysteine methyltransferase {ECO:0000255|HAMAP-Rule:MF_00172};^Bacteria; Cyanobacteria; Synechococcales; Synechococcaceae; Synechococcus	TRINITY_DN29695_c2_g1::TRINITY_DN29695_c2_g1_i1::g.538938::m.538938	714-2903[-]	METE_SYNJB^METE_SYNJB^Q:46-727,H:3-656^51.5%ID^E:1.3e-184^RecName: Full=5-methyltetrahydropteroyltriglutamate--homocysteine methyltransferase {ECO:0000255|HAMAP-Rule:MF_00172};^Bacteria; Cyanobacteria; Synechococcales; Synechococcaceae; Synechococcus	UniRef90_D8LTQ6^UniRef90_D8LTQ6^Q:2768-723,H:3-691^80.6%ID^E:0^.^.	UniRef90_D8LTQ6^UniRef90_D8LTQ6^Q:46-727,H:3-691^80.6%ID^E:0^.^.	PF08267.11^Meth_synt_1^Cobalamin-independent synthase, N-terminal domain^50-365^E:1.1e-82`PF01717.17^Meth_synt_2^Cobalamin-independent synthase, Catalytic domain^487-727^E:7.1e-107	.	COG0620^Catalyzes the transfer of a methyl group from 5- methyltetrahydrofolate to homocysteine resulting in methionine formation (By similarity)	KEGG:cyb:CYB_1886`KO:K00549	GO:0003871^molecular_function^5-methyltetrahydropteroyltriglutamate-homocysteine S-methyltransferase activity`GO:0008270^molecular_function^zinc ion binding`GO:0009086^biological_process^methionine biosynthetic process	GO:0003871^molecular_function^5-methyltetrahydropteroyltriglutamate-homocysteine S-methyltransferase activity`GO:0008270^molecular_function^zinc ion binding`GO:0008652^biological_process^cellular amino acid biosynthetic process`GO:0009086^biological_process^methionine biosynthetic process
TRINITY_DN26829_c1_g3	3.72764	6.15635e-79	3.71437e-76	.	TRINITY_DN26829_c1_g3::TRINITY_DN26829_c1_g3_i1::g.145913::m.145913	2-868[-]	.	UniRef90_D7G0S4^UniRef90_D7G0S4^Q:799-140,H:31-254^46.2%ID^E:8.2e-44^.^.	UniRef90_D7G0S4^UniRef90_D7G0S4^Q:24-288,H:31-291^49.5%ID^E:1.3e-57^.^.	.	.	.	.	.	.
TRINITY_DN28987_c9_g1	4.33235	6.46709e-78	3.77392e-75	.	.	.	.	.	.	.	.	.	.	.	.
TRINITY_DN27345_c2_g1	6.88491	6.07482e-77	3.43247e-74	.	.	.	.	.	.	.	.	.	.	.	.
TRINITY_DN27281_c4_g2	4.19851	8.7902e-77	4.88913e-74	.	.	.	.	.	.	.	.	.	.	.	.
TRINITY_DN30215_c1_g2	4.91958	2.81943e-76	1.54405e-73	R4RL1_RAT^R4RL1_RAT^Q:4049-3570,H:80-208^33.5%ID^E:7.8e-13^RecName: Full=Reticulon-4 receptor-like 1;^Eukaryota; Metazoa; Chordata; Craniata; Vertebrata; Euteleostomi; Mammalia; Eutheria; Euarchontoglires; Glires; Rodentia; Myomorpha; Muroidea; Muridae; Murinae; Rattus	TRINITY_DN30215_c1_g2::TRINITY_DN30215_c1_g2_i2::g.608151::m.608151	1726-1905[+]	.	UniRef90_D7G7F2^UniRef90_D7G7F2^Q:4031-3549,H:209-373^44.6%ID^E:7.8e-20^.^.	.	.	.	.	.	.	.
TRINITY_DN21657_c0_g1	6.82448	3.38695e-76	1.82674e-73	.	.	.	.	.	.	.	.	.	.	.	.
TRINITY_DN29612_c2_g2	6.68106	1.78104e-73	8.68487e-71	.	TRINITY_DN29612_c2_g2::TRINITY_DN29612_c2_g2_i1::g.528330::m.528330	997-1983[+]	.	UniRef90_D7G5E9^UniRef90_D7G5E9^Q:2040-1279,H:13-274^48.3%ID^E:2.4e-69^.^.	.	.	ExpAA=179.98^PredHel=8^Topology=i12-34o49-68i80-102o130-149i162-184o208-227i240-262o287-309i	.	.	.	.
TRINITY_DN28417_c10_g2	6.28236	2.49191e-73	1.19871e-70	RGXT1_ARATH^RGXT1_ARATH^Q:1070-342,H:91-346^29.9%ID^E:2.7e-22^RecName: Full=UDP-D-xylose:L-fucose alpha-1,3-D-xylosyltransferase 1 {ECO:0000305};^Eukaryota; Viridiplantae; Streptophyta; Embryophyta; Tracheophyta; Spermatophyta; Magnoliophyta; eudicotyledons; Gunneridae; Pentapetalae; rosids; malvids; Brassicales; Brassicaceae; Camelineae; Arabidopsis	TRINITY_DN28417_c10_g2::TRINITY_DN28417_c10_g2_i3::g.379548::m.379548	297-1550[-]	RGXT1_ARATH^RGXT1_ARATH^Q:161-403,H:91-346^29.9%ID^E:2.2e-22^RecName: Full=UDP-D-xylose:L-fucose alpha-1,3-D-xylosyltransferase 1 {ECO:0000305};^Eukaryota; Viridiplantae; Streptophyta; Embryophyta; Tracheophyta; Spermatophyta; Magnoliophyta; eudicotyledons; Gunneridae; Pentapetalae; rosids; malvids; Brassicales; Brassicaceae; Camelineae; Arabidopsis	UniRef90_D8LU02^UniRef90_D8LU02^Q:1070-303,H:276-532^44.7%ID^E:9.4e-59^.^.	UniRef90_D8LU02^UniRef90_D8LU02^Q:161-416,H:276-532^44.7%ID^E:1e-58^.^.	PF03407.15^Nucleotid_trans^Nucleotide-diphospho-sugar transferase^192-397^E:4e-26	.	.	KEGG:ath:AT4G01770`KO:K11714	GO:0005794^cellular_component^Golgi apparatus`GO:0000139^cellular_component^Golgi membrane`GO:0016021^cellular_component^integral component of membrane`GO:0035252^molecular_function^UDP-xylosyltransferase activity`GO:0010306^biological_process^rhamnogalacturonan II biosynthetic process	.
TRINITY_DN30088_c2_g6	4.3995	4.24453e-73	2.01457e-70	.	TRINITY_DN30088_c2_g6::TRINITY_DN30088_c2_g6_i1::g.588340::m.588340	3-341[+]	.	UniRef90_D7G122^UniRef90_D7G122^Q:3-341,H:11-119^45.6%ID^E:6.3e-16^.^.	UniRef90_D7G122^UniRef90_D7G122^Q:1-113,H:11-119^45.6%ID^E:6.3e-16^.^.	.	.	.	.	.	.
TRINITY_DN28911_c7_g2	4.60509	1.24736e-72	5.84238e-70	.	TRINITY_DN28911_c7_g2::TRINITY_DN28911_c7_g2_i1::g.443287::m.443287	401-607[-]	.	.	.	.	.	.	.	.	.
TRINITY_DN27356_c7_g4	4.39694	1.56056e-71	6.94389e-69	.	.	.	.	.	.	.	.	.	.	.	.
TRINITY_DN26402_c10_g1	5.34656	1.65392e-71	7.26845e-69	.	TRINITY_DN26402_c10_g1::TRINITY_DN26402_c10_g1_i1::g.87673::m.87673	1800-2432[-]	.	UniRef90_D8LNG4^UniRef90_D8LNG4^Q:2432-1869,H:510-704^56.6%ID^E:6.9e-48^.^.	UniRef90_D8LNG4^UniRef90_D8LNG4^Q:1-188,H:510-704^56.6%ID^E:4e-48^.^.	.	.	.	.	.	.
TRINITY_DN29319_c2_g1	2.86537	2.92631e-71	1.25621e-68	.	.	.	.	.	.	.	.	.	.	.	.
TRINITY_DN28682_c6_g1	3.51258	2.92904e-71	1.25621e-68	.	TRINITY_DN28682_c6_g1::TRINITY_DN28682_c6_g1_i1::g.413064::m.413064	3-1412[+]	.	UniRef90_D7FV01^UniRef90_D7FV01^Q:717-1403,H:62-293^47.5%ID^E:1e-53^.^.	UniRef90_D7FV01^UniRef90_D7FV01^Q:239-467,H:62-293^47.5%ID^E:6.4e-54^.^.	PF04827.13^Plant_tran^Plant transposon protein^197-398^E:6.1e-22`PF13359.5^DDE_Tnp_4^DDE superfamily endonuclease^226-394^E:8.3e-18	.	.	.	.	GO:0016788^molecular_function^hydrolase activity, acting on ester bonds
TRINITY_DN29495_c7_g3	3.91545	4.41121e-71	1.86935e-68	.	TRINITY_DN29495_c7_g3::TRINITY_DN29495_c7_g3_i1::g.504093::m.504093	922-1200[+]	.	.	.	.	.	.	.	.	.
TRINITY_DN28731_c6_g4	6.45075	2.9423e-70	1.21787e-67	.	TRINITY_DN28731_c6_g4::TRINITY_DN28731_c6_g4_i1::g.420357::m.420357	53-313[-]	.	.	.	.	.	.	.	.	.
TRINITY_DN28879_c4_g1	3.48668	2.84409e-67	1.11254e-64	.	.	.	.	.	.	.	.	.	.	.	.
TRINITY_DN27398_c5_g1	6.20394	5.30491e-67	2.03053e-64	.	.	.	.	.	.	.	.	.	.	.	.
TRINITY_DN28424_c5_g1	5.12742	5.63124e-66	2.08807e-63	.	.	.	.	.	.	.	.	.	.	.	.
TRINITY_DN30286_c4_g1	6.77811	1.7802e-64	6.40099e-62	.	.	.	.	.	.	.	.	.	.	.	.
TRINITY_DN28679_c8_g3	4.31371	2.03404e-64	7.24059e-62	PVG1_SCHPO^PVG1_SCHPO^Q:917-366,H:100-272^31.6%ID^E:6.4e-13^RecName: Full=Pyruvyl transferase 1;^Eukaryota; Fungi; Dikarya; Ascomycota; Taphrinomycotina; Schizosaccharomycetes; Schizosaccharomycetales; Schizosaccharomycetaceae; Schizosaccharomyces	TRINITY_DN28679_c8_g3::TRINITY_DN28679_c8_g3_i2::g.413597::m.413597	336-1232[-]	PVG1_SCHPO^PVG1_SCHPO^Q:106-289,H:100-272^31.6%ID^E:3.8e-13^RecName: Full=Pyruvyl transferase 1;^Eukaryota; Fungi; Dikarya; Ascomycota; Taphrinomycotina; Schizosaccharomycetes; Schizosaccharomycetales; Schizosaccharomycetaceae; Schizosaccharomyces	UniRef90_B6JXW4^UniRef90_B6JXW4^Q:917-366,H:116-287^33.9%ID^E:3.3e-16^.^.	UniRef90_B6JXW4^UniRef90_B6JXW4^Q:106-289,H:116-287^33.9%ID^E:1.5e-16^.^.	.	.	.	KEGG:spo:SPAC8F11.10c	GO:0005737^cellular_component^cytoplasm`GO:0009898^cellular_component^cytoplasmic side of plasma membrane`GO:0005794^cellular_component^Golgi apparatus`GO:0046919^molecular_function^pyruvyltransferase activity`GO:0051072^biological_process^4,6-pyruvylated galactose residue biosynthetic process`GO:0071555^biological_process^cell wall organization`GO:0009272^biological_process^fungal-type cell wall…	.
TRINITY_DN30113_c9_g10	4.39423	2.6425e-63	9.13254e-61	.	TRINITY_DN30113_c9_g10::TRINITY_DN30113_c9_g10_i1::g.592372::m.592372	326-1408[+]	.	UniRef90_D8LMW2^UniRef90_D8LMW2^Q:527-1384,H:16-305^50%ID^E:1.7e-77^.^.	UniRef90_D8LMW2^UniRef90_D8LMW2^Q:68-353,H:16-305^50%ID^E:8.3e-78^.^.	.	.	.	.	.	.
TRINITY_DN27050_c9_g1	4.62754	2.72115e-62	9.05277e-60	.	TRINITY_DN27050_c9_g1::TRINITY_DN27050_c9_g1_i1::g.182546::m.182546	4-1128[-]	.	.	.	.	.	.	.	.	.
TRINITY_DN30369_c2_g1	4.0647	9.48517e-62	3.12633e-59	.	TRINITY_DN30369_c2_g1::TRINITY_DN30369_c2_g1_i1::g.623901::m.623901	333-1805[-]	.	.	.	PF14223.5^Retrotran_gag_2^gag-polypeptide of LTR copia-type^257-337^E:8e-07`PF00098.22^zf-CCHC^Zinc knuckle^426-441^E:0.00061	.	.	.	.	GO:0003676^molecular_function^nucleic acid binding`GO:0008270^molecular_function^zinc ion binding
TRINITY_DN29044_c2_g4	4.82789	1.26621e-61	4.13516e-59	.	.	.	.	.	.	.	.	.	.	.	.
TRINITY_DN29822_c3_g1	4.01282	4.51471e-61	1.461e-58	.	TRINITY_DN29822_c3_g1::TRINITY_DN29822_c3_g1_i1::g.561633::m.561633	1337-1909[-]	.	UniRef90_D7G122^UniRef90_D7G122^Q:1798-1343,H:2-147^48.1%ID^E:1.3e-25^.^.	UniRef90_D7G122^UniRef90_D7G122^Q:38-189,H:2-147^48.1%ID^E:3e-26^.^.	.	.	.	.	.	.
TRINITY_DN28537_c12_g1	4.36998	4.07919e-60	1.27374e-57	.	.	.	.	.	.	.	.	.	.	.	.
TRINITY_DN26509_c7_g1	4.64874	3.4834e-59	1.05982e-56	CARDI_NOVAD^CARDI_NOVAD^Q:2018-1812,H:393-461^46.4%ID^E:1.3e-11^RecName: Full=8'-apo-carotenoid 13,14-cleaving dioxygenase {ECO:0000305};^Bacteria; Proteobacteria; Alphaproteobacteria; Sphingomonadales; Sphingomonadaceae; Novosphingobium	TRINITY_DN26509_c7_g1::TRINITY_DN26509_c7_g1_i2::g.101855::m.101855	1767-2066[-]	CARDI_NOVAD^CARDI_NOVAD^Q:17-85,H:393-461^46.4%ID^E:2.4e-12^RecName: Full=8'-apo-carotenoid 13,14-cleaving dioxygenase {ECO:0000305};^Bacteria; Proteobacteria; Alphaproteobacteria; Sphingomonadales; Sphingomonadaceae; Novosphingobium	UniRef90_D8LJ08^UniRef90_D8LJ08^Q:2018-1788,H:480-556^74%ID^E:4.5e-27^.^.	UniRef90_D8LJ08^UniRef90_D8LJ08^Q:17-93,H:480-556^74%ID^E:6.3e-28^.^.	PF03055.14^RPE65^Retinal pigment epithelial membrane protein^19-88^E:1.5e-15	.	.	KEGG:nar:Saro_3580	GO:0046872^molecular_function^metal ion binding`GO:0016702^molecular_function^oxidoreductase activity, acting on single donors with incorporation of molecular oxygen, incorporation of two atoms of oxygen	GO:0016702^molecular_function^oxidoreductase activity, acting on single donors with incorporation of molecular oxygen, incorporation of two atoms of oxygen`GO:0055114^biological_process^oxidation-reduction process
TRINITY_DN28765_c6_g3	2.99745	1.04911e-58	3.06107e-56	.	TRINITY_DN28765_c6_g3::TRINITY_DN28765_c6_g3_i1::g.424202::m.424202	2-253[-]	.	.	.	.	.	.	.	.	.
TRINITY_DN30232_c9_g1	3.61646	4.40188e-58	1.26366e-55	V012_FOWPN^V012_FOWPN^Q:213-524,H:24-111^34.6%ID^E:8.6e-07^RecName: Full=Putative ankyrin repeat protein FPV012;^Viruses; dsDNA viruses, no RNA stage; Poxviridae; Chordopoxvirinae; Avipoxvirus	TRINITY_DN30232_c9_g1::TRINITY_DN30232_c9_g1_i1::g.607455::m.607455	3-527[+]	V023_FOWPN^V023_FOWPN^Q:59-168,H:202-298^30.9%ID^E:2.4e-07^RecName: Full=Putative ankyrin repeat protein FPV023;^Viruses; dsDNA viruses, no RNA stage; Poxviridae; Chordopoxvirinae; Avipoxvirus	UniRef90_D8LHY1^UniRef90_D8LHY1^Q:210-524,H:3-107^73.3%ID^E:3.4e-39^.^.	UniRef90_D8LHY1^UniRef90_D8LHY1^Q:70-174,H:3-107^73.3%ID^E:2.2e-39^.^.	PF12796.6^Ank_2^Ankyrin repeats (3 copies)^75-170^E:8.4e-10`PF13857.5^Ank_5^Ankyrin repeats (many copies)^78-134^E:2e-07`PF00023.29^Ank^Ankyrin repeat^93-123^E:0.023`PF00023.29^Ank^Ankyrin repeat^127-172^E:0.00057	.	.	KEGG:vg:1486742	.	GO:0005515^molecular_function^protein binding
TRINITY_DN28317_c9_g1	3.71881	7.55872e-58	2.15254e-55	.	TRINITY_DN28317_c9_g1::TRINITY_DN28317_c9_g1_i1::g.366582::m.366582	790-990[-]	.	.	.	.	.	.	.	.	.
TRINITY_DN3808_c0_g1	4.73414	1.42818e-57	4.03484e-55	.	TRINITY_DN3808_c0_g1::TRINITY_DN3808_c0_g1_i1::g.7050::m.7050	2-283[+]	.	.	.	.	.	.	.	.	.
TRINITY_DN29441_c0_g1	2.88452	1.83662e-57	5.14789e-55	.	TRINITY_DN29441_c0_g1::TRINITY_DN29441_c0_g1_i1::g.511919::m.511919	1091-1852[+]	.	.	.	.	.	.	.	.	.
TRINITY_DN26934_c2_g2	4.25192	3.17673e-57	8.76605e-55	.	TRINITY_DN26934_c2_g2::TRINITY_DN26934_c2_g2_i1::g.163061::m.163061	1-270[+]	.	UniRef90_D7FUC7^UniRef90_D7FUC7^Q:79-261,H:1-61^62.3%ID^E:1.8e-13^.^.	UniRef90_D7FUC7^UniRef90_D7FUC7^Q:27-87,H:1-61^62.3%ID^E:2.1e-14^.^.	.	.	.	.	.	.
TRINITY_DN30409_c2_g1	3.87732	6.08307e-56	1.64045e-53	.	TRINITY_DN30409_c2_g1::TRINITY_DN30409_c2_g1_i1::g.629235::m.629235	51-398[+]	.	.	.	.	.	.	.	.	.
TRINITY_DN27549_c3_g1	4.10855	6.26756e-56	1.67749e-53	.	.	.	.	.	.	.	.	.	.	.	.
TRINITY_DN26631_c5_g1	4.48098	1.30963e-55	3.42785e-53	.	TRINITY_DN26631_c5_g1::TRINITY_DN26631_c5_g1_i1::g.116419::m.116419	3-260[+]	.	.	.	.	.	.	.	.	.
TRINITY_DN37822_c0_g1	4.20636	1.70485e-55	4.36602e-53	.	.	.	.	.	.	.	.	.	.	.	.
TRINITY_DN29908_c7_g2	2.78784	2.11498e-55	5.37765e-53	.	TRINITY_DN29908_c7_g2::TRINITY_DN29908_c7_g2_i1::g.566610::m.566610	1-264[-]	.	.	.	.	.	.	.	.	.
TRINITY_DN27829_c17_g1	7.38982	2.4377e-54	6.02603e-52	.	TRINITY_DN27829_c17_g1::TRINITY_DN27829_c17_g1_i1::g.296989::m.296989	1033-1218[+]	.	.	.	.	.	.	.	.	.
TRINITY_DN30440_c1_g5	16.0198	4.40392e-54	1.08115e-51	.	.	.	.	.	.	.	.	.	.	.	.
TRINITY_DN26358_c11_g1	4.528	1.00128e-53	2.42467e-51	.	TRINITY_DN26358_c11_g1::TRINITY_DN26358_c11_g1_i1::g.81975::m.81975	1-609[-]	.	.	.	.	.	.	.	.	.
TRINITY_DN28511_c5_g4	7.70132	3.55281e-53	8.4313e-51	.	.	.	.	.	.	.	.	.	.	.	.
TRINITY_DN30156_c6_g1	2.29402	1.03774e-52	2.44639e-50	C74A3_ORYSJ^C74A3_ORYSJ^Q:79-330,H:343-424^42.9%ID^E:4.1e-06^RecName: Full=Allene oxide synthase 3;^Eukaryota; Viridiplantae; Streptophyta; Embryophyta; Tracheophyta; Spermatophyta; Magnoliophyta; Liliopsida; Poales; Poaceae; BOP clade; Oryzoideae; Oryzeae; Oryzinae; Oryza	TRINITY_DN30156_c6_g1::TRINITY_DN30156_c6_g1_i1::g.597314::m.597314	453-719[-]	.	UniRef90_D8LCX5^UniRef90_D8LCX5^Q:1-576,H:179-370^58.9%ID^E:5.1e-64^.^.	.	.	.	.	.	.	.
TRINITY_DN29795_c8_g4	8.82719	1.26585e-52	2.96451e-50	.	.	.	.	.	.	.	.	.	.	.	.
TRINITY_DN30251_c1_g1	2.68098	6.32245e-52	1.46143e-49	.	TRINITY_DN30251_c1_g1::TRINITY_DN30251_c1_g1_i1::g.614326::m.614326	47-901[+]	.	.	.	.	.	.	.	.	.
TRINITY_DN18954_c0_g1	8.09377	1.1543e-51	2.63395e-49	.	TRINITY_DN18954_c0_g1::TRINITY_DN18954_c0_g1_i1::g.30086::m.30086	262-447[-]	.	.	.	.	.	.	.	.	.
TRINITY_DN27322_c7_g1	3.03077	3.28629e-51	7.35737e-49	.	.	.	.	.	.	.	.	.	.	.	.
TRINITY_DN27567_c10_g6	5.23752	1.61314e-50	3.52288e-48	.	TRINITY_DN27567_c10_g6::TRINITY_DN27567_c10_g6_i1::g.258893::m.258893	3-203[+]	.	.	.	.	.	.	.	.	.
TRINITY_DN28880_c5_g1	3.82618	2.93373e-49	6.29109e-47	PIP21_MAIZE^PIP21_MAIZE^Q:3187-2576,H:37-257^40.3%ID^E:3e-35^RecName: Full=Aquaporin PIP2-1;^Eukaryota; Viridiplantae; Streptophyta; Embryophyta; Tracheophyta; Spermatophyta; Magnoliophyta; Liliopsida; Poales; Poaceae; PACMAD clade; Panicoideae; Andropogonodae; Andropogoneae; Tripsacinae; Zea	TRINITY_DN28880_c5_g1::TRINITY_DN28880_c5_g1_i6::g.438233::m.438233	653-802[+]	.	UniRef90_D8LTV5^UniRef90_D8LTV5^Q:3289-2474,H:5-275^53.2%ID^E:9.9e-70^.^.	.	.	.	.	.	.	.
TRINITY_DN26883_c4_g3	4.61118	3.40865e-49	7.26574e-47	.	TRINITY_DN26883_c4_g3::TRINITY_DN26883_c4_g3_i1::g.159790::m.159790	465-647[+]	.	.	.	.	.	.	.	.	.
TRINITY_DN29319_c3_g2	5.34452	4.41846e-49	9.36214e-47	.	.	.	.	.	.	.	.	.	.	.	.
TRINITY_DN28729_c7_g3	3.42708	1.23423e-47	2.4822e-45	.	.	.	.	.	.	.	.	.	.	.	.
TRINITY_DN26829_c1_g2	2.30652	2.79596e-47	5.52932e-45	.	TRINITY_DN26829_c1_g2::TRINITY_DN26829_c1_g2_i1::g.145885::m.145885	231-545[+]	.	UniRef90_D8LCN0^UniRef90_D8LCN0^Q:3585-3136,H:192-341^58.7%ID^E:2.4e-42^.^.	.	.	.	.	.	.	.
TRINITY_DN27105_c5_g1	2.47554	7.04315e-47	1.38517e-44	.	TRINITY_DN27105_c5_g1::TRINITY_DN27105_c5_g1_i1::g.192054::m.192054	1-429[+]	.	.	.	.	ExpAA=26.25^PredHel=1^Topology=i13-35o	.	.	.	.
TRINITY_DN28849_c7_g1	2.98192	7.36869e-47	1.44123e-44	.	TRINITY_DN28849_c7_g1::TRINITY_DN28849_c7_g1_i1::g.435177::m.435177	470-637[+]	.	.	.	.	.	.	.	.	.
TRINITY_DN29822_c3_g4	4.04641	7.90582e-47	1.53783e-44	.	TRINITY_DN29822_c3_g4::TRINITY_DN29822_c3_g4_i1::g.561662::m.561662	551-751[-]	.	.	.	.	.	.	.	.	.
TRINITY_DN29737_c6_g1	3.22068	1.23521e-46	2.38967e-44	.	.	.	.	UniRef90_D7G122^UniRef90_D7G122^Q:7-261,H:40-119^43.5%ID^E:2.4e-07^.^.	.	.	.	.	.	.	.
TRINITY_DN28286_c5_g1	3.65059	1.21056e-44	2.29214e-42	.	TRINITY_DN28286_c5_g1::TRINITY_DN28286_c5_g1_i1::g.360338::m.360338	108-374[+]	.	.	.	.	.	.	.	.	.
TRINITY_DN27881_c2_g1	2.63089	1.5163e-44	2.85586e-42	.	TRINITY_DN27881_c2_g1::TRINITY_DN27881_c2_g1_i1::g.303067::m.303067	629-793[-]	.	.	.	.	.	.	.	.	.
TRINITY_DN30370_c0_g4	3.26125	1.67933e-44	3.1298e-42	POLX_TOBAC^POLX_TOBAC^Q:212-520,H:419-522^35.2%ID^E:1.2e-07^RecName: Full=Retrovirus-related Pol polyprotein from transposon TNT 1-94;^Eukaryota; Viridiplantae; Streptophyta; Embryophyta; Tracheophyta; Spermatophyta; Magnoliophyta; eudicotyledons; Gunneridae; Pentapetalae; asterids; lamiids; Solanales; Solanaceae; Nicotianoideae; Nicotianeae; Nicotiana	TRINITY_DN30370_c0_g4::TRINITY_DN30370_c0_g4_i3::g.624847::m.624847	2-574[+]	POLX_TOBAC^POLX_TOBAC^Q:71-173,H:419-522^35.2%ID^E:1.2e-07^RecName: Full=Retrovirus-related Pol polyprotein from transposon TNT 1-94;^Eukaryota; Viridiplantae; Streptophyta; Embryophyta; Tracheophyta; Spermatophyta; Magnoliophyta; eudicotyledons; Gunneridae; Pentapetalae; asterids; lamiids; Solanales; Solanaceae; Nicotianoideae; Nicotianeae; Nicotiana	UniRef90_B1PJ47^UniRef90_B1PJ47^Q:203-544,H:563-675^39.5%ID^E:9.3e-12^.^.	UniRef90_B1PJ47^UniRef90_B1PJ47^Q:68-181,H:563-675^39.5%ID^E:9.3e-12^.^.	.	.	.	.	GO:0004190^molecular_function^aspartic-type endopeptidase activity`GO:0004519^molecular_function^endonuclease activity`GO:0003676^molecular_function^nucleic acid binding`GO:0003964^molecular_function^RNA-directed DNA polymerase activity`GO:0008270^molecular_function^zinc ion binding`GO:0015074^biological_process^DNA integration	.
TRINITY_DN28838_c3_g1	8.85561	1.74264e-44	3.23086e-42	LRC26_RAT^LRC26_RAT^Q:51-428,H:64-190^38.3%ID^E:1.7e-11^RecName: Full=Leucine-rich repeat-containing protein 26;^Eukaryota; Metazoa; Chordata; Craniata; Vertebrata; Euteleostomi; Mammalia; Eutheria; Euarchontoglires; Glires; Rodentia; Myomorpha; Muroidea; Muridae; Murinae; Rattus	TRINITY_DN28838_c3_g1::TRINITY_DN28838_c3_g1_i5::g.428143::m.428143	62-259[+]	.	UniRef90_D7G7F2^UniRef90_D7G7F2^Q:96-431,H:218-328^49.1%ID^E:2.1e-16^.^.	.	.	.	.	.	.	.
TRINITY_DN30454_c1_g6	2.44296	3.81689e-44	6.96768e-42	.	.	.	.	.	.	.	.	.	.	.	.
TRINITY_DN26666_c10_g2	3.1286	6.53922e-44	1.18161e-41	.	TRINITY_DN26666_c10_g2::TRINITY_DN26666_c10_g2_i1::g.126307::m.126307	383-610[-]	.	.	.	.	ExpAA=21.46^PredHel=1^Topology=o5-27i	.	.	.	.
TRINITY_DN9036_c0_g1	4.76902	8.07643e-44	1.452e-41	.	.	.	.	.	.	.	.	.	.	.	.
TRINITY_DN8821_c0_g1	4.46711	1.34354e-42	2.34442e-40	.	TRINITY_DN8821_c0_g1::TRINITY_DN8821_c0_g1_i1::g.14822::m.14822	106-447[-]	.	.	.	.	.	.	.	.	.
TRINITY_DN26821_c10_g3	2.70201	4.83812e-42	8.24031e-40	.	.	.	.	.	.	.	.	.	.	.	.
TRINITY_DN28944_c3_g7	5.41669	5.08639e-42	8.62191e-40	YR873_MIMIV^YR873_MIMIV^Q:638-1756,H:81-462^22.9%ID^E:9.2e-19^RecName: Full=Putative ankyrin repeat protein R873;^Viruses; dsDNA viruses, no RNA stage; Mimiviridae; Mimivirus	TRINITY_DN28944_c3_g7::TRINITY_DN28944_c3_g7_i3::g.445889::m.445889	317-1762[+]	YR873_MIMIV^YR873_MIMIV^Q:108-480,H:81-462^22.9%ID^E:7.6e-19^RecName: Full=Putative ankyrin repeat protein R873;^Viruses; dsDNA viruses, no RNA stage; Mimiviridae; Mimivirus	UniRef90_C1MXA9^UniRef90_C1MXA9^Q:635-1762,H:163-536^54.5%ID^E:5.2e-122^.^.	UniRef90_C1MXA9^UniRef90_C1MXA9^Q:107-482,H:163-536^54.5%ID^E:4.3e-122^.^.	.	.	.	KEGG:vg:9925540	.	.
TRINITY_DN29662_c8_g7	4.88909	6.89299e-42	1.16289e-39	.	TRINITY_DN29662_c8_g7::TRINITY_DN29662_c8_g7_i1::g.536060::m.536060	3-380[+]	.	UniRef90_D8LG95^UniRef90_D8LG95^Q:3-338,H:426-537^67%ID^E:1.2e-37^.^.	UniRef90_D8LG95^UniRef90_D8LG95^Q:1-112,H:426-537^67%ID^E:6.5e-38^.^.	.	.	.	.	.	.
TRINITY_DN29737_c6_g2	4.86757	1.2609e-41	2.09739e-39	.	TRINITY_DN29737_c6_g2::TRINITY_DN29737_c6_g2_i1::g.544779::m.544779	2-268[+]	.	UniRef90_D7G2Y6^UniRef90_D7G2Y6^Q:2-268,H:10-96^45.6%ID^E:2.2e-11^.^.	UniRef90_D7G2Y6^UniRef90_D7G2Y6^Q:1-89,H:10-96^45.6%ID^E:2.2e-11^.^.	.	.	.	.	.	.
TRINITY_DN30131_c4_g2	2.6543	2.55578e-41	4.21195e-39	.	.	.	.	.	.	.	.	.	.	.	.
TRINITY_DN30131_c4_g1	2.25771	3.25331e-41	5.31229e-39	.	TRINITY_DN30131_c4_g1::TRINITY_DN30131_c4_g1_i1::g.590332::m.590332	1-201[-]	.	.	.	.	.	.	.	.	.
TRINITY_DN28023_c2_g2	7.17758	3.49231e-41	5.65072e-39	.	.	.	.	.	.	.	.	.	.	.	.
TRINITY_DN26666_c10_g1	2.80914	3.73318e-41	6.01313e-39	.	.	.	.	.	.	.	.	.	.	.	.
TRINITY_DN28017_c1_g2	3.38243	3.81833e-41	6.12258e-39	.	TRINITY_DN28017_c1_g2::TRINITY_DN28017_c1_g2_i1::g.320989::m.320989	80-880[-]	.	UniRef90_D7FRB6^UniRef90_D7FRB6^Q:892-389,H:714-872^45.6%ID^E:1.1e-31^.^.	UniRef90_D7FRB6^UniRef90_D7FRB6^Q:3-164,H:720-872^50.3%ID^E:2.2e-35^.^.	.	.	.	.	.	.
TRINITY_DN30468_c8_g1	3.47084	6.59823e-41	1.04856e-38	CYSE_SYNE7^CYSE_SYNE7^Q:291-635,H:2-112^44.8%ID^E:3.7e-20^RecName: Full=Serine acetyltransferase;^Bacteria; Cyanobacteria; Synechococcales; Synechococcaceae; Synechococcus	TRINITY_DN30468_c8_g1::TRINITY_DN30468_c8_g1_i6::g.634268::m.634268	42-287[-]	.	UniRef90_D7FY75^UniRef90_D7FY75^Q:222-635,H:1-138^76.1%ID^E:1.8e-50^.^.	.	.	.	.	.	.	.
TRINITY_DN30313_c0_g1	15.9676	1.62008e-40	2.55177e-38	.	TRINITY_DN30313_c0_g1::TRINITY_DN30313_c0_g1_i1::g.618150::m.618150	99-350[-]	.	UniRef90_D8LLU2^UniRef90_D8LLU2^Q:348-1,H:71-184^51.3%ID^E:1e-16^.^.	.	.	.	.	.	.	.
TRINITY_DN28974_c4_g4	11.2872	6.66145e-40	1.04003e-37	.	.	.	.	.	.	.	.	.	.	.	.
TRINITY_DN29613_c7_g3	2.45682	7.50948e-40	1.16731e-37	XLYA_BACSU^XLYA_BACSU^Q:290-424,H:159-203^53.3%ID^E:2.9e-06^RecName: Full=N-acetylmuramoyl-L-alanine amidase XlyA;^Bacteria; Firmicutes; Bacilli; Bacillales; Bacillaceae; Bacillus	TRINITY_DN29613_c7_g3::TRINITY_DN29613_c7_g3_i7::g.531376::m.531376	1-204[+]	.	UniRef90_A0A0R1XIY1^UniRef90_A0A0R1XIY1^Q:287-559,H:167-256^37.4%ID^E:5.3e-07^.^.	.	.	.	.	.	.	.
TRINITY_DN26622_c7_g2	3.57415	1.23055e-39	1.90452e-37	.	.	.	.	UniRef90_D8LCM0^UniRef90_D8LCM0^Q:1671-1003,H:190-417^31.8%ID^E:3.4e-14^.^.	.	.	.	.	.	.	.
TRINITY_DN26672_c4_g3	3.33634	1.68953e-39	2.60356e-37	.	.	.	.	.	.	.	.	.	.	.	.
TRINITY_DN27872_c7_g4	6.08535	1.79192e-39	2.74944e-37	.	TRINITY_DN27872_c7_g4::TRINITY_DN27872_c7_g4_i1::g.302601::m.302601	423-611[-]	.	.	.	.	.	.	.	.	.
TRINITY_DN29721_c14_g1	4.87835	2.52704e-39	3.84423e-37	.	TRINITY_DN29721_c14_g1::TRINITY_DN29721_c14_g1_i1::g.542848::m.542848	679-846[-]	.	.	.	.	.	.	.	.	.
TRINITY_DN29473_c9_g3	9.80232	3.02692e-39	4.58507e-37	.	TRINITY_DN29473_c9_g3::TRINITY_DN29473_c9_g3_i1::g.514138::m.514138	1308-1496[-]	.	UniRef90_D7FV62^UniRef90_D7FV62^Q:3-176,H:127-184^86.2%ID^E:2.3e-18^.^.	.	.	.	.	.	.	.
TRINITY_DN28632_c6_g3	2.74494	4.0865e-39	6.11206e-37	.	TRINITY_DN28632_c6_g3::TRINITY_DN28632_c6_g3_i1::g.407643::m.407643	772-1122[-]	.	UniRef90_D8LQ23^UniRef90_D8LQ23^Q:1122-784,H:947-1048^45.6%ID^E:5e-17^.^.	UniRef90_D8LQ23^UniRef90_D8LQ23^Q:1-113,H:947-1048^45.6%ID^E:9.1e-18^.^.	.	.	.	.	.	.
TRINITY_DN29289_c6_g3	2.29645	4.93709e-39	7.35337e-37	.	TRINITY_DN29289_c6_g3::TRINITY_DN29289_c6_g3_i1::g.480422::m.480422	3-302[-]	.	.	.	.	.	.	.	.	.
TRINITY_DN30382_c8_g1	2.16251	1.24864e-38	1.8142e-36	.	TRINITY_DN30382_c8_g1::TRINITY_DN30382_c8_g1_i1::g.625045::m.625045	2106-2441[-]	.	UniRef90_B3EPM1^UniRef90_B3EPM1^Q:2071-2274,H:6-65^45.6%ID^E:1.9e-08^.^.	UniRef90_C3ZZ40^UniRef90_C3ZZ40^Q:49-105,H:84-140^49.1%ID^E:9e-07^.^.	.	.	.	.	.	.
TRINITY_DN24648_c0_g1	8.09633	1.27372e-38	1.84311e-36	.	.	.	.	.	.	.	.	.	.	.	.
TRINITY_DN27576_c3_g1	3.98941	1.29961e-38	1.87297e-36	.	TRINITY_DN27576_c3_g1::TRINITY_DN27576_c3_g1_i1::g.259091::m.259091	560-769[-]	.	.	.	.	.	.	.	.	.
TRINITY_DN29672_c2_g3	8.11018	1.5246e-38	2.18836e-36	.	.	.	.	.	.	.	.	.	.	.	.
TRINITY_DN28661_c7_g3	5.76122	1.59681e-38	2.2828e-36	.	.	.	.	.	.	.	.	.	.	.	.
TRINITY_DN27668_c15_g4	2.18382	2.11713e-38	3.00253e-36	.	TRINITY_DN27668_c15_g4::TRINITY_DN27668_c15_g4_i1::g.273145::m.273145	357-524[+]	.	.	.	.	ExpAA=22.30^PredHel=1^Topology=o4-26i	.	.	.	.
TRINITY_DN26817_c11_g1	2.47083	2.13205e-38	3.01169e-36	.	.	.	.	.	.	.	.	.	.	.	.
TRINITY_DN26727_c6_g3	3.89953	5.78018e-38	8.0689e-36	TYRO_ASPOR^TYRO_ASPOR^Q:395-820,H:41-167^38.9%ID^E:4.8e-21^RecName: Full=Tyrosinase;^Eukaryota; Fungi; Dikarya; Ascomycota; Pezizomycotina; Eurotiomycetes; Eurotiomycetidae; Eurotiales; Aspergillaceae; Aspergillus	TRINITY_DN26727_c6_g3::TRINITY_DN26727_c6_g3_i9::g.136586::m.136586	1130-1573[+]	.	UniRef90_D7FJB5^UniRef90_D7FJB5^Q:3674-4240,H:358-547^68.9%ID^E:1e-70^.^.	UniRef90_D7FJB5^UniRef90_D7FJB5^Q:1-147,H:189-334^69.4%ID^E:8.4e-53^.^.	.	.	.	.	.	.
TRINITY_DN28217_c6_g2	4.45738	6.07734e-38	8.43897e-36	Y1723_ARATH^Y1723_ARATH^Q:3278-2988,H:273-369^45.4%ID^E:4.4e-15^RecName: Full=Leucine-rich repeat receptor-like serine/threonine-protein kinase At1g17230;^Eukaryota; Viridiplantae; Streptophyta; Embryophyta; Tracheophyta; Spermatophyta; Magnoliophyta; eudicotyledons; Gunneridae; Pentapetalae; rosids; malvids; Brassicales; Brassicaceae; Camelineae; Arabidopsis	TRINITY_DN28217_c6_g2::TRINITY_DN28217_c6_g2_i7::g.352588::m.352588	1829-2005[-]	.	UniRef90_UPI0007B95C02^UniRef90_UPI0007B95C02^Q:3278-2988,H:334-430^49.5%ID^E:8e-16^.^.	.	.	.	.	.	.	.
TRINITY_DN26284_c0_g2	3.31335	8.26014e-38	1.12658e-35	.	TRINITY_DN26284_c0_g2::TRINITY_DN26284_c0_g2_i1::g.69249::m.69249	1017-2165[-]	.	UniRef90_D7FV26^UniRef90_D7FV26^Q:1517-1035,H:250-396^31.5%ID^E:1.4e-09^.^.	UniRef90_D7FV26^UniRef90_D7FV26^Q:217-377,H:250-396^31.5%ID^E:4.6e-10^.^.	.	.	.	.	.	.
TRINITY_DN28417_c10_g3	6.02155	1.06122e-37	1.43092e-35	.	.	.	.	.	.	.	.	.	.	.	.
TRINITY_DN28932_c2_g1	3.38514	1.82118e-37	2.42804e-35	NPHP3_XENLA^NPHP3_XENLA^Q:1286-30,H:875-1277^32.4%ID^E:2e-50^RecName: Full=Nephrocystin-3;^Eukaryota; Metazoa; Chordata; Craniata; Vertebrata; Euteleostomi; Amphibia; Batrachia; Anura; Pipoidea; Pipidae; Xenopodinae; Xenopus; Xenopus	TRINITY_DN28932_c2_g1::TRINITY_DN28932_c2_g1_i2::g.440499::m.440499	3-2306[-]	NPHP3_XENLA^NPHP3_XENLA^Q:341-759,H:875-1277^32.4%ID^E:2e-50^RecName: Full=Nephrocystin-3;^Eukaryota; Metazoa; Chordata; Craniata; Vertebrata; Euteleostomi; Amphibia; Batrachia; Anura; Pipoidea; Pipidae; Xenopodinae; Xenopus; Xenopus	UniRef90_D7FXH0^UniRef90_D7FXH0^Q:2084-15,H:185-875^53.1%ID^E:1.2e-190^.^.	UniRef90_D7FXH0^UniRef90_D7FXH0^Q:75-764,H:185-875^54%ID^E:2.1e-195^.^.	PF13374.5^TPR_10^Tetratricopeptide repeat^214-254^E:1.6e-07`PF13424.5^TPR_12^Tetratricopeptide repeat^215-286^E:3.9e-13`PF13424.5^TPR_12^Tetratricopeptide repeat^260-328^E:9.1e-15`PF13374.5^TPR_10^Tetratricopeptide repeat^260-296^E:7.1e-06`PF13374.5^TPR_10^Tetratricopeptide repeat^298-338^E:2.7e-07`PF13176.5^TPR_7^Tetratricopeptide repeat^302-329^E:0.00075`PF13424.5^TPR_12^Tetratricopeptide repea…	.	.	KEGG:xla:446530`KO:K19360	GO:0005929^cellular_component^cilium`GO:0060271^biological_process^cilium assembly`GO:0060027^biological_process^convergent extension involved in gastrulation`GO:0090090^biological_process^negative regulation of canonical Wnt signaling pathway`GO:2000095^biological_process^regulation of Wnt signaling pathway, planar cell polarity pathway`GO:0016055^biological_process^Wnt signaling pathway	GO:0005515^molecular_function^protein binding
TRINITY_DN43025_c0_g1	2.54708	2.27598e-37	3.02306e-35	.	.	.	.	.	.	.	.	.	.	.	.
TRINITY_DN29754_c5_g2	3.63299	2.50843e-37	3.30714e-35	.	TRINITY_DN29754_c5_g2::TRINITY_DN29754_c5_g2_i1::g.545500::m.545500	199-654[+]	.	.	.	.	ExpAA=52.75^PredHel=3^Topology=o47-69i76-93o98-117i	.	.	.	.
TRINITY_DN26884_c8_g1	3.17087	3.44388e-37	4.50705e-35	.	TRINITY_DN26884_c8_g1::TRINITY_DN26884_c8_g1_i1::g.148014::m.148014	407-775[+]	.	.	.	.	ExpAA=19.73^PredHel=1^Topology=o5-24i	.	.	.	.
TRINITY_DN30512_c10_g3	2.54882	3.85617e-37	5.00978e-35	.	.	.	.	.	.	.	.	.	.	.	.
TRINITY_DN30337_c7_g1	2.67502	4.28372e-37	5.545e-35	.	.	.	.	.	.	.	.	.	.	.	.
TRINITY_DN29370_c2_g1	13.1393	5.76374e-37	7.40693e-35	.	TRINITY_DN29370_c2_g1::TRINITY_DN29370_c2_g1_i1::g.502409::m.502409	2-1264[-]	.	UniRef90_D8LLU2^UniRef90_D8LLU2^Q:1258-302,H:1-322^45.4%ID^E:5.9e-57^.^.	UniRef90_D7FY49^UniRef90_D7FY49^Q:13-330,H:25-343^45.1%ID^E:7.7e-59^.^.	PF00092.27^VWA^von Willebrand factor type A domain^61-224^E:4.8e-14`PF01822.18^WSC^WSC domain^360-419^E:1.2e-08	.	.	.	.	.
TRINITY_DN27075_c5_g1	2.7175	1.78539e-36	2.2698e-34	.	.	.	.	.	.	.	.	.	.	.	.
TRINITY_DN29314_c2_g1	3.26603	3.2024e-36	4.05679e-34	.	TRINITY_DN29314_c2_g1::TRINITY_DN29314_c2_g1_i1::g.497095::m.497095	3-533[+]	.	.	.	PF14223.5^Retrotran_gag_2^gag-polypeptide of LTR copia-type^20-145^E:5.9e-07	.	.	.	.	.
TRINITY_DN30119_c0_g1	10.8536	3.22479e-36	4.07067e-34	.	TRINITY_DN30119_c0_g1::TRINITY_DN30119_c0_g1_i1::g.593845::m.593845	339-623[+]	.	UniRef90_A0A137Q1U5^UniRef90_A0A137Q1U5^Q:363-620,H:6-86^43%ID^E:3.5e-06^.^.	UniRef90_A0A1C7N6S2^UniRef90_A0A1C7N6S2^Q:18-94,H:1-69^64.9%ID^E:3.4e-15^.^.	.	ExpAA=65.40^PredHel=3^Topology=i9-31o41-63i68-90o	.	.	.	.
TRINITY_DN28255_c0_g3	8.77086	4.19198e-36	5.25429e-34	.	.	.	.	.	.	.	.	.	.	.	.
TRINITY_DN30451_c7_g1	5.64677	4.89476e-36	6.11364e-34	.	.	.	.	.	.	.	.	.	.	.	.
TRINITY_DN29875_c3_g1	3.4449	5.02984e-36	6.2604e-34	.	TRINITY_DN29875_c3_g1::TRINITY_DN29875_c3_g1_i1::g.561451::m.561451	551-700[+]	.	.	.	.	.	.	.	.	.
TRINITY_DN28917_c5_g2	2.49535	7.07126e-36	8.77058e-34	.	TRINITY_DN28917_c5_g2::TRINITY_DN28917_c5_g2_i1::g.444746::m.444746	311-2137[-]	.	UniRef90_D7FSP4^UniRef90_D7FSP4^Q:2056-317,H:105-688^66.8%ID^E:3.1e-254^.^.	UniRef90_D7FSP4^UniRef90_D7FSP4^Q:4-607,H:86-688^65.5%ID^E:6.6e-253^.^.	PF00264.19^Tyrosinase^Common central domain of tyrosinase^167-352^E:1.6e-08	.	.	.	.	GO:0016491^molecular_function^oxidoreductase activity`GO:0008152^biological_process^metabolic process
TRINITY_DN28997_c3_g1	3.78449	1.47087e-35	1.80546e-33	.	TRINITY_DN28997_c3_g1::TRINITY_DN28997_c3_g1_i1::g.445997::m.445997	1425-1577[+]	.	.	.	.	.	.	.	.	.
TRINITY_DN26965_c0_g1	14.8014	2.65861e-35	3.24105e-33	.	TRINITY_DN26965_c0_g1::TRINITY_DN26965_c0_g1_i1::g.169738::m.169738	19-246[-]	.	UniRef90_D7FTA2^UniRef90_D7FTA2^Q:4433-3387,H:759-1103^43.7%ID^E:5.4e-73^.^.	.	.	.	.	.	.	.
TRINITY_DN29907_c2_g1	2.68846	4.64258e-35	5.64034e-33	.	TRINITY_DN29907_c2_g1::TRINITY_DN29907_c2_g1_i1::g.568556::m.568556	1425-1619[-]	.	.	.	.	.	.	.	.	.
TRINITY_DN23628_c0_g2	4.4615	5.97068e-35	7.18035e-33	.	TRINITY_DN23628_c0_g2::TRINITY_DN23628_c0_g2_i1::g.46627::m.46627	213-830[-]	.	.	.	.	.	.	.	.	.
TRINITY_DN30440_c1_g2	14.7469	6.18196e-35	7.4094e-33	.	TRINITY_DN30440_c1_g2::TRINITY_DN30440_c1_g2_i1::g.627073::m.627073	2-487[-]	.	UniRef90_D8LLU2^UniRef90_D8LLU2^Q:469-113,H:201-322^52%ID^E:3.5e-20^.^.	.	.	.	.	.	.	.
TRINITY_DN26901_c7_g1	3.58761	6.84414e-35	8.17553e-33	.	TRINITY_DN26901_c7_g1::TRINITY_DN26901_c7_g1_i1::g.162564::m.162564	1271-1627[-]	.	.	.	.	.	.	.	.	.
TRINITY_DN30088_c2_g3	3.56403	7.89328e-35	9.39723e-33	.	TRINITY_DN30088_c2_g3::TRINITY_DN30088_c2_g3_i1::g.588323::m.588323	2-235[+]	.	UniRef90_D7G122^UniRef90_D7G122^Q:2-232,H:74-148^43.8%ID^E:4.2e-06^.^.	UniRef90_D7G122^UniRef90_D7G122^Q:1-77,H:74-148^43.8%ID^E:1.8e-06^.^.	.	.	.	.	.	.
TRINITY_DN26672_c4_g11	2.38109	8.83666e-35	1.04504e-32	.	TRINITY_DN26672_c4_g11::TRINITY_DN26672_c4_g11_i1::g.125404::m.125404	349-672[+]	.	.	.	.	.	.	.	.	.
TRINITY_DN33681_c0_g1	3.7268	1.15704e-34	1.35932e-32	.	.	.	.	.	.	.	.	.	.	.	.
TRINITY_DN27596_c3_g4	4.82252	2.72412e-34	3.14839e-32	.	.	.	.	.	.	.	.	.	.	.	.
TRINITY_DN26057_c0_g1	3.2364	4.0382e-34	4.63702e-32	.	TRINITY_DN26057_c0_g1::TRINITY_DN26057_c0_g1_i1::g.66531::m.66531	168-599[+]	.	.	.	.	.	.	.	.	.
TRINITY_DN29294_c3_g1	3.48901	4.48164e-34	5.12968e-32	.	TRINITY_DN29294_c3_g1::TRINITY_DN29294_c3_g1_i1::g.490142::m.490142	484-642[-]	.	.	.	.	.	.	.	.	.
TRINITY_DN37134_c0_g1	14.711	4.91605e-34	5.59095e-32	.	.	.	.	.	.	.	.	.	.	.	.
TRINITY_DN29846_c1_g1	4.55743	5.05175e-34	5.72698e-32	.	TRINITY_DN29846_c1_g1::TRINITY_DN29846_c1_g1_i1::g.558532::m.558532	2118-2270[+]	.	UniRef90_D7FRH0^UniRef90_D7FRH0^Q:5883-2257,H:363-1553^46.5%ID^E:2.5e-293^.^.	.	.	.	.	.	.	.
TRINITY_DN30066_c11_g5	2.54571	5.38398e-34	6.08424e-32	.	TRINITY_DN30066_c11_g5::TRINITY_DN30066_c11_g5_i1::g.587081::m.587081	2334-2606[-]	.	UniRef90_D7G8N6^UniRef90_D7G8N6^Q:712-1356,H:17-253^39.9%ID^E:9.6e-35^.^.	.	.	.	.	.	.	.
TRINITY_DN28658_c0_g1	3.00904	8.99961e-34	1.0106e-31	.	TRINITY_DN28658_c0_g1::TRINITY_DN28658_c0_g1_i1::g.410661::m.410661	3-203[-]	.	.	.	.	ExpAA=10.56^PredHel=1^Topology=i43-62o	.	.	.	.
TRINITY_DN29562_c0_g1	3.02064	9.74001e-34	1.08688e-31	.	.	.	.	.	.	.	.	.	.	.	.
TRINITY_DN26562_c5_g8	2.92379	1.46196e-33	1.62123e-31	.	.	.	.	.	.	.	.	.	.	.	.
TRINITY_DN28685_c5_g2	2.65997	3.35132e-33	3.6934e-31	.	.	.	.	.	.	.	.	.	.	.	.
TRINITY_DN27490_c7_g2	2.83454	3.81132e-33	4.17451e-31	.	TRINITY_DN27490_c7_g2::TRINITY_DN27490_c7_g2_i1::g.236883::m.236883	1-1395[+]	.	UniRef90_D8LEM0^UniRef90_D8LEM0^Q:580-1308,H:98-340^53.1%ID^E:3.6e-53^.^.	UniRef90_D8LEM0^UniRef90_D8LEM0^Q:194-436,H:98-340^63.8%ID^E:1.5e-68^.^.	.	.	.	.	.	.
TRINITY_DN27032_c1_g1	2.92173	6.74653e-33	7.34423e-31	.	TRINITY_DN27032_c1_g1::TRINITY_DN27032_c1_g1_i1::g.181294::m.181294	1-309[+]	.	UniRef90_D7G277^UniRef90_D7G277^Q:22-303,H:244-342^47.5%ID^E:7.5e-16^.^.	UniRef90_D7G277^UniRef90_D7G277^Q:8-101,H:244-342^47.5%ID^E:7.5e-16^.^.	.	.	.	.	.	.
TRINITY_DN27549_c2_g1	4.55924	1.47189e-32	1.58772e-30	.	.	.	.	.	.	.	.	.	.	.	.
TRINITY_DN29880_c2_g1	4.99481	1.49043e-32	1.60287e-30	.	TRINITY_DN29880_c2_g1::TRINITY_DN29880_c2_g1_i1::g.563291::m.563291	1206-1451[-]	.	.	.	.	.	.	.	.	.
TRINITY_DN30609_c0_g1	2.0011	1.58349e-32	1.69781e-30	.	TRINITY_DN30609_c0_g1::TRINITY_DN30609_c0_g1_i1::g.650902::m.650902	544-741[-]	.	UniRef90_A0A1I8HWL5^UniRef90_A0A1I8HWL5^Q:3873-4316,H:706-860^32.5%ID^E:8.6e-09^.^.	.	.	.	.	.	.	.
TRINITY_DN27211_c10_g5	4.33093	2.54563e-32	2.72123e-30	.	.	.	.	.	.	.	.	.	.	.	.
TRINITY_DN29535_c4_g1	3.40827	2.55533e-32	2.72342e-30	.	.	.	.	.	.	.	.	.	.	.	.
TRINITY_DN27282_c2_g1	2.50698	6.09391e-32	6.38014e-30	.	TRINITY_DN27282_c2_g1::TRINITY_DN27282_c2_g1_i1::g.218166::m.218166	33-230[-]	.	.	.	.	.	.	.	.	.
TRINITY_DN28429_c3_g3	10.0471	6.26227e-32	6.53719e-30	Y3291_DICDI^Y3291_DICDI^Q:457-1101,H:41-275^35.3%ID^E:1.2e-29^RecName: Full=Probable iron/ascorbate oxidoreductase DDB_G0283291;^Eukaryota; Amoebozoa; Mycetozoa; Dictyosteliida; Dictyostelium	TRINITY_DN28429_c3_g3::TRINITY_DN28429_c3_g3_i4::g.376096::m.376096	397-1161[+]	Y3291_DICDI^Y3291_DICDI^Q:21-235,H:41-275^35.3%ID^E:3.9e-30^RecName: Full=Probable iron/ascorbate oxidoreductase DDB_G0283291;^Eukaryota; Amoebozoa; Mycetozoa; Dictyosteliida; Dictyostelium	UniRef90_D7FYW9^UniRef90_D7FYW9^Q:397-1119,H:1-246^59.3%ID^E:8.8e-80^.^.	UniRef90_D7FYW9^UniRef90_D7FYW9^Q:1-241,H:1-246^59.3%ID^E:2.2e-80^.^.	PF14226.5^DIOX_N^non-haem dioxygenase in morphine synthesis N-terminal^14-118^E:1.9e-29`PF03171.19^2OG-FeII_Oxy^2OG-Fe(II) oxygenase superfamily^168-238^E:5.1e-13	.	COG3491^2OGFe(II) oxygenase	KEGG:ddi:DDB_G0283291	GO:0051213^molecular_function^dioxygenase activity`GO:0046872^molecular_function^metal ion binding	GO:0016491^molecular_function^oxidoreductase activity`GO:0055114^biological_process^oxidation-reduction process
TRINITY_DN29959_c7_g1	3.34238	7.75046e-32	8.06705e-30	.	TRINITY_DN29959_c7_g1::TRINITY_DN29959_c7_g1_i1::g.573409::m.573409	1-246[+]	.	.	.	.	.	.	.	.	.
TRINITY_DN29610_c15_g1	2.31206	1.24597e-31	1.28558e-29	.	TRINITY_DN29610_c15_g1::TRINITY_DN29610_c15_g1_i1::g.531121::m.531121	554-715[-]	.	.	.	.	.	.	.	.	.
TRINITY_DN27593_c5_g10	2.38228	1.54505e-31	1.58958e-29	.	TRINITY_DN27593_c5_g10::TRINITY_DN27593_c5_g10_i1::g.261758::m.261758	1-2154[+]	.	UniRef90_D8LKH5^UniRef90_D8LKH5^Q:1060-1446,H:1-132^62.9%ID^E:6.3e-37^.^.	UniRef90_D8LKH5^UniRef90_D8LKH5^Q:354-482,H:1-132^62.9%ID^E:6.3e-37^.^.	.	.	.	.	.	.
TRINITY_DN27166_c10_g3	2.46938	3.61303e-31	3.65378e-29	.	TRINITY_DN27166_c10_g3::TRINITY_DN27166_c10_g3_i1::g.201964::m.201964	3-266[-]	.	.	.	.	ExpAA=40.51^PredHel=2^Topology=i21-43o63-85i	.	.	.	.
TRINITY_DN56309_c0_g1	5.27971	3.75723e-31	3.78884e-29	.	.	.	.	.	.	.	.	.	.	.	.
TRINITY_DN27256_c6_g1	4.22219	5.44541e-31	5.46029e-29	.	TRINITY_DN27256_c6_g1::TRINITY_DN27256_c6_g1_i1::g.213327::m.213327	123-416[-]	.	.	.	.	ExpAA=24.47^PredHel=1^Topology=i56-78o	.	.	.	.
TRINITY_DN29125_c2_g1	3.55763	5.6583e-31	5.65783e-29	PIF7_TRYB2^PIF7_TRYB2^Q:791-258,H:206-360^32%ID^E:6e-08^RecName: Full=ATP-dependent DNA helicase PIF7;^Eukaryota; Euglenozoa; Kinetoplastida; Trypanosomatidae; Trypanosoma	TRINITY_DN29125_c2_g1::TRINITY_DN29125_c2_g1_i13::g.468936::m.468936	111-1880[-]	PIF7_TRYB2^PIF7_TRYB2^Q:364-541,H:206-360^32%ID^E:5.6e-08^RecName: Full=ATP-dependent DNA helicase PIF7;^Eukaryota; Euglenozoa; Kinetoplastida; Trypanosomatidae; Trypanosoma	UniRef90_D7G3U9^UniRef90_D7G3U9^Q:1880-180,H:1157-1694^46.5%ID^E:9.5e-122^.^.	UniRef90_D7G3U9^UniRef90_D7G3U9^Q:1-567,H:1157-1694^49.6%ID^E:1.4e-130^.^.	PF05970.13^PIF1^PIF1-like helicase^402-542^E:3.1e-11`PF13245.5^AAA_19^AAA domain^403-544^E:1.1e-05`PF13604.5^AAA_30^AAA domain^404-544^E:6.1e-08	ExpAA=19.19^PredHel=1^Topology=o543-565i	.	KEGG:tbr:Tb927.8.700	GO:0020023^cellular_component^kinetoplast`GO:0005739^cellular_component^mitochondrion`GO:0005634^cellular_component^nucleus`GO:0005657^cellular_component^replication fork`GO:0005524^molecular_function^ATP binding`GO:0043141^molecular_function^ATP-dependent 5'-3' DNA helicase activity`GO:0008026^molecular_function^ATP-dependent helicase activity`GO:0003677^molecular_function^DNA binding`GO:0000287…	GO:0003678^molecular_function^DNA helicase activity`GO:0000723^biological_process^telomere maintenance`GO:0006281^biological_process^DNA repair
TRINITY_DN22026_c0_g1	2.32267	6.75012e-31	6.73064e-29	IDE1_ARATH^IDE1_ARATH^Q:47-403,H:813-931^28.6%ID^E:9.9e-09^RecName: Full=Insulin-degrading enzyme-like 1, peroxisomal;^Eukaryota; Viridiplantae; Streptophyta; Embryophyta; Tracheophyta; Spermatophyta; Magnoliophyta; eudicotyledons; Gunneridae; Pentapetalae; rosids; malvids; Brassicales; Brassicaceae; Camelineae; Arabidopsis	TRINITY_DN22026_c0_g1::TRINITY_DN22026_c0_g1_i1::g.40920::m.40920	2-406[+]	IDE1_ARATH^IDE1_ARATH^Q:16-134,H:813-931^28.6%ID^E:9.9e-09^RecName: Full=Insulin-degrading enzyme-like 1, peroxisomal;^Eukaryota; Viridiplantae; Streptophyta; Embryophyta; Tracheophyta; Spermatophyta; Magnoliophyta; eudicotyledons; Gunneridae; Pentapetalae; rosids; malvids; Brassicales; Brassicaceae; Camelineae; Arabidopsis	UniRef90_D8LM01^UniRef90_D8LM01^Q:2-403,H:1005-1138^79.1%ID^E:4.2e-51^.^.	UniRef90_D8LM01^UniRef90_D8LM01^Q:1-134,H:1005-1138^79.1%ID^E:4.2e-51^.^.	.	.	COG1025^metalloendopeptidase activity	KEGG:ath:AT2G41790`KO:K01408	GO:0005777^cellular_component^peroxisome`GO:0046872^molecular_function^metal ion binding`GO:0004222^molecular_function^metalloendopeptidase activity	.
TRINITY_DN27011_c10_g1	3.97254	8.25238e-31	8.18272e-29	.	TRINITY_DN27011_c10_g1::TRINITY_DN27011_c10_g1_i1::g.178782::m.178782	2600-3847[-]	.	UniRef90_D7FU23^UniRef90_D7FU23^Q:3847-2909,H:1-322^26.8%ID^E:2.9e-27^.^.	UniRef90_D7FU23^UniRef90_D7FU23^Q:1-313,H:1-322^26.8%ID^E:9.1e-28^.^.	.	ExpAA=24.73^PredHel=1^Topology=o15-37i	.	.	.	.
TRINITY_DN28990_c2_g1	2.60212	9.1216e-31	9.01949e-29	.	TRINITY_DN28990_c2_g1::TRINITY_DN28990_c2_g1_i1::g.450614::m.450614	3-503[+]	.	.	.	.	.	.	.	.	.
TRINITY_DN27679_c0_g2	2.7231	9.14787e-31	9.02041e-29	.	TRINITY_DN27679_c0_g2::TRINITY_DN27679_c0_g2_i1::g.273373::m.273373	513-866[-]	.	.	.	.	.	.	.	.	.
TRINITY_DN29363_c6_g1	3.34059	9.20337e-31	9.02513e-29	.	TRINITY_DN29363_c6_g1::TRINITY_DN29363_c6_g1_i1::g.498965::m.498965	3-152[+]	.	.	.	.	.	.	.	.	.
TRINITY_DN30327_c7_g2	2.91077	9.8606e-31	9.64307e-29	L181_CHLMO^L181_CHLMO^Q:4-144,H:181-227^66%ID^E:4e-10^RecName: Full=Chlorophyll a-b binding protein L1818, chloroplastic;^Eukaryota; Viridiplantae; Chlorophyta; Chlorophyceae; Chlamydomonadales; Chlamydomonadaceae; Chlamydomonas	TRINITY_DN30327_c7_g2::TRINITY_DN30327_c7_g2_i2::g.618447::m.618447	1-162[+]	L181_CHLMO^L181_CHLMO^Q:2-48,H:181-227^66%ID^E:1.6e-10^RecName: Full=Chlorophyll a-b binding protein L1818, chloroplastic;^Eukaryota; Viridiplantae; Chlorophyta; Chlorophyceae; Chlamydomonadales; Chlamydomonadaceae; Chlamydomonas	UniRef90_D7G7Q7^UniRef90_D7G7Q7^Q:1-153,H:123-173^80.4%ID^E:2.7e-13^.^.	UniRef90_D7G7S1^UniRef90_D7G7S1^Q:1-53,H:169-221^79.2%ID^E:2.2e-14^.^.	PF00504.20^Chloroa_b-bind^Chlorophyll A-B binding protein^1-44^E:3.3e-16	.	.	.	GO:0009535^cellular_component^chloroplast thylakoid membrane`GO:0016021^cellular_component^integral component of membrane`GO:0009522^cellular_component^photosystem I`GO:0009523^cellular_component^photosystem II`GO:0016168^molecular_function^chlorophyll binding`GO:0046872^molecular_function^metal ion binding`GO:0009765^biological_process^photosynthesis, light harvesting`GO:0018298^biological_proce…	.
TRINITY_DN27997_c5_g1	3.52436	1.12689e-30	1.09901e-28	.	TRINITY_DN27997_c5_g1::TRINITY_DN27997_c5_g1_i1::g.311211::m.311211	286-477[-]	.	UniRef90_UPI00084D06EA^UniRef90_UPI00084D06EA^Q:464-171,H:644-739^34.7%ID^E:7.3e-06^.^.	.	.	.	.	.	.	.
TRINITY_DN30525_c5_g3	7.00775	1.1606e-30	1.1288e-28	.	TRINITY_DN30525_c5_g3::TRINITY_DN30525_c5_g3_i1::g.641476::m.641476	275-571[+]	.	.	.	.	ExpAA=43.90^PredHel=2^Topology=i21-43o63-85i	.	.	.	.
TRINITY_DN27228_c6_g1	5.57481	1.39413e-30	1.35223e-28	.	.	.	.	.	.	.	.	.	.	.	.
TRINITY_DN28987_c7_g2	5.22064	1.82999e-30	1.77017e-28	APTX_PIG^APTX_PIG^Q:2801-2232,H:168-349^35.4%ID^E:2.2e-25^RecName: Full=Aprataxin;^Eukaryota; Metazoa; Chordata; Craniata; Vertebrata; Euteleostomi; Mammalia; Eutheria; Laurasiatheria; Cetartiodactyla; Suina; Suidae; Sus	TRINITY_DN28987_c7_g2::TRINITY_DN28987_c7_g2_i1::g.451799::m.451799	2103-2888[-]	APTX_PIG^APTX_PIG^Q:30-219,H:168-349^35.4%ID^E:7.7e-26^RecName: Full=Aprataxin;^Eukaryota; Metazoa; Chordata; Craniata; Vertebrata; Euteleostomi; Mammalia; Eutheria; Laurasiatheria; Cetartiodactyla; Suina; Suidae; Sus	UniRef90_D8LEA7^UniRef90_D8LEA7^Q:2780-2205,H:268-471^54.9%ID^E:6.9e-55^.^.	UniRef90_D8LEA7^UniRef90_D8LEA7^Q:5-228,H:233-471^50.6%ID^E:3.9e-53^.^.	PF11969.7^DcpS_C^Scavenger mRNA decapping enzyme C-term binding^57-158^E:2.6e-21`PF01230.22^HIT^HIT domain^59-151^E:9.4e-12	.	ENOG41102F4^DNA-binding protein involved in single-strand DNA break repair, double-strand DNA break repair and base excision repair. Resolves abortive DNA ligation intermediates formed either at base excision sites, or when DNA ligases attempt to repair non- ligatable breaks induced by reactive oxygen species. Catalyzes the release of adenylate groups covalently linked to 5'-phosphate termini, re…	KEGG:ssc:387596`KO:K10863	GO:0005730^cellular_component^nucleolus`GO:0005654^cellular_component^nucleoplasm`GO:0033699^molecular_function^DNA 5'-adenosine monophosphate hydrolase activity`GO:0003677^molecular_function^DNA binding`GO:0046872^molecular_function^metal ion binding`GO:0006281^biological_process^DNA repair	.
TRINITY_DN27627_c6_g3	3.53324	2.35501e-30	2.26571e-28	MENG_BACSK^MENG_BACSK^Q:880-1248,H:45-165^33.1%ID^E:6.6e-08^RecName: Full=Demethylmenaquinone methyltransferase {ECO:0000255|HAMAP-Rule:MF_01813};^Bacteria; Firmicutes; Bacilli; Bacillales; Bacillaceae; Bacillus	TRINITY_DN27627_c6_g3::TRINITY_DN27627_c6_g3_i2::g.268205::m.268205	2052-2270[+]	.	UniRef90_D8LD42^UniRef90_D8LD42^Q:274-1488,H:6-422^73.1%ID^E:4.5e-173^.^.	.	.	.	.	.	.	.
TRINITY_DN26616_c2_g1	3.29388	2.50586e-30	2.40434e-28	.	.	.	.	.	.	.	.	.	.	.	.
TRINITY_DN29153_c8_g1	4.8768	2.73503e-30	2.61302e-28	.	.	.	.	.	.	.	.	.	.	.	.
TRINITY_DN28205_c7_g4	13.6302	2.73803e-30	2.61302e-28	SDH_GLUOY^SDH_GLUOY^Q:2491-1010,H:5-527^28.6%ID^E:3e-40^RecName: Full=L-sorbose 1-dehydrogenase;^Bacteria; Proteobacteria; Alphaproteobacteria; Rhodospirillales; Acetobacteraceae; Gluconobacter	TRINITY_DN28205_c7_g4::TRINITY_DN28205_c7_g4_i1::g.349641::m.349641	980-2749[-]	SDH_GLUOY^SDH_GLUOY^Q:87-580,H:5-527^28.6%ID^E:1.1e-40^RecName: Full=L-sorbose 1-dehydrogenase;^Bacteria; Proteobacteria; Alphaproteobacteria; Rhodospirillales; Acetobacteraceae; Gluconobacter	UniRef90_B7FSU1^UniRef90_B7FSU1^Q:2518-995,H:14-526^51%ID^E:7.2e-150^.^.	UniRef90_B7FSU1^UniRef90_B7FSU1^Q:78-587,H:14-528^51.2%ID^E:3.2e-151^.^.	PF00732.18^GMC_oxred_N^GMC oxidoreductase^87-386^E:3.1e-39`PF05199.12^GMC_oxred_C^GMC oxidoreductase^440-574^E:2.5e-29	ExpAA=17.74^PredHel=1^Topology=i7-25o	.	.	GO:0050660^molecular_function^flavin adenine dinucleotide binding`GO:0016614^molecular_function^oxidoreductase activity, acting on CH-OH group of donors	GO:0016614^molecular_function^oxidoreductase activity, acting on CH-OH group of donors`GO:0050660^molecular_function^flavin adenine dinucleotide binding`GO:0055114^biological_process^oxidation-reduction process
TRINITY_DN29446_c2_g5	4.30146	2.77674e-30	2.64288e-28	.	TRINITY_DN29446_c2_g5::TRINITY_DN29446_c2_g5_i1::g.512372::m.512372	399-1319[-]	.	UniRef90_D8LEK8^UniRef90_D8LEK8^Q:1280-474,H:12-292^28%ID^E:3.3e-21^.^.	UniRef90_D8LEK8^UniRef90_D8LEK8^Q:14-282,H:12-292^31.2%ID^E:4.8e-26^.^.	.	ExpAA=138.32^PredHel=5^Topology=o51-73i85-107o122-144i203-225o268-287i	.	.	.	.
TRINITY_DN28424_c8_g1	4.04471	3.15278e-30	2.99279e-28	.	TRINITY_DN28424_c8_g1::TRINITY_DN28424_c8_g1_i1::g.380668::m.380668	24-215[-]	.	UniRef90_D7G4K4^UniRef90_D7G4K4^Q:215-3,H:39-109^43.7%ID^E:3.4e-07^.^.	UniRef90_D7G4K4^UniRef90_D7G4K4^Q:1-59,H:39-97^45.8%ID^E:5.7e-06^.^.	.	.	.	.	.	.
TRINITY_DN26680_c7_g1	3.09056	3.88438e-30	3.658e-28	.	.	.	.	.	.	.	.	.	.	.	.
TRINITY_DN27166_c10_g1	2.87957	4.10369e-30	3.85433e-28	.	.	.	.	.	.	.	.	.	.	.	.
TRINITY_DN26322_c0_g2	6.61264	5.68449e-30	5.31105e-28	.	TRINITY_DN26322_c0_g2::TRINITY_DN26322_c0_g2_i1::g.75095::m.75095	381-581[+]	.	UniRef90_D8LS87^UniRef90_D8LS87^Q:2353-1571,H:184-453^42.9%ID^E:2.4e-54^.^.	.	.	.	.	.	.	.
TRINITY_DN27616_c9_g3	2.33057	8.45947e-30	7.86245e-28	.	TRINITY_DN27616_c9_g3::TRINITY_DN27616_c9_g3_i1::g.266508::m.266508	989-1330[-]	.	UniRef90_E3LX20^UniRef90_E3LX20^Q:1174-962,H:44-114^57.7%ID^E:2.5e-07^.^.	UniRef90_A8X3E0^UniRef90_A8X3E0^Q:53-111,H:207-265^66.1%ID^E:1.4e-07^.^.	.	.	.	.	.	.
TRINITY_DN30463_c0_g1	3.27899	9.54596e-30	8.84915e-28	.	.	.	.	.	.	.	.	.	.	.	.
TRINITY_DN27530_c0_g1	2.96173	9.58143e-30	8.85896e-28	WRNXO_DROVI^WRNXO_DROVI^Q:2161-2709,H:92-285^27.6%ID^E:4.5e-09^RecName: Full=Werner Syndrome-like exonuclease;^Eukaryota; Metazoa; Ecdysozoa; Arthropoda; Hexapoda; Insecta; Pterygota; Neoptera; Holometabola; Diptera; Brachycera; Muscomorpha; Ephydroidea; Drosophilidae; Drosophila	TRINITY_DN27530_c0_g1::TRINITY_DN27530_c0_g1_i7::g.252907::m.252907	2-184[+]	.	UniRef90_F0Y4F3^UniRef90_F0Y4F3^Q:1924-4533,H:2817-3689^31.2%ID^E:5.8e-96^.^.	.	.	.	.	.	.	.
TRINITY_DN30641_c1_g2	2.86305	9.89759e-30	9.12758e-28	.	.	.	.	.	.	.	.	.	.	.	.
TRINITY_DN27091_c8_g1	13.4879	1.10436e-29	1.01319e-27	.	.	.	.	.	.	.	.	.	.	.	.
TRINITY_DN29357_c3_g2	3.25572	1.59658e-29	1.45727e-27	.	TRINITY_DN29357_c3_g2::TRINITY_DN29357_c3_g2_i1::g.498669::m.498669	1-252[+]	.	.	.	.	.	.	.	.	.
TRINITY_DN28031_c11_g1	2.29967	1.93636e-29	1.76288e-27	.	.	.	.	.	.	.	.	.	.	.	.
TRINITY_DN30384_c2_g1	3.31171	2.4497e-29	2.22454e-27	.	.	.	.	.	.	.	.	.	.	.	.
TRINITY_DN30149_c1_g1	2.26062	4.89934e-29	4.40408e-27	.	.	.	.	.	.	.	.	.	.	.	.
TRINITY_DN27491_c16_g1	4.83068	4.98754e-29	4.47208e-27	.	.	.	.	.	.	.	.	.	.	.	.
TRINITY_DN29298_c11_g1	2.52164	5.4086e-29	4.83743e-27	.	.	.	.	.	.	.	.	.	.	.	.
TRINITY_DN29611_c4_g3	2.45499	6.04101e-29	5.37604e-27	YL060_MIMIV^YL060_MIMIV^Q:981-1901,H:193-496^30%ID^E:5.5e-36^RecName: Full=Putative F-box and FNIP repeat-containing protein L60;^Viruses; dsDNA viruses, no RNA stage; Mimiviridae; Mimivirus	TRINITY_DN29611_c4_g3::TRINITY_DN29611_c4_g3_i2::g.530759::m.530759	2336-2509[-]	.	UniRef90_D8LSQ7^UniRef90_D8LSQ7^Q:762-1973,H:2-401^41.5%ID^E:3.2e-91^.^.	.	.	.	.	.	.	.
TRINITY_DN28512_c11_g1	5.77765	6.44313e-29	5.7196e-27	.	TRINITY_DN28512_c11_g1::TRINITY_DN28512_c11_g1_i1::g.391603::m.391603	3-536[+]	.	.	.	.	.	.	.	.	.
TRINITY_DN26545_c9_g1	3.31158	6.61314e-29	5.85592e-27	.	.	.	.	.	.	.	.	.	.	.	.
TRINITY_DN28538_c6_g2	2.89584	9.55714e-29	8.35886e-27	.	.	.	.	.	.	.	.	.	.	.	.
TRINITY_DN29226_c8_g1	2.67909	1.00152e-28	8.73802e-27	GGLO_MOUSE^GGLO_MOUSE^Q:30-587,H:6-183^31.6%ID^E:2.3e-14^RecName: Full=L-gulonolactone oxidase;^Eukaryota; Metazoa; Chordata; Craniata; Vertebrata; Euteleostomi; Mammalia; Eutheria; Euarchontoglires; Glires; Rodentia; Myomorpha; Muroidea; Muridae; Murinae; Mus; Mus	TRINITY_DN29226_c8_g1::TRINITY_DN29226_c8_g1_i2::g.478808::m.478808	2761-2919[+]	.	UniRef90_D7G3R7^UniRef90_D7G3R7^Q:3-1610,H:59-594^71.5%ID^E:2.1e-240^.^.	.	.	.	.	.	.	.
TRINITY_DN30481_c2_g5	4.59932	1.18813e-28	1.02905e-26	.	TRINITY_DN30481_c2_g5::TRINITY_DN30481_c2_g5_i1::g.636494::m.636494	2-274[+]	.	.	.	.	ExpAA=17.28^PredHel=1^Topology=i63-85o	.	.	.	.
TRINITY_DN53328_c0_g1	2.63102	1.37897e-28	1.19144e-26	.	.	.	.	.	.	.	.	.	.	.	.
TRINITY_DN29187_c7_g1	2.67082	1.52915e-28	1.31164e-26	.	.	.	.	.	.	.	.	.	.	.	.
TRINITY_DN27457_c3_g1	13.2057	1.78416e-28	1.5267e-26	.	.	.	.	.	.	.	.	.	.	.	.
TRINITY_DN29884_c1_g1	2.51878	1.93756e-28	1.65003e-26	DOIAD_STRSD^DOIAD_STRSD^Q:179-754,H:19-192^32.7%ID^E:3.5e-15^RecName: Full=2-deoxy-scyllo-inosamine dehydrogenase;^Bacteria; Actinobacteria; Pseudonocardiales; Pseudonocardiaceae; Streptoalloteichus	TRINITY_DN29884_c1_g1::TRINITY_DN29884_c1_g1_i12::g.563122::m.563122	98-775[+]	DOIAD_STRFR^DOIAD_STRFR^Q:28-219,H:19-193^36.7%ID^E:5.5e-20^RecName: Full=2-deoxy-scyllo-inosamine dehydrogenase;^Bacteria; Actinobacteria; Streptomycetales; Streptomycetaceae; Streptomyces	UniRef90_R1FUX5^UniRef90_R1FUX5^Q:98-724,H:1-192^50.5%ID^E:6.6e-45^.^.	UniRef90_R1FUX5^UniRef90_R1FUX5^Q:1-209,H:1-192^55%ID^E:1.2e-50^.^.	PF08240.11^ADH_N^Alcohol dehydrogenase GroES-like domain^34-154^E:5.6e-17	.	.	KEGG:ag:BAD95818`KO:K13548	GO:0046872^molecular_function^metal ion binding`GO:0016491^molecular_function^oxidoreductase activity	GO:0055114^biological_process^oxidation-reduction process
TRINITY_DN29285_c5_g3	4.90325	2.03874e-28	1.73205e-26	.	.	.	.	.	.	.	.	.	.	.	.
TRINITY_DN27644_c7_g1	3.65875	2.18626e-28	1.85296e-26	.	.	.	.	.	.	.	.	.	.	.	.
TRINITY_DN30169_c3_g3	4.13829	2.48451e-28	2.10074e-26	.	.	.	.	.	.	.	.	.	.	.	.
TRINITY_DN28041_c15_g7	3.04458	2.60278e-28	2.19552e-26	.	.	.	.	.	.	.	.	.	.	.	.
TRINITY_DN27131_c11_g1	4.27078	2.67035e-28	2.2472e-26	.	TRINITY_DN27131_c11_g1::TRINITY_DN27131_c11_g1_i1::g.189795::m.189795	1169-1663[-]	.	UniRef90_D8LCN7^UniRef90_D8LCN7^Q:1630-1211,H:12-156^34.5%ID^E:5.1e-10^.^.	UniRef90_D8LCN7^UniRef90_D8LCN7^Q:12-151,H:12-156^35.3%ID^E:2.3e-11^.^.	.	.	.	.	.	.
TRINITY_DN55896_c0_g1	3.45213	2.83005e-28	2.37203e-26	.	TRINITY_DN55896_c0_g1::TRINITY_DN55896_c0_g1_i1::g.699147::m.699147	1-267[+]	.	.	.	.	.	.	.	.	.
TRINITY_DN21319_c0_g1	3.70579	2.83202e-28	2.37203e-26	.	TRINITY_DN21319_c0_g1::TRINITY_DN21319_c0_g1_i1::g.38544::m.38544	94-366[+]	.	.	.	.	.	.	.	.	.
TRINITY_DN29317_c3_g7	13.1825	3.06393e-28	2.56025e-26	.	TRINITY_DN29317_c3_g7::TRINITY_DN29317_c3_g7_i1::g.493583::m.493583	3-1661[+]	.	.	.	.	ExpAA=67.41^PredHel=3^Topology=i86-105o147-169i478-500o	.	.	.	.
TRINITY_DN26857_c2_g1	3.16372	3.25603e-28	2.7144e-26	.	TRINITY_DN26857_c2_g1::TRINITY_DN26857_c2_g1_i1::g.155434::m.155434	3-653[+]	.	.	.	.	.	.	.	.	.
TRINITY_DN26934_c2_g1	4.13885	3.59085e-28	2.98653e-26	.	TRINITY_DN26934_c2_g1::TRINITY_DN26934_c2_g1_i1::g.163050::m.163050	13-1152[-]	.	UniRef90_A0A0B1U3Q4^UniRef90_A0A0B1U3Q4^Q:882-100,H:170-430^29.9%ID^E:8.1e-15^.^.	UniRef90_A0A0B1U3Q4^UniRef90_A0A0B1U3Q4^Q:91-351,H:170-430^31%ID^E:4.3e-16^.^.	PF13688.5^Reprolysin_5^Metallo-peptidase family M12^138-326^E:2.7e-11`PF13582.5^Reprolysin_3^Metallo-peptidase family M12B Reprolysin-like^179-282^E:5.8e-06`PF13583.5^Reprolysin_4^Metallo-peptidase family M12B Reprolysin-like^210-341^E:9e-13	.	.	.	.	.
TRINITY_DN24107_c0_g1	3.76453	3.63484e-28	3.01607e-26	.	.	.	.	.	.	.	.	.	.	.	.
TRINITY_DN27670_c1_g1	4.53838	4.00457e-28	3.31514e-26	.	.	.	.	.	.	.	.	.	.	.	.
TRINITY_DN20662_c0_g1	4.79666	7.68851e-28	6.29168e-26	.	TRINITY_DN20662_c0_g1::TRINITY_DN20662_c0_g1_i1::g.36130::m.36130	174-824[+]	.	.	.	.	.	.	.	.	.
TRINITY_DN29784_c2_g2	2.02432	9.71568e-28	7.93232e-26	.	.	.	.	UniRef90_D7G8Q1^UniRef90_D7G8Q1^Q:307-65,H:139-219^71.6%ID^E:3.4e-21^.^.	.	.	.	.	.	.	.
TRINITY_DN29259_c1_g1	2.35225	1.00382e-27	8.17685e-26	.	.	.	.	.	.	.	.	.	.	.	.
TRINITY_DN29986_c2_g4	4.22702	1.18162e-27	9.53792e-26	.	TRINITY_DN29986_c2_g4::TRINITY_DN29986_c2_g4_i1::g.575900::m.575900	568-852[-]	.	.	.	.	.	.	.	.	.
TRINITY_DN26354_c9_g1	4.78475	1.31471e-27	1.05881e-25	.	TRINITY_DN26354_c9_g1::TRINITY_DN26354_c9_g1_i1::g.79599::m.79599	191-346[+]	.	.	.	.	.	.	.	.	.
TRINITY_DN29436_c0_g1	5.06151	1.38234e-27	1.10827e-25	.	TRINITY_DN29436_c0_g1::TRINITY_DN29436_c0_g1_i1::g.509874::m.509874	290-1264[+]	.	UniRef90_D8LSV4^UniRef90_D8LSV4^Q:419-1249,H:38-316^56.3%ID^E:1e-87^.^.	UniRef90_D8LSV4^UniRef90_D8LSV4^Q:12-320,H:8-316^53.1%ID^E:2.1e-88^.^.	PF03407.15^Nucleotid_trans^Nucleotide-diphospho-sugar transferase^124-257^E:1.5e-11	.	.	.	.	.
TRINITY_DN29380_c4_g1	2.95031	1.58115e-27	1.26481e-25	.	TRINITY_DN29380_c4_g1::TRINITY_DN29380_c4_g1_i1::g.503299::m.503299	1013-1186[-]	.	UniRef90_D7FWD7^UniRef90_D7FWD7^Q:4-207,H:653-720^63.2%ID^E:2.3e-12^.^.	.	.	.	.	.	.	.
TRINITY_DN26993_c11_g1	2.91649	3.13685e-27	2.46496e-25	.	.	.	.	.	.	.	.	.	.	.	.
TRINITY_DN26936_c2_g1	11.3156	3.44632e-27	2.70217e-25	.	TRINITY_DN26936_c2_g1::TRINITY_DN26936_c2_g1_i1::g.166841::m.166841	497-1510[+]	.	UniRef90_D7FTA2^UniRef90_D7FTA2^Q:2338-1352,H:759-1106^42.3%ID^E:2.4e-62^.^.	.	.	.	.	.	.	.
TRINITY_DN27282_c15_g1	2.0304	4.02745e-27	3.14397e-25	.	TRINITY_DN27282_c15_g1::TRINITY_DN27282_c15_g1_i1::g.218298::m.218298	2-187[+]	.	.	.	.	.	.	.	.	.
TRINITY_DN30380_c5_g1	3.69165	4.80047e-27	3.73922e-25	.	.	.	.	.	.	.	.	.	.	.	.
TRINITY_DN45685_c0_g1	5.03436	4.89708e-27	3.80614e-25	.	.	.	.	.	.	.	.	.	.	.	.
TRINITY_DN14852_c0_g1	8.14194	5.20292e-27	4.03504e-25	.	.	.	.	.	.	.	.	.	.	.	.
TRINITY_DN27176_c2_g3	2.59547	5.51483e-27	4.26764e-25	.	.	.	.	.	.	.	.	.	.	.	.
TRINITY_DN30040_c5_g4	4.73542	5.96134e-27	4.60316e-25	.	.	.	.	.	.	.	.	.	.	.	.
TRINITY_DN26123_c1_g1	3.39635	8.33447e-27	6.39401e-25	.	.	.	.	.	.	.	.	.	.	.	.
TRINITY_DN28911_c8_g1	4.04958	8.68647e-27	6.63589e-25	.	TRINITY_DN28911_c8_g1::TRINITY_DN28911_c8_g1_i1::g.443310::m.443310	96-260[-]	.	.	.	.	.	.	.	.	.
TRINITY_DN27420_c14_g1	12.9859	8.68704e-27	6.63589e-25	.	.	.	.	.	.	.	.	.	.	.	.
TRINITY_DN12929_c0_g1	4.24436	8.90998e-27	6.79162e-25	.	.	.	.	.	.	.	.	.	.	.	.
TRINITY_DN26848_c11_g5	2.47866	9.33719e-27	7.10205e-25	.	.	.	.	.	.	.	.	.	.	.	.
TRINITY_DN28283_c6_g2	2.84911	9.6617e-27	7.33321e-25	.	TRINITY_DN28283_c6_g2::TRINITY_DN28283_c6_g2_i1::g.360135::m.360135	3-278[+]	.	.	.	.	.	.	.	.	.
TRINITY_DN26562_c4_g2	2.39509	1.03027e-26	7.80305e-25	SYM1_YEAST^SYM1_YEAST^Q:122-652,H:15-193^28.3%ID^E:1.1e-10^RecName: Full=Protein SYM1;^Eukaryota; Fungi; Dikarya; Ascomycota; Saccharomycotina; Saccharomycetes; Saccharomycetales; Saccharomycetaceae; Saccharomyces	TRINITY_DN26562_c4_g2::TRINITY_DN26562_c4_g2_i2::g.106273::m.106273	68-871[+]	SYM1_YEAST^SYM1_YEAST^Q:19-195,H:15-193^28.3%ID^E:7.2e-11^RecName: Full=Protein SYM1;^Eukaryota; Fungi; Dikarya; Ascomycota; Saccharomycotina; Saccharomycetes; Saccharomycetales; Saccharomycetaceae; Saccharomyces	UniRef90_D7G038^UniRef90_D7G038^Q:191-688,H:1-166^70.5%ID^E:9.1e-62^.^.	UniRef90_D7G038^UniRef90_D7G038^Q:42-267,H:1-255^54.5%ID^E:3.6e-62^.^.	PF04117.11^Mpv17_PMP22^Mpv17 / PMP22 family^117-177^E:1.9e-16	.	.	KEGG:sce:YLR251W`KO:K13348	GO:0016021^cellular_component^integral component of membrane`GO:0005743^cellular_component^mitochondrial inner membrane`GO:0006067^biological_process^ethanol metabolic process	GO:0016021^cellular_component^integral component of membrane
TRINITY_DN38468_c0_g1	4.52177	1.13238e-26	8.55821e-25	.	.	.	.	.	.	.	.	.	.	.	.
TRINITY_DN24504_c0_g1	2.24295	1.19339e-26	9.00026e-25	.	TRINITY_DN24504_c0_g1::TRINITY_DN24504_c0_g1_i1::g.51190::m.51190	1-909[+]	.	UniRef90_D7FJA2^UniRef90_D7FJA2^Q:1-834,H:122-399^64.4%ID^E:4.4e-96^.^.	UniRef90_D7FJA2^UniRef90_D7FJA2^Q:1-299,H:122-420^71.9%ID^E:1.8e-118^.^.	PF01925.18^TauE^Sulfite exporter TauE/SafE^9-217^E:4.3e-13	ExpAA=158.25^PredHel=7^Topology=o4-23i30-49o59-76i114-136o184-206i211-233o243-265i	.	.	.	GO:0016021^cellular_component^integral component of membrane
TRINITY_DN26840_c11_g2	11.1332	1.24899e-26	9.39963e-25	.	TRINITY_DN26840_c11_g2::TRINITY_DN26840_c11_g2_i1::g.155301::m.155301	1-153[+]	.	UniRef90_D8LMS1^UniRef90_D8LMS1^Q:2036-1569,H:1-156^72.4%ID^E:1.7e-60^.^.	.	.	.	.	.	.	.
TRINITY_DN27156_c8_g3	3.08025	1.51006e-26	1.12691e-24	.	TRINITY_DN27156_c8_g3::TRINITY_DN27156_c8_g3_i1::g.199840::m.199840	182-1147[-]	.	UniRef90_D8LQR1^UniRef90_D8LQR1^Q:1026-742,H:450-544^67.4%ID^E:2.5e-24^.^.	.	.	.	.	.	.	.
TRINITY_DN30233_c2_g6	2.3423	1.59936e-26	1.19105e-24	.	.	.	.	.	.	.	.	.	.	.	.
TRINITY_DN27641_c3_g1	3.15315	1.82147e-26	1.35081e-24	Y1571_ARATH^Y1571_ARATH^Q:2433-3014,H:187-380^32.5%ID^E:5e-19^RecName: Full=Probable leucine-rich repeat receptor-like protein kinase At1g35710;^Eukaryota; Viridiplantae; Streptophyta; Embryophyta; Tracheophyta; Spermatophyta; Magnoliophyta; eudicotyledons; Gunneridae; Pentapetalae; rosids; malvids; Brassicales; Brassicaceae; Camelineae; Arabidopsis	TRINITY_DN27641_c3_g1::TRINITY_DN27641_c3_g1_i14::g.269447::m.269447	404-1468[+]	.	UniRef90_A0A176RVD9^UniRef90_A0A176RVD9^Q:2433-3035,H:581-781^37.8%ID^E:1.3e-23^.^.	UniRef90_D7FK13^UniRef90_D7FK13^Q:37-335,H:113-390^30.8%ID^E:1.5e-23^.^.	.	.	.	.	.	.
TRINITY_DN29672_c2_g5	7.63693	1.84524e-26	1.36559e-24	.	.	.	.	.	.	.	.	.	.	.	.
TRINITY_DN28838_c3_g2	12.6984	2.2983e-26	1.68686e-24	TLR3_HUMAN^TLR3_HUMAN^Q:1109-1321,H:569-640^34.7%ID^E:1.9e-06^RecName: Full=Toll-like receptor 3;^Eukaryota; Metazoa; Chordata; Craniata; Vertebrata; Euteleostomi; Mammalia; Eutheria; Euarchontoglires; Primates; Haplorrhini; Catarrhini; Hominidae; Homo	TRINITY_DN28838_c3_g2::TRINITY_DN28838_c3_g2_i2::g.428083::m.428083	312-554[+]	.	UniRef90_D2KXK5^UniRef90_D2KXK5^Q:1109-1417,H:71-168^41.3%ID^E:1.5e-10^.^.	.	.	.	.	.	.	.
TRINITY_DN29401_c3_g6	3.90226	2.38193e-26	1.74106e-24	IFT22_XENTR^IFT22_XENTR^Q:96-398,H:41-143^41.7%ID^E:4.2e-18^RecName: Full=Intraflagellar transport protein 22 homolog;^Eukaryota; Metazoa; Chordata; Craniata; Vertebrata; Euteleostomi; Amphibia; Batrachia; Anura; Pipoidea; Pipidae; Xenopodinae; Xenopus; Silurana	TRINITY_DN29401_c3_g6::TRINITY_DN29401_c3_g6_i2::g.507525::m.507525	42-503[+]	IFT22_XENTR^IFT22_XENTR^Q:19-119,H:41-143^41.7%ID^E:2.7e-18^RecName: Full=Intraflagellar transport protein 22 homolog;^Eukaryota; Metazoa; Chordata; Craniata; Vertebrata; Euteleostomi; Amphibia; Batrachia; Anura; Pipoidea; Pipidae; Xenopodinae; Xenopus; Silurana	UniRef90_D7FM27^UniRef90_D7FM27^Q:96-500,H:48-183^77.2%ID^E:4.4e-59^.^.	UniRef90_D7FM27^UniRef90_D7FM27^Q:19-153,H:48-183^77.2%ID^E:4.8e-59^.^.	.	.	ENOG4111FYS^RAB, member RAS oncogene family-like 5	KEGG:xtr:496722`KO:K07935	GO:0005622^cellular_component^intracellular`GO:0030992^cellular_component^intraciliary transport particle B`GO:0005525^molecular_function^GTP binding`GO:0007264^biological_process^small GTPase mediated signal transduction	.
TRINITY_DN27330_c7_g4	3.76557	2.44728e-26	1.78516e-24	.	TRINITY_DN27330_c7_g4::TRINITY_DN27330_c7_g4_i1::g.225157::m.225157	1-201[+]	.	.	.	.	ExpAA=17.57^PredHel=1^Topology=i44-62o	.	.	.	.
TRINITY_DN30353_c1_g1	3.65965	2.48974e-26	1.81242e-24	.	.	.	.	.	.	.	.	.	.	.	.
TRINITY_DN27703_c1_g2	3.04344	2.61838e-26	1.8983e-24	.	TRINITY_DN27703_c1_g2::TRINITY_DN27703_c1_g2_i1::g.278272::m.278272	980-1303[+]	.	.	.	.	.	.	.	.	.
TRINITY_DN28458_c5_g9	3.03936	2.95506e-26	2.1337e-24	.	TRINITY_DN28458_c5_g9::TRINITY_DN28458_c5_g9_i1::g.384340::m.384340	465-995[-]	.	UniRef90_D8LMW2^UniRef90_D8LMW2^Q:992-480,H:135-306^62.8%ID^E:4.8e-56^.^.	UniRef90_D8LMW2^UniRef90_D8LMW2^Q:2-172,H:135-306^66.9%ID^E:1.4e-62^.^.	.	.	.	.	.	.
TRINITY_DN27177_c5_g1	5.54358	3.05322e-26	2.20011e-24	POLX_TOBAC^POLX_TOBAC^Q:624-1847,H:289-680^24.9%ID^E:4.6e-20^RecName: Full=Retrovirus-related Pol polyprotein from transposon TNT 1-94;^Eukaryota; Viridiplantae; Streptophyta; Embryophyta; Tracheophyta; Spermatophyta; Magnoliophyta; eudicotyledons; Gunneridae; Pentapetalae; asterids; lamiids; Solanales; Solanaceae; Nicotianoideae; Nicotianeae; Nicotiana	TRINITY_DN27177_c5_g1::TRINITY_DN27177_c5_g1_i1::g.201225::m.201225	1901-2146[-]	.	UniRef90_Q9C536^UniRef90_Q9C536^Q:627-1811,H:331-712^28.8%ID^E:1.4e-31^.^.	.	.	.	.	.	.	.
TRINITY_DN29809_c11_g1	4.03042	3.27377e-26	2.34952e-24	.	TRINITY_DN29809_c11_g1::TRINITY_DN29809_c11_g1_i1::g.553474::m.553474	110-430[+]	.	.	.	.	.	.	.	.	.
TRINITY_DN28680_c3_g1	2.94616	3.37014e-26	2.41382e-24	.	TRINITY_DN28680_c3_g1::TRINITY_DN28680_c3_g1_i1::g.412132::m.412132	1-153[-]	.	.	.	.	.	.	.	.	.
TRINITY_DN26440_c10_g1	9.07537	4.76779e-26	3.36744e-24	.	.	.	.	.	.	.	.	.	.	.	.
TRINITY_DN27184_c4_g10	5.17272	4.94796e-26	3.48777e-24	.	TRINITY_DN27184_c4_g10::TRINITY_DN27184_c4_g10_i1::g.201568::m.201568	3-1394[+]	.	UniRef90_D7FQ47^UniRef90_D7FQ47^Q:99-389,H:482-575^55.7%ID^E:5.3e-15^.^.	UniRef90_D7FQ47^UniRef90_D7FQ47^Q:21-303,H:467-769^37%ID^E:2.8e-17^.^.	.	.	.	.	.	.
TRINITY_DN30530_c2_g1	2.41759	6.10075e-26	4.2582e-24	.	.	.	.	.	.	.	.	.	.	.	.
TRINITY_DN26120_c0_g1	2.48275	6.2476e-26	4.35217e-24	.	.	.	.	.	.	.	.	.	.	.	.
TRINITY_DN28061_c0_g1	3.15537	7.00616e-26	4.8333e-24	UBP19_ARATH^UBP19_ARATH^Q:541-885,H:375-479^29.6%ID^E:3e-07^RecName: Full=Ubiquitin carboxyl-terminal hydrolase 19;^Eukaryota; Viridiplantae; Streptophyta; Embryophyta; Tracheophyta; Spermatophyta; Magnoliophyta; eudicotyledons; Gunneridae; Pentapetalae; rosids; malvids; Brassicales; Brassicaceae; Camelineae; Arabidopsis	TRINITY_DN28061_c0_g1::TRINITY_DN28061_c0_g1_i1::g.331439::m.331439	3-227[+]	.	UniRef90_D8LK32^UniRef90_D8LK32^Q:529-891,H:53-172^36.7%ID^E:4e-11^.^.	.	.	ExpAA=21.39^PredHel=1^Topology=i51-73o	.	.	.	.
TRINITY_DN29700_c2_g10	12.5645	7.23519e-26	4.98164e-24	.	TRINITY_DN29700_c2_g10::TRINITY_DN29700_c2_g10_i1::g.540124::m.540124	1974-2246[-]	.	.	.	.	.	.	.	.	.
TRINITY_DN28213_c5_g1	2.13096	7.54853e-26	5.18736e-24	.	TRINITY_DN28213_c5_g1::TRINITY_DN28213_c5_g1_i1::g.351684::m.351684	403-717[-]	.	.	.	.	.	.	.	.	.
TRINITY_DN28357_c7_g1	3.38944	7.76898e-26	5.31831e-24	.	TRINITY_DN28357_c7_g1::TRINITY_DN28357_c7_g1_i1::g.371148::m.371148	1179-1499[-]	.	UniRef90_D8LEM0^UniRef90_D8LEM0^Q:307-534,H:678-753^57.1%ID^E:1.2e-13^.^.	.	.	.	.	.	.	.
TRINITY_DN29927_c2_g7	3.09957	9.36036e-26	6.38315e-24	POL5_DROME^POL5_DROME^Q:1992-3338,H:123-579^32.3%ID^E:4.8e-60^RecName: Full=Retrovirus-related Pol polyprotein from transposon opus;^Eukaryota; Metazoa; Ecdysozoa; Arthropoda; Hexapoda; Insecta; Pterygota; Neoptera; Holometabola; Diptera; Brachycera; Muscomorpha; Ephydroidea; Drosophilidae; Drosophila; Sophophora	TRINITY_DN29927_c2_g7::TRINITY_DN29927_c2_g7_i1::g.568918::m.568918	1-516[+]	.	UniRef90_L7MMK7^UniRef90_L7MMK7^Q:1881-3275,H:437-891^37.6%ID^E:3.5e-78^.^.	.	.	.	.	.	.	.
TRINITY_DN30459_c5_g3	2.19595	9.82011e-26	6.68387e-24	.	TRINITY_DN30459_c5_g3::TRINITY_DN30459_c5_g3_i1::g.633914::m.633914	1-315[+]	.	.	.	.	.	.	.	.	.
TRINITY_DN27280_c0_g1	12.5023	1.00185e-25	6.80589e-24	.	.	.	.	UniRef90_UPI0006D4F002^UniRef90_UPI0006D4F002^Q:122-355,H:757-834^41%ID^E:6.3e-07^.^.	.	.	.	.	.	.	.
TRINITY_DN30332_c3_g1	2.63104	1.11991e-25	7.57898e-24	WHITE_LUCCU^WHITE_LUCCU^Q:1-537,H:435-613^37.4%ID^E:2.4e-27^RecName: Full=Protein white;^Eukaryota; Metazoa; Ecdysozoa; Arthropoda; Hexapoda; Insecta; Pterygota; Neoptera; Holometabola; Diptera; Brachycera; Muscomorpha; Oestroidea; Calliphoridae; Luciliinae; Lucilia	TRINITY_DN30332_c3_g1::TRINITY_DN30332_c3_g1_i8::g.616001::m.616001	1-750[+]	WHITE_CERCA^WHITE_CERCA^Q:1-242,H:436-676^33.2%ID^E:1e-30^RecName: Full=Protein white;^Eukaryota; Metazoa; Ecdysozoa; Arthropoda; Hexapoda; Insecta; Pterygota; Neoptera; Holometabola; Diptera; Brachycera; Muscomorpha; Tephritoidea; Tephritidae; Ceratitis; Ceratitis	UniRef90_D7G2Z7^UniRef90_D7G2Z7^Q:1-747,H:336-584^74.7%ID^E:1.3e-101^.^.	UniRef90_D7G2Z7^UniRef90_D7G2Z7^Q:1-249,H:336-584^79.9%ID^E:8.8e-111^.^.	PF01061.23^ABC2_membrane^ABC-2 type transporter^1-178^E:2.1e-37`PF12698.6^ABC2_membrane_3^ABC-2 family transporter protein^60-234^E:1.5e-08	ExpAA=134.25^PredHel=6^Topology=i21-43o72-94i99-121o131-150i157-179o215-237i	.	.	GO:0016021^cellular_component^integral component of membrane`GO:0005524^molecular_function^ATP binding`GO:0016887^molecular_function^ATPase activity`GO:0031409^molecular_function^pigment binding`GO:0006810^biological_process^transport	GO:0016020^cellular_component^membrane
TRINITY_DN29104_c1_g3	3.36954	1.23292e-25	8.31217e-24	.	TRINITY_DN29104_c1_g3::TRINITY_DN29104_c1_g3_i1::g.467785::m.467785	1066-1239[+]	.	.	.	.	.	.	.	.	.
TRINITY_DN26752_c3_g3	2.428	1.42317e-25	9.52267e-24	.	.	.	.	.	.	.	.	.	.	.	.
TRINITY_DN27421_c4_g4	2.58062	1.61065e-25	1.07569e-23	.	TRINITY_DN27421_c4_g4::TRINITY_DN27421_c4_g4_i1::g.238472::m.238472	3-275[+]	.	.	.	.	ExpAA=42.86^PredHel=2^Topology=o33-55i68-90o	.	.	.	.
TRINITY_DN26992_c6_g6	3.39031	1.97911e-25	1.31683e-23	.	.	.	.	.	.	.	.	.	.	.	.
TRINITY_DN30349_c7_g4	2.24543	3.17967e-25	2.09218e-23	.	TRINITY_DN30349_c7_g4::TRINITY_DN30349_c7_g4_i1::g.620993::m.620993	561-770[+]	.	.	.	.	.	.	.	.	.
TRINITY_DN29603_c1_g1	3.16128	4.0557e-25	2.66367e-23	.	.	.	.	.	.	.	.	.	.	.	.
TRINITY_DN28467_c5_g4	3.06769	4.48318e-25	2.939e-23	.	TRINITY_DN28467_c5_g4::TRINITY_DN28467_c5_g4_i1::g.384488::m.384488	307-591[-]	.	UniRef90_D8LG22^UniRef90_D8LG22^Q:2187-1306,H:183-490^50.3%ID^E:1.8e-79^.^.	.	.	.	.	.	.	.
TRINITY_DN61218_c0_g1	13.4577	5.26476e-25	3.43241e-23	.	.	.	.	.	.	.	.	.	.	.	.
TRINITY_DN28923_c7_g1	3.48769	5.32963e-25	3.46835e-23	.	.	.	.	.	.	.	.	.	.	.	.
TRINITY_DN28189_c11_g1	4.94202	5.58791e-25	3.62979e-23	.	TRINITY_DN28189_c11_g1::TRINITY_DN28189_c11_g1_i1::g.336730::m.336730	258-470[-]	.	.	.	.	.	.	.	.	.
TRINITY_DN29351_c2_g6	3.00158	5.6398e-25	3.65683e-23	.	TRINITY_DN29351_c2_g6::TRINITY_DN29351_c2_g6_i1::g.497699::m.497699	1364-1624[+]	.	.	.	.	ExpAA=34.35^PredHel=2^Topology=i5-22o37-59i	.	.	.	.
TRINITY_DN26556_c11_g10	2.58862	7.45166e-25	4.78803e-23	.	.	.	.	.	.	.	.	.	.	.	.
TRINITY_DN29833_c3_g1	4.52084	7.96176e-25	5.10657e-23	KLC1_RAT^KLC1_RAT^Q:583-969,H:226-354^34.9%ID^E:8.7e-13^RecName: Full=Kinesin light chain 1;^Eukaryota; Metazoa; Chordata; Craniata; Vertebrata; Euteleostomi; Mammalia; Eutheria; Euarchontoglires; Glires; Rodentia; Myomorpha; Muroidea; Muridae; Murinae; Rattus	TRINITY_DN29833_c3_g1::TRINITY_DN29833_c3_g1_i2::g.557905::m.557905	694-1011[+]	KLC1_RAT^KLC1_RAT^Q:2-92,H:263-354^40.2%ID^E:1.9e-07^RecName: Full=Kinesin light chain 1;^Eukaryota; Metazoa; Chordata; Craniata; Vertebrata; Euteleostomi; Mammalia; Eutheria; Euarchontoglires; Glires; Rodentia; Myomorpha; Muroidea; Muridae; Murinae; Rattus	UniRef90_A0A167X3P9^UniRef90_A0A167X3P9^Q:574-969,H:1035-1166^37.9%ID^E:2.4e-17^.^.	UniRef90_D8LPV9^UniRef90_D8LPV9^Q:2-90,H:1085-1173^47.2%ID^E:7.5e-11^.^.	PF13424.5^TPR_12^Tetratricopeptide repeat^5-65^E:3.9e-11`PF13374.5^TPR_10^Tetratricopeptide repeat^5-31^E:0.0017`PF13374.5^TPR_10^Tetratricopeptide repeat^34-73^E:4.5e-07`PF13424.5^TPR_12^Tetratricopeptide repeat^35-94^E:2e-07	.	COG0457^repeat-containing protein	KEGG:rno:171041`KO:K10407	GO:0030424^cellular_component^axon`GO:0031410^cellular_component^cytoplasmic vesicle`GO:0030426^cellular_component^growth cone`GO:0005871^cellular_component^kinesin complex`GO:0016020^cellular_component^membrane`GO:0005874^cellular_component^microtubule`GO:0043005^cellular_component^neuron projection`GO:0043025^cellular_component^neuronal cell body`GO:0031982^cellular_component^vesicle`GO:0003777…	.
TRINITY_DN28336_c3_g4	2.25724	9.56459e-25	6.10163e-23	.	TRINITY_DN28336_c3_g4::TRINITY_DN28336_c3_g4_i1::g.370450::m.370450	615-773[+]	.	.	.	.	.	.	.	.	.
TRINITY_DN29416_c2_g2	12.2393	1.13124e-24	7.19082e-23	.	TRINITY_DN29416_c2_g2::TRINITY_DN29416_c2_g2_i1::g.507869::m.507869	1132-1365[-]	.	UniRef90_A8CEP1^UniRef90_A8CEP1^Q:3-512,H:330-499^68.2%ID^E:3.6e-62^.^.	.	.	.	.	.	.	.
TRINITY_DN30223_c2_g2	3.42572	1.24471e-24	7.89801e-23	.	TRINITY_DN30223_c2_g2::TRINITY_DN30223_c2_g2_i1::g.605758::m.605758	255-575[-]	.	.	.	.	.	.	.	.	.
TRINITY_DN28680_c3_g2	3.57242	1.56939e-24	9.94049e-23	.	TRINITY_DN28680_c3_g2::TRINITY_DN28680_c3_g2_i1::g.412137::m.412137	381-554[+]	.	.	.	.	ExpAA=22.82^PredHel=1^Topology=o32-54i	.	.	.	.
TRINITY_DN28800_c6_g2	2.44337	1.63764e-24	1.0336e-22	.	.	.	.	.	.	.	.	.	.	.	.
TRINITY_DN28599_c4_g1	2.40052	1.65388e-24	1.042e-22	.	TRINITY_DN28599_c4_g1::TRINITY_DN28599_c4_g1_i1::g.402807::m.402807	37-267[-]	.	.	.	.	.	.	.	.	.
TRINITY_DN26468_c11_g2	3.41639	1.85989e-24	1.16973e-22	.	TRINITY_DN26468_c11_g2::TRINITY_DN26468_c11_g2_i1::g.95329::m.95329	2-175[+]	.	UniRef90_D7FH82^UniRef90_D7FH82^Q:1662-2450,H:164-402^42.2%ID^E:2.5e-53^.^.	UniRef90_D8LU22^UniRef90_D8LU22^Q:2-47,H:92-137^58.7%ID^E:4.7e-07^.^.	.	.	.	.	.	.
TRINITY_DN29553_c9_g5	3.35523	1.97792e-24	1.24176e-22	.	.	.	.	.	.	.	.	.	.	.	.
TRINITY_DN26816_c15_g1	3.62444	2.04055e-24	1.27883e-22	.	.	.	.	.	.	.	.	.	.	.	.
TRINITY_DN30234_c4_g4	2.04173	2.10519e-24	1.31702e-22	.	TRINITY_DN30234_c4_g4::TRINITY_DN30234_c4_g4_i1::g.608606::m.608606	1034-1267[-]	.	.	.	.	.	.	.	.	.
TRINITY_DN30173_c8_g1	7.69306	2.71425e-24	1.6862e-22	.	.	.	.	.	.	.	.	.	.	.	.
TRINITY_DN29528_c8_g3	3.50763	2.90396e-24	1.79778e-22	G3P3_NOSS1^G3P3_NOSS1^Q:165-1175,H:1-332^55.6%ID^E:7.8e-99^RecName: Full=Glyceraldehyde-3-phosphate dehydrogenase 3 {ECO:0000303|PubMed:11327708};^Bacteria; Cyanobacteria; Nostocales; Nostocaceae; Nostoc	TRINITY_DN29528_c8_g3::TRINITY_DN29528_c8_g3_i1::g.516402::m.516402	1-261[+]	.	UniRef90_D8LTZ6^UniRef90_D8LTZ6^Q:171-1175,H:6-340^86.3%ID^E:1e-169^.^.	.	.	.	.	.	.	.
TRINITY_DN7845_c0_g2	6.10282	2.91007e-24	1.79843e-22	.	.	.	.	.	.	.	.	.	.	.	.
TRINITY_DN28642_c7_g1	3.5332	3.09197e-24	1.90424e-22	.	TRINITY_DN28642_c7_g1::TRINITY_DN28642_c7_g1_i1::g.403284::m.403284	2-784[+]	.	UniRef90_D8LCN0^UniRef90_D8LCN0^Q:317-769,H:192-340^47%ID^E:1e-28^.^.	UniRef90_D8LCN0^UniRef90_D8LCN0^Q:106-256,H:192-340^47%ID^E:6.7e-29^.^.	PF00066.16^Notch^LNR domain^46-72^E:0.00027	.	.	.	.	.
TRINITY_DN28253_c1_g3	2.67209	3.44841e-24	2.12009e-22	.	.	.	.	.	.	.	.	.	.	.	.
TRINITY_DN27985_c4_g1	3.39482	5.81541e-24	3.53261e-22	.	TRINITY_DN27985_c4_g1::TRINITY_DN27985_c4_g1_i1::g.305239::m.305239	3-176[-]	.	.	.	.	.	.	.	.	.
TRINITY_DN29186_c4_g1	2.82348	6.35744e-24	3.8553e-22	PPA_ASPFI^PPA_ASPFI^Q:1234-1001,H:445-512^49.4%ID^E:4.4e-10^RecName: Full=Acid phosphatase;^Eukaryota; Fungi; Dikarya; Ascomycota; Pezizomycotina; Eurotiomycetes; Eurotiomycetidae; Eurotiales; Aspergillaceae; Aspergillus	TRINITY_DN29186_c4_g1::TRINITY_DN29186_c4_g1_i2::g.475835::m.475835	653-1225[+]	.	UniRef90_D8LSG1^UniRef90_D8LSG1^Q:1231-647,H:598-793^53.6%ID^E:3.8e-53^.^.	.	.	ExpAA=29.77^PredHel=1^Topology=o96-118i	.	.	.	.
TRINITY_DN63897_c0_g1	12.2369	7.22363e-24	4.37073e-22	.	.	.	.	.	.	.	.	.	.	.	.
TRINITY_DN27038_c5_g2	2.25268	7.25753e-24	4.37875e-22	RNLX_SOLLC^RNLX_SOLLC^Q:1788-1165,H:24-228^28.8%ID^E:9.1e-21^RecName: Full=Intracellular ribonuclease LX;^Eukaryota; Viridiplantae; Streptophyta; Embryophyta; Tracheophyta; Spermatophyta; Magnoliophyta; eudicotyledons; Gunneridae; Pentapetalae; asterids; lamiids; Solanales; Solanaceae; Solanoideae; Solaneae; Solanum; Lycopersicon	TRINITY_DN27038_c5_g2::TRINITY_DN27038_c5_g2_i1::g.177062::m.177062	1162-2004[-]	RNLX_SOLLC^RNLX_SOLLC^Q:73-280,H:24-228^29.2%ID^E:3.6e-21^RecName: Full=Intracellular ribonuclease LX;^Eukaryota; Viridiplantae; Streptophyta; Embryophyta; Tracheophyta; Spermatophyta; Magnoliophyta; eudicotyledons; Gunneridae; Pentapetalae; asterids; lamiids; Solanales; Solanaceae; Solanoideae; Solaneae; Solanum; Lycopersicon	UniRef90_D7G384^UniRef90_D7G384^Q:1974-1165,H:13-292^66.4%ID^E:3.4e-107^.^.	UniRef90_D7G384^UniRef90_D7G384^Q:11-280,H:13-292^66.4%ID^E:1.7e-107^.^.	PF00445.17^Ribonuclease_T2^Ribonuclease T2 family^80-195^E:1.7e-23	ExpAA=21.10^PredHel=1^Topology=i7-29o	ENOG4111M7G^ribonuclease T2 activity	KEGG:sly:544193`KO:K01166	GO:0005737^cellular_component^cytoplasm`GO:0033897^molecular_function^ribonuclease T2 activity`GO:0003723^molecular_function^RNA binding	GO:0003723^molecular_function^RNA binding`GO:0033897^molecular_function^ribonuclease T2 activity
TRINITY_DN26709_c5_g3	2.35827	7.44599e-24	4.48485e-22	.	.	.	.	UniRef90_B7ZGM1^UniRef90_B7ZGM1^Q:1800-1672,H:603-645^90.7%ID^E:6.3e-14^.^.	.	.	.	.	.	.	.
TRINITY_DN9088_c0_g1	4.20013	9.22922e-24	5.51229e-22	.	.	.	.	.	.	.	.	.	.	.	.
TRINITY_DN27264_c13_g2	3.60733	1.14551e-23	6.80749e-22	.	TRINITY_DN27264_c13_g2::TRINITY_DN27264_c13_g2_i1::g.215622::m.215622	380-682[-]	.	UniRef90_D7FPT8^UniRef90_D7FPT8^Q:1418-768,H:14-215^45.6%ID^E:1e-31^.^.	.	.	.	.	.	.	.
TRINITY_DN29663_c10_g1	5.74453	1.21826e-23	7.22776e-22	.	TRINITY_DN29663_c10_g1::TRINITY_DN29663_c10_g1_i1::g.536187::m.536187	248-397[-]	.	.	.	.	.	.	.	.	.
TRINITY_DN30528_c0_g6	6.42476	1.42612e-23	8.43281e-22	.	TRINITY_DN30528_c0_g6::TRINITY_DN30528_c0_g6_i1::g.641608::m.641608	1067-1303[+]	.	UniRef90_D7FZQ8^UniRef90_D7FZQ8^Q:513-238,H:147-238^39.1%ID^E:2e-08^.^.	.	.	ExpAA=27.29^PredHel=1^Topology=o39-61i	.	.	.	.
TRINITY_DN27248_c2_g1	2.90499	1.75737e-23	1.03572e-21	ARGI_NEUCR^ARGI_NEUCR^Q:176-1177,H:34-358^41.6%ID^E:6.4e-57^RecName: Full=Arginase;^Eukaryota; Fungi; Dikarya; Ascomycota; Pezizomycotina; Sordariomycetes; Sordariomycetidae; Sordariales; Sordariaceae; Neurospora	TRINITY_DN27248_c2_g1::TRINITY_DN27248_c2_g1_i1::g.212816::m.212816	2-1180[+]	ARGI_ASHGO^ARGI_ASHGO^Q:16-392,H:46-399^39.8%ID^E:3.2e-60^RecName: Full=Arginase;^Eukaryota; Fungi; Dikarya; Ascomycota; Saccharomycotina; Saccharomycetes; Saccharomycetales; Saccharomycetaceae; Eremothecium	UniRef90_D7G6A2^UniRef90_D7G6A2^Q:110-1177,H:30-383^75.4%ID^E:2.4e-148^.^.	UniRef90_D7G6A2^UniRef90_D7G6A2^Q:21-392,H:17-383^75.6%ID^E:4.1e-155^.^.	PF00491.20^Arginase^Arginase family^74-386^E:4.3e-61	.	.	KEGG:ago:AGOS_AGR225C`KO:K01476	GO:0005829^cellular_component^cytosol`GO:0004053^molecular_function^arginase activity`GO:0030145^molecular_function^manganese ion binding`GO:0090369^molecular_function^ornithine carbamoyltransferase inhibitor activity`GO:0008270^molecular_function^zinc ion binding`GO:0019547^biological_process^arginine catabolic process to ornithine`GO:0000050^biological_process^urea cycle	GO:0046872^molecular_function^metal ion binding
TRINITY_DN30791_c0_g1	11.9273	1.8336e-23	1.07885e-21	.	TRINITY_DN30791_c0_g1::TRINITY_DN30791_c0_g1_i1::g.653073::m.653073	1374-1529[-]	.	UniRef90_D7G434^UniRef90_D7G434^Q:1721-1572,H:200-249^52%ID^E:3.3e-06^.^.	.	.	.	.	.	.	.
TRINITY_DN27268_c4_g3	8.16505	1.83677e-23	1.07894e-21	.	TRINITY_DN27268_c4_g3::TRINITY_DN27268_c4_g3_i1::g.213884::m.213884	1914-2213[+]	.	.	.	.	.	.	.	.	.
TRINITY_DN29192_c2_g1	2.55964	1.89182e-23	1.10762e-21	.	TRINITY_DN29192_c2_g1::TRINITY_DN29192_c2_g1_i1::g.466679::m.466679	561-917[-]	.	.	.	.	.	.	.	.	.
TRINITY_DN186_c0_g1	2.88021	2.21097e-23	1.29235e-21	.	.	.	.	.	.	.	.	.	.	.	.
TRINITY_DN27187_c7_g2	7.55225	3.10988e-23	1.80297e-21	PRXV_ASCNO^PRXV_ASCNO^Q:743-138,H:5-210^47.1%ID^E:1.1e-44^RecName: Full=Vanadium-dependent bromoperoxidase;^Eukaryota; Stramenopiles; PX clade; Phaeophyceae; Fucales; Fucaceae; Ascophyllum	TRINITY_DN27187_c7_g2::TRINITY_DN27187_c7_g2_i7::g.202698::m.202698	907-1062[+]	.	UniRef90_Q4LDE6^UniRef90_Q4LDE6^Q:827-138,H:42-265^62.8%ID^E:2.9e-68^.^.	.	.	.	.	.	.	.
TRINITY_DN30626_c4_g1	2.27604	3.60688e-23	2.08432e-21	.	.	.	.	.	.	.	.	.	.	.	.
TRINITY_DN27632_c10_g4	2.15291	4.47268e-23	2.5556e-21	.	TRINITY_DN27632_c10_g4::TRINITY_DN27632_c10_g4_i1::g.263041::m.263041	3-467[+]	.	.	.	.	ExpAA=48.41^PredHel=2^Topology=i33-55o85-107i	.	.	.	.
TRINITY_DN26536_c4_g1	2.36116	4.71114e-23	2.68754e-21	.	TRINITY_DN26536_c4_g1::TRINITY_DN26536_c4_g1_i1::g.106799::m.106799	1426-1602[+]	.	.	.	.	.	.	.	.	.
TRINITY_DN53448_c0_g1	5.49225	4.75306e-23	2.70712e-21	.	.	.	.	.	.	.	.	.	.	.	.
TRINITY_DN26198_c0_g1	11.841	4.92543e-23	2.79634e-21	.	TRINITY_DN26198_c0_g1::TRINITY_DN26198_c0_g1_i1::g.69225::m.69225	148-906[-]	.	.	.	.	.	.	.	.	.
TRINITY_DN28755_c9_g8	3.54281	5.33153e-23	3.01248e-21	.	.	.	.	.	.	.	.	.	.	.	.
TRINITY_DN24856_c1_g1	2.26712	6.00102e-23	3.38539e-21	.	.	.	.	.	.	.	.	.	.	.	.
TRINITY_DN29145_c3_g1	2.90719	6.23315e-23	3.51078e-21	.	.	.	.	.	.	.	.	.	.	.	.
TRINITY_DN186_c0_g2	3.04169	6.26534e-23	3.52334e-21	.	TRINITY_DN186_c0_g2::TRINITY_DN186_c0_g2_i1::g.173::m.173	926-1102[+]	.	UniRef90_D7G5D6^UniRef90_D7G5D6^Q:1-948,H:125-440^85.8%ID^E:1.3e-147^.^.	.	.	.	.	.	.	.
TRINITY_DN27802_c14_g2	3.20006	8.71301e-23	4.86139e-21	.	.	.	.	.	.	.	.	.	.	.	.
TRINITY_DN44203_c0_g1	2.40385	9.18245e-23	5.10731e-21	.	TRINITY_DN44203_c0_g1::TRINITY_DN44203_c0_g1_i1::g.678010::m.678010	287-574[-]	.	UniRef90_D7FS00^UniRef90_D7FS00^Q:1872-1717,H:379-425^65.4%ID^E:2.1e-07^.^.	.	.	.	.	.	.	.
TRINITY_DN27539_c13_g1	2.75756	1.09668e-22	6.08076e-21	.	TRINITY_DN27539_c13_g1::TRINITY_DN27539_c13_g1_i1::g.250644::m.250644	3-773[-]	.	.	.	.	.	.	.	.	.
TRINITY_DN25448_c0_g1	2.04339	1.31071e-22	7.23369e-21	.	.	.	.	.	.	.	.	.	.	.	.
TRINITY_DN29085_c13_g1	2.16196	1.49811e-22	8.21697e-21	.	TRINITY_DN29085_c13_g1::TRINITY_DN29085_c13_g1_i1::g.464355::m.464355	3-299[-]	.	.	.	.	.	.	.	.	.
TRINITY_DN25369_c0_g1	11.784	1.77289e-22	9.70916e-21	.	TRINITY_DN25369_c0_g1::TRINITY_DN25369_c0_g1_i1::g.57707::m.57707	2123-2737[-]	.	.	.	.	.	.	.	.	.
TRINITY_DN26737_c13_g1	3.10271	1.80364e-22	9.84726e-21	.	.	.	.	.	.	.	.	.	.	.	.
TRINITY_DN27462_c3_g1	2.75964	1.92418e-22	1.04893e-20	POLX_TOBAC^POLX_TOBAC^Q:98-733,H:1111-1317^36.1%ID^E:3.1e-29^RecName: Full=Retrovirus-related Pol polyprotein from transposon TNT 1-94;^Eukaryota; Viridiplantae; Streptophyta; Embryophyta; Tracheophyta; Spermatophyta; Magnoliophyta; eudicotyledons; Gunneridae; Pentapetalae; asterids; lamiids; Solanales; Solanaceae; Nicotianoideae; Nicotianeae; Nicotiana	TRINITY_DN27462_c3_g1::TRINITY_DN27462_c3_g1_i10::g.244435::m.244435	1038-1238[-]	.	UniRef90_K7JBR0^UniRef90_K7JBR0^Q:29-760,H:927-1169^39.1%ID^E:4.8e-37^.^.	.	.	.	.	.	.	.
TRINITY_DN27846_c10_g1	2.54254	2.06396e-22	1.11998e-20	.	TRINITY_DN27846_c10_g1::TRINITY_DN27846_c10_g1_i1::g.291203::m.291203	11-313[-]	.	UniRef90_D7FZB9^UniRef90_D7FZB9^Q:214-14,H:1-67^82.1%ID^E:6.8e-25^.^.	UniRef90_D7FZB9^UniRef90_D7FZB9^Q:34-100,H:1-67^82.1%ID^E:6.6e-25^.^.	PF10203.8^Pet191_N^Cytochrome c oxidase assembly protein PET191^36-96^E:1.5e-16	.	.	.	.	.
TRINITY_DN26701_c9_g2	4.65467	2.13474e-22	1.15487e-20	.	.	.	.	.	.	.	.	.	.	.	.
TRINITY_DN28546_c10_g3	6.25912	2.21689e-22	1.19749e-20	.	.	.	.	.	.	.	.	.	.	.	.
TRINITY_DN27232_c5_g3	2.43372	2.22653e-22	1.20088e-20	.	TRINITY_DN27232_c5_g3::TRINITY_DN27232_c5_g3_i1::g.211534::m.211534	2029-2244[-]	.	.	.	.	ExpAA=15.53^PredHel=1^Topology=o28-45i	.	.	.	.
TRINITY_DN29064_c13_g1	2.79765	2.63803e-22	1.41852e-20	.	.	.	.	.	.	.	.	.	.	.	.
TRINITY_DN30075_c4_g1	3.19939	2.85592e-22	1.52876e-20	.	TRINITY_DN30075_c4_g1::TRINITY_DN30075_c4_g1_i1::g.583705::m.583705	2-289[+]	.	.	.	.	.	.	.	.	.
TRINITY_DN29700_c2_g4	11.5696	3.08033e-22	1.64393e-20	.	.	.	.	UniRef90_D7FTA2^UniRef90_D7FTA2^Q:585-379,H:1037-1105^42%ID^E:1.6e-06^.^.	.	.	.	.	.	.	.
TRINITY_DN29129_c0_g3	2.42725	3.16812e-22	1.68573e-20	GT31_ORYSJ^GT31_ORYSJ^Q:1287-490,H:74-333^26.7%ID^E:4.1e-14^RecName: Full=Probable glucuronosyltransferase Os03g0107900;^Eukaryota; Viridiplantae; Streptophyta; Embryophyta; Tracheophyta; Spermatophyta; Magnoliophyta; Liliopsida; Poales; Poaceae; BOP clade; Oryzoideae; Oryzeae; Oryzinae; Oryza	TRINITY_DN29129_c0_g3::TRINITY_DN29129_c0_g3_i2::g.469499::m.469499	196-1785[-]	GT31_ORYSJ^GT31_ORYSJ^Q:134-432,H:48-333^27.1%ID^E:3.6e-14^RecName: Full=Probable glucuronosyltransferase Os03g0107900;^Eukaryota; Viridiplantae; Streptophyta; Embryophyta; Tracheophyta; Spermatophyta; Magnoliophyta; Liliopsida; Poales; Poaceae; BOP clade; Oryzoideae; Oryzeae; Oryzinae; Oryza	UniRef90_D8LQ23^UniRef90_D8LQ23^Q:1290-223,H:156-512^49.4%ID^E:4.1e-98^.^.	UniRef90_D8LQ23^UniRef90_D8LQ23^Q:166-521,H:156-512^49.4%ID^E:2.8e-98^.^.	PF03016.14^Exostosin^Exostosin family^164-462^E:2.9e-40	.	ENOG410XTFH^Exostosin	.	GO:0000139^cellular_component^Golgi membrane`GO:0016021^cellular_component^integral component of membrane`GO:0016757^molecular_function^transferase activity, transferring glycosyl groups`GO:0071555^biological_process^cell wall organization	.
TRINITY_DN27087_c6_g4	6.70345	3.58738e-22	1.90313e-20	.	.	.	.	.	.	.	.	.	.	.	.
TRINITY_DN29311_c1_g2	2.01244	4.06497e-22	2.15009e-20	.	TRINITY_DN29311_c1_g2::TRINITY_DN29311_c1_g2_i1::g.492675::m.492675	2-178[+]	.	.	.	.	.	.	.	.	.
TRINITY_DN29319_c4_g1	4.01724	4.10935e-22	2.17034e-20	YL060_MIMIV^YL060_MIMIV^Q:594-2363,H:75-581^24.9%ID^E:2e-45^RecName: Full=Putative F-box and FNIP repeat-containing protein L60;^Viruses; dsDNA viruses, no RNA stage; Mimiviridae; Mimivirus	TRINITY_DN29319_c4_g1::TRINITY_DN29319_c4_g1_i1::g.493667::m.493667	183-2513[+]	YL060_MIMIV^YL060_MIMIV^Q:138-727,H:75-581^24.9%ID^E:1.2e-45^RecName: Full=Putative F-box and FNIP repeat-containing protein L60;^Viruses; dsDNA viruses, no RNA stage; Mimiviridae; Mimivirus	UniRef90_E3T5U8^UniRef90_E3T5U8^Q:600-2417,H:19-608^43.5%ID^E:2.1e-147^.^.	UniRef90_E3T5U8^UniRef90_E3T5U8^Q:140-745,H:19-608^43.5%ID^E:4.3e-148^.^.	PF05725.11^FNIP^FNIP Repeat^182-214^E:0.00014`PF05725.11^FNIP^FNIP Repeat^260-300^E:3.2e-07`PF05725.11^FNIP^FNIP Repeat^304-346^E:2.7e-08`PF05725.11^FNIP^FNIP Repeat^391-433^E:0.00027`PF05725.11^FNIP^FNIP Repeat^435-477^E:0.00013`PF05725.11^FNIP^FNIP Repeat^457-499^E:7.8e-08`PF05725.11^FNIP^FNIP Repeat^479-521^E:4e-05`PF05725.11^FNIP^FNIP Repeat^523-564^E:0.00011`PF05725.11^FNIP^FNIP Repeat^607-6…	.	.	KEGG:vg:9924648	.	.
TRINITY_DN30265_c3_g1	5.5079	4.46911e-22	2.35685e-20	.	.	.	.	.	.	.	.	.	.	.	.
TRINITY_DN26602_c9_g1	3.99283	6.3501e-22	3.33399e-20	.	TRINITY_DN26602_c9_g1::TRINITY_DN26602_c9_g1_i1::g.118104::m.118104	365-610[-]	.	.	.	.	ExpAA=32.42^PredHel=1^Topology=i58-80o	.	.	.	.
TRINITY_DN29385_c9_g3	3.00826	6.77773e-22	3.55327e-20	.	.	.	.	.	.	.	.	.	.	.	.
TRINITY_DN29432_c1_g1	7.3317	7.10427e-22	3.70807e-20	.	.	.	.	.	.	.	.	.	.	.	.
TRINITY_DN30015_c0_g2	6.23855	7.14116e-22	3.72187e-20	POLX_TOBAC^POLX_TOBAC^Q:252-893,H:875-1093^32%ID^E:5.5e-23^RecName: Full=Retrovirus-related Pol polyprotein from transposon TNT 1-94;^Eukaryota; Viridiplantae; Streptophyta; Embryophyta; Tracheophyta; Spermatophyta; Magnoliophyta; eudicotyledons; Gunneridae; Pentapetalae; asterids; lamiids; Solanales; Solanaceae; Nicotianoideae; Nicotianeae; Nicotiana	TRINITY_DN30015_c0_g2::TRINITY_DN30015_c0_g2_i1::g.581298::m.581298	3-917[+]	POLX_TOBAC^POLX_TOBAC^Q:84-297,H:875-1093^32%ID^E:5.5e-23^RecName: Full=Retrovirus-related Pol polyprotein from transposon TNT 1-94;^Eukaryota; Viridiplantae; Streptophyta; Embryophyta; Tracheophyta; Spermatophyta; Magnoliophyta; eudicotyledons; Gunneridae; Pentapetalae; asterids; lamiids; Solanales; Solanaceae; Nicotianoideae; Nicotianeae; Nicotiana	UniRef90_A5BCC7^UniRef90_A5BCC7^Q:252-908,H:868-1076^38%ID^E:3e-28^.^.	UniRef90_A5BCC7^UniRef90_A5BCC7^Q:84-302,H:868-1076^38%ID^E:3e-28^.^.	PF07727.13^RVT_2^Reverse transcriptase (RNA-dependent DNA polymerase)^70-282^E:6.8e-38	.	.	.	GO:0004190^molecular_function^aspartic-type endopeptidase activity`GO:0004519^molecular_function^endonuclease activity`GO:0003676^molecular_function^nucleic acid binding`GO:0003964^molecular_function^RNA-directed DNA polymerase activity`GO:0008270^molecular_function^zinc ion binding`GO:0015074^biological_process^DNA integration	.
TRINITY_DN6736_c0_g1	3.85635	7.26661e-22	3.78172e-20	.	.	.	.	.	.	.	.	.	.	.	.
TRINITY_DN27600_c6_g2	3.37517	7.66367e-22	3.98254e-20	.	TRINITY_DN27600_c6_g2::TRINITY_DN27600_c6_g2_i1::g.263916::m.263916	3-557[-]	.	UniRef90_D8LNG4^UniRef90_D8LNG4^Q:893-3,H:144-425^51.7%ID^E:2.4e-74^.^.	UniRef90_D8LNG5^UniRef90_D8LNG5^Q:1-185,H:543-714^60%ID^E:6.8e-52^.^.	PF00082.21^Peptidase_S8^Subtilase family^24-183^E:3.1e-19	.	.	.	.	GO:0004252^molecular_function^serine-type endopeptidase activity`GO:0006508^biological_process^proteolysis
TRINITY_DN27090_c1_g1	6.42258	7.85625e-22	4.07666e-20	.	.	.	.	.	.	.	.	.	.	.	.
TRINITY_DN28911_c4_g3	5.04893	8.03401e-22	4.16283e-20	.	.	.	.	.	.	.	.	.	.	.	.
TRINITY_DN7417_c0_g1	2.70777	8.91001e-22	4.59699e-20	.	.	.	.	.	.	.	.	.	.	.	.
TRINITY_DN29381_c0_g1	2.47302	8.91065e-22	4.59699e-20	.	TRINITY_DN29381_c0_g1::TRINITY_DN29381_c0_g1_i1::g.501326::m.501326	2132-3274[-]	.	UniRef90_D7FU23^UniRef90_D7FU23^Q:3274-2312,H:1-318^27.5%ID^E:2.3e-17^.^.	UniRef90_D7FU23^UniRef90_D7FU23^Q:1-321,H:1-318^28.7%ID^E:5.2e-22^.^.	.	ExpAA=58.51^PredHel=3^Topology=o15-37i249-266o276-298i	.	.	.	.
TRINITY_DN25674_c0_g1	3.52508	9.77445e-22	5.03533e-20	.	TRINITY_DN25674_c0_g1::TRINITY_DN25674_c0_g1_i1::g.61106::m.61106	1-291[-]	.	.	.	.	.	.	.	.	.
TRINITY_DN27355_c8_g2	5.31349	9.90253e-22	5.09394e-20	.	TRINITY_DN27355_c8_g2::TRINITY_DN27355_c8_g2_i1::g.228135::m.228135	202-462[+]	.	.	.	.	.	.	.	.	.
TRINITY_DN28255_c0_g5	6.63735	1.03678e-21	5.32558e-20	.	TRINITY_DN28255_c0_g5::TRINITY_DN28255_c0_g5_i1::g.355406::m.355406	840-1046[-]	.	.	.	.	.	.	.	.	.
TRINITY_DN37010_c0_g1	2.56643	1.25159e-21	6.39208e-20	.	TRINITY_DN37010_c0_g1::TRINITY_DN37010_c0_g1_i1::g.664937::m.664937	2-655[+]	.	.	.	.	ExpAA=22.61^PredHel=1^Topology=o164-186i	.	.	.	.
TRINITY_DN30349_c8_g1	4.38531	1.38495e-21	7.05292e-20	.	.	.	.	.	.	.	.	.	.	.	.
TRINITY_DN27888_c15_g1	3.00921	1.38904e-21	7.06365e-20	.	.	.	.	.	.	.	.	.	.	.	.
TRINITY_DN7294_c0_g1	12.4281	1.72554e-21	8.72501e-20	.	.	.	.	.	.	.	.	.	.	.	.
TRINITY_DN26590_c9_g6	2.08294	1.80028e-21	9.09001e-20	.	TRINITY_DN26590_c9_g6::TRINITY_DN26590_c9_g6_i1::g.104761::m.104761	1-342[-]	.	UniRef90_D8LE00^UniRef90_D8LE00^Q:242-421,H:14-76^74.6%ID^E:1.8e-17^.^.	.	.	ExpAA=30.19^PredHel=1^Topology=o91-113i	.	.	.	.
TRINITY_DN28485_c2_g1	2.16077	1.85572e-21	9.35665e-20	.	TRINITY_DN28485_c2_g1::TRINITY_DN28485_c2_g1_i1::g.386593::m.386593	3-269[+]	.	UniRef90_D7G6V0^UniRef90_D7G6V0^Q:176-1123,H:111-440^50.6%ID^E:1.8e-75^.^.	.	.	.	.	.	.	.
TRINITY_DN30210_c2_g1	3.47117	2.16617e-21	1.08911e-19	YR840_MIMIV^YR840_MIMIV^Q:489-1277,H:206-492^26.1%ID^E:2.2e-14^RecName: Full=Putative ankyrin repeat protein R840;^Viruses; dsDNA viruses, no RNA stage; Mimiviridae; Mimivirus	TRINITY_DN30210_c2_g1::TRINITY_DN30210_c2_g1_i1::g.605170::m.605170	3-524[+]	.	UniRef90_C1MXA9^UniRef90_C1MXA9^Q:12-1286,H:536-941^44.2%ID^E:6.3e-93^.^.	UniRef90_D8LDD9^UniRef90_D8LDD9^Q:1-172,H:35-247^33.8%ID^E:2.3e-17^.^.	.	.	.	.	.	.
TRINITY_DN28796_c2_g1	7.00604	2.39028e-21	1.19672e-19	.	TRINITY_DN28796_c2_g1::TRINITY_DN28796_c2_g1_i1::g.416685::m.416685	495-704[-]	.	.	.	.	ExpAA=21.01^PredHel=1^Topology=o15-34i	.	.	.	.
TRINITY_DN28873_c7_g1	2.41496	2.41994e-21	1.20987e-19	.	TRINITY_DN28873_c7_g1::TRINITY_DN28873_c7_g1_i1::g.437560::m.437560	562-783[+]	.	.	.	.	.	.	.	.	.
TRINITY_DN27759_c6_g6	2.2193	2.51434e-21	1.25354e-19	.	TRINITY_DN27759_c6_g6::TRINITY_DN27759_c6_g6_i1::g.285479::m.285479	2-151[-]	.	.	.	.	.	.	.	.	.
TRINITY_DN29202_c4_g2	2.51995	2.72218e-21	1.35337e-19	ECH1_MOUSE^ECH1_MOUSE^Q:570-97,H:48-196^44.9%ID^E:5.2e-32^RecName: Full=Delta(3,5)-Delta(2,4)-dienoyl-CoA isomerase, mitochondrial;^Eukaryota; Metazoa; Chordata; Craniata; Vertebrata; Euteleostomi; Mammalia; Eutheria; Euarchontoglires; Glires; Rodentia; Myomorpha; Muroidea; Muridae; Murinae; Mus; Mus	TRINITY_DN29202_c4_g2::TRINITY_DN29202_c4_g2_i2::g.479430::m.479430	67-663[-]	ECH1_MOUSE^ECH1_MOUSE^Q:32-189,H:48-196^44.9%ID^E:4.2e-32^RecName: Full=Delta(3,5)-Delta(2,4)-dienoyl-CoA isomerase, mitochondrial;^Eukaryota; Metazoa; Chordata; Craniata; Vertebrata; Euteleostomi; Mammalia; Eutheria; Euarchontoglires; Glires; Rodentia; Myomorpha; Muroidea; Muridae; Murinae; Mus; Mus	UniRef90_D7FJQ4^UniRef90_D7FJQ4^Q:501-97,H:2-138^81%ID^E:9.5e-57^.^.	UniRef90_D7FJQ4^UniRef90_D7FJQ4^Q:55-189,H:2-138^81%ID^E:7.6e-57^.^.	PF00378.19^ECH_1^Enoyl-CoA hydratase/isomerase^51-111^E:6e-14`PF16113.4^ECH_2^Enoyl-CoA hydratase/isomerase^56-190^E:8e-16`PF00378.19^ECH_1^Enoyl-CoA hydratase/isomerase^139-190^E:2.8e-09	.	ENOG410XTHX^Enoyl-CoA hydratase	KEGG:mmu:51798`KO:K12663	GO:0070062^cellular_component^extracellular exosome`GO:0016020^cellular_component^membrane`GO:0005739^cellular_component^mitochondrion`GO:0005777^cellular_component^peroxisome`GO:0016853^molecular_function^isomerase activity`GO:0005102^molecular_function^receptor binding`GO:0006635^biological_process^fatty acid beta-oxidation	GO:0003824^molecular_function^catalytic activity`GO:0008152^biological_process^metabolic process`GO:0003860^molecular_function^3-hydroxyisobutyryl-CoA hydrolase activity
TRINITY_DN26720_c8_g1	2.16331	3.13715e-21	1.55534e-19	.	TRINITY_DN26720_c8_g1::TRINITY_DN26720_c8_g1_i1::g.133816::m.133816	1143-1313[-]	.	.	.	.	.	.	.	.	.
TRINITY_DN16404_c0_g1	2.71867	3.27763e-21	1.62272e-19	.	.	.	.	.	.	.	.	.	.	.	.
TRINITY_DN10057_c0_g1	4.87894	3.37045e-21	1.65944e-19	.	.	.	.	.	.	.	.	.	.	.	.
TRINITY_DN26610_c9_g8	2.78095	3.87987e-21	1.90237e-19	.	TRINITY_DN26610_c9_g8::TRINITY_DN26610_c9_g8_i1::g.117886::m.117886	1480-1674[+]	.	.	.	.	.	.	.	.	.
TRINITY_DN30019_c0_g1	2.68405	3.96436e-21	1.94112e-19	.	.	.	.	.	.	.	.	.	.	.	.
TRINITY_DN27199_c5_g1	4.53635	4.05747e-21	1.98398e-19	.	TRINITY_DN27199_c5_g1::TRINITY_DN27199_c5_g1_i1::g.203314::m.203314	1-495[+]	.	UniRef90_UPI0005EEADF9^UniRef90_UPI0005EEADF9^Q:1-495,H:226-378^34.3%ID^E:2.3e-06^.^.	UniRef90_UPI0005EEADF9^UniRef90_UPI0005EEADF9^Q:1-165,H:226-378^34.3%ID^E:2.3e-06^.^.	.	.	.	.	.	.
TRINITY_DN29372_c4_g1	2.40213	4.13032e-21	2.01683e-19	.	.	.	.	.	.	.	.	.	.	.	.
TRINITY_DN28317_c9_g2	4.35785	4.41952e-21	2.15277e-19	.	TRINITY_DN28317_c9_g2::TRINITY_DN28317_c9_g2_i1::g.366600::m.366600	2631-2792[+]	.	.	.	.	.	.	.	.	.
TRINITY_DN28759_c0_g1	4.76695	4.42173e-21	2.15277e-19	.	TRINITY_DN28759_c0_g1::TRINITY_DN28759_c0_g1_i1::g.423216::m.423216	3-182[+]	.	.	.	.	.	.	.	.	.
TRINITY_DN29518_c3_g2	2.63898	4.42686e-21	2.15277e-19	.	TRINITY_DN29518_c3_g2::TRINITY_DN29518_c3_g2_i1::g.519216::m.519216	266-415[-]	.	.	.	.	.	.	.	.	.
TRINITY_DN29040_c8_g7	4.0798	5.27308e-21	2.5573e-19	.	TRINITY_DN29040_c8_g7::TRINITY_DN29040_c8_g7_i1::g.459526::m.459526	354-596[-]	.	.	.	.	.	.	.	.	.
TRINITY_DN28871_c1_g1	2.30745	5.41295e-21	2.62156e-19	.	TRINITY_DN28871_c1_g1::TRINITY_DN28871_c1_g1_i1::g.437013::m.437013	1406-1594[+]	.	.	.	.	.	.	.	.	.
TRINITY_DN30569_c5_g1	11.2116	5.43772e-21	2.62998e-19	.	TRINITY_DN30569_c5_g1::TRINITY_DN30569_c5_g1_i1::g.644161::m.644161	1535-2098[-]	.	UniRef90_D8LCY4^UniRef90_D8LCY4^Q:2761-1997,H:16-282^34.7%ID^E:3e-37^.^.	UniRef90_D8LCY4^UniRef90_D8LCY4^Q:3-182,H:84-282^36%ID^E:4.8e-29^.^.	.	.	.	.	.	.
TRINITY_DN28002_c9_g1	2.83459	5.55331e-21	2.68224e-19	FAP1_STRPA^FAP1_STRPA^Q:662-3,H:550-762^25.5%ID^E:1.5e-16^RecName: Full=Fap1 adhesin;^Bacteria; Firmicutes; Bacilli; Lactobacillales; Streptococcaceae; Streptococcus	TRINITY_DN28002_c9_g1::TRINITY_DN28002_c9_g1_i2::g.321160::m.321160	292-762[-]	.	UniRef90_A0A074YZ59^UniRef90_A0A074YZ59^Q:659-3,H:34-237^51.6%ID^E:3.1e-37^.^.	UniRef90_V6LT49^UniRef90_V6LT49^Q:31-155,H:102-223^54%ID^E:1.2e-17^.^.	.	.	.	.	.	.
TRINITY_DN29573_c9_g5	11.2841	6.21373e-21	2.98906e-19	.	.	.	.	.	.	.	.	.	.	.	.
TRINITY_DN28023_c2_g5	6.85165	6.8849e-21	3.30299e-19	.	TRINITY_DN28023_c2_g5::TRINITY_DN28023_c2_g5_i1::g.323987::m.323987	1258-1419[+]	.	.	.	.	.	.	.	.	.
TRINITY_DN29598_c5_g4	2.69957	7.68135e-21	3.66532e-19	.	TRINITY_DN29598_c5_g4::TRINITY_DN29598_c5_g4_i1::g.519084::m.519084	748-1056[-]	.	UniRef90_D8LQX7^UniRef90_D8LQX7^Q:430-549,H:316-355^80%ID^E:4.8e-08^.^.	.	.	.	.	.	.	.
TRINITY_DN20329_c0_g1	6.1534	8.12783e-21	3.87318e-19	LGI4_HUMAN^LGI4_HUMAN^Q:6-182,H:105-162^45.8%ID^E:2.7e-06^RecName: Full=Leucine-rich repeat LGI family member 4;^Eukaryota; Metazoa; Chordata; Craniata; Vertebrata; Euteleostomi; Mammalia; Eutheria; Euarchontoglires; Primates; Haplorrhini; Catarrhini; Hominidae; Homo	TRINITY_DN20329_c0_g1::TRINITY_DN20329_c0_g1_i1::g.35053::m.35053	3-1583[+]	LGI4_HUMAN^LGI4_HUMAN^Q:2-60,H:105-162^45.8%ID^E:2.1e-06^RecName: Full=Leucine-rich repeat LGI family member 4;^Eukaryota; Metazoa; Chordata; Craniata; Vertebrata; Euteleostomi; Mammalia; Eutheria; Euarchontoglires; Primates; Haplorrhini; Catarrhini; Hominidae; Homo	UniRef90_D8LN55^UniRef90_D8LN55^Q:339-1505,H:51-435^51.7%ID^E:5.9e-114^.^.	UniRef90_D8LN55^UniRef90_D8LN55^Q:113-501,H:51-435^51.7%ID^E:4.7e-114^.^.	PF13855.5^LRR_8^Leucine rich repeat^2-56^E:2.9e-11	.	ENOG4111DWK^Leucine-rich repeat LGI family member 4	KEGG:hsa:163175	GO:0005576^cellular_component^extracellular region`GO:0005615^cellular_component^extracellular space`GO:0008344^biological_process^adult locomotory behavior`GO:0014009^biological_process^glial cell proliferation`GO:0022011^biological_process^myelination in peripheral nervous system`GO:0042551^biological_process^neuron maturation	GO:0005515^molecular_function^protein binding
TRINITY_DN29731_c6_g2	7.0744	8.31687e-21	3.95796e-19	.	TRINITY_DN29731_c6_g2::TRINITY_DN29731_c6_g2_i1::g.543979::m.543979	195-893[-]	.	UniRef90_D7FJ68^UniRef90_D7FJ68^Q:993-310,H:993-1226^36.8%ID^E:1.1e-29^.^.	.	.	.	.	.	.	.
TRINITY_DN25369_c0_g2	11.2585	8.7298e-21	4.14893e-19	.	TRINITY_DN25369_c0_g2::TRINITY_DN25369_c0_g2_i1::g.57718::m.57718	1498-2112[-]	.	.	.	.	.	.	.	.	.
TRINITY_DN28214_c5_g1	3.00784	9.31628e-21	4.42176e-19	.	TRINITY_DN28214_c5_g1::TRINITY_DN28214_c5_g1_i1::g.351218::m.351218	2-319[+]	.	.	.	.	.	.	.	.	.
TRINITY_DN28643_c8_g2	3.49066	1.04312e-20	4.93777e-19	.	.	.	.	.	.	.	.	.	.	.	.
TRINITY_DN63455_c0_g1	2.67646	1.09539e-20	5.17143e-19	.	.	.	.	.	.	.	.	.	.	.	.
TRINITY_DN28447_c10_g2	3.08981	1.18297e-20	5.57011e-19	.	TRINITY_DN28447_c10_g2::TRINITY_DN28447_c10_g2_i1::g.383490::m.383490	106-450[-]	.	.	.	.	ExpAA=30.38^PredHel=1^Topology=o25-47i	.	.	.	.
TRINITY_DN29499_c5_g3	9.93851	1.21962e-20	5.73512e-19	.	.	.	.	.	.	.	.	.	.	.	.
TRINITY_DN28507_c11_g2	6.11238	1.45553e-20	6.79956e-19	.	.	.	.	.	.	.	.	.	.	.	.
TRINITY_DN28911_c4_g1	4.54186	1.80984e-20	8.35601e-19	.	TRINITY_DN28911_c4_g1::TRINITY_DN28911_c4_g1_i1::g.443013::m.443013	1-594[+]	.	.	.	.	ExpAA=45.28^PredHel=2^Topology=i84-106o142-164i	.	.	.	.
TRINITY_DN28987_c15_g1	3.74779	2.04876e-20	9.42247e-19	.	.	.	.	.	.	.	.	.	.	.	.
TRINITY_DN4541_c0_g1	3.39157	2.17804e-20	1.00041e-18	.	.	.	.	.	.	.	.	.	.	.	.
TRINITY_DN29367_c0_g1	4.9948	2.31082e-20	1.05731e-18	.	TRINITY_DN29367_c0_g1::TRINITY_DN29367_c0_g1_i1::g.500385::m.500385	2-301[+]	.	UniRef90_D7G544^UniRef90_D7G544^Q:2-301,H:281-382^33%ID^E:6.2e-07^.^.	UniRef90_D7G544^UniRef90_D7G544^Q:1-100,H:281-382^33%ID^E:6.2e-07^.^.	.	.	.	.	.	.
TRINITY_DN27243_c7_g1	2.40257	2.4485e-20	1.11742e-18	ADT3_HUMAN^ADT3_HUMAN^Q:470-297,H:8-65^58.6%ID^E:7.3e-12^RecName: Full=ADP/ATP translocase 3;^Eukaryota; Metazoa; Chordata; Craniata; Vertebrata; Euteleostomi; Mammalia; Eutheria; Euarchontoglires; Primates; Haplorrhini; Catarrhini; Hominidae; Homo	TRINITY_DN27243_c7_g1::TRINITY_DN27243_c7_g1_i2::g.212448::m.212448	225-533[-]	ADT4_MACFA^ADT4_MACFA^Q:6-79,H:2-77^52.6%ID^E:3e-13^RecName: Full=ADP/ATP translocase 4;^Eukaryota; Metazoa; Chordata; Craniata; Vertebrata; Euteleostomi; Mammalia; Eutheria; Euarchontoglires; Primates; Haplorrhini; Catarrhini; Cercopithecidae; Cercopithecinae; Macaca	UniRef90_D7FW17^UniRef90_D7FW17^Q:527-297,H:2-78^63.6%ID^E:1.6e-18^.^.	UniRef90_D7FW17^UniRef90_D7FW17^Q:3-79,H:2-78^70.1%ID^E:8.3e-23^.^.	PF00153.26^Mito_carr^Mitochondrial carrier protein^21-79^E:3.3e-07	.	.	KEGG:mcf:102143674`KO:K05863	GO:0016021^cellular_component^integral component of membrane`GO:0005743^cellular_component^mitochondrial inner membrane`GO:0031514^cellular_component^motile cilium`GO:0005215^molecular_function^transporter activity`GO:0055085^biological_process^transmembrane transport	.
TRINITY_DN29165_c4_g4	3.16355	2.5433e-20	1.1592e-18	.	.	.	.	.	.	.	.	.	.	.	.
TRINITY_DN29718_c5_g3	11.051	2.64007e-20	1.20177e-18	.	TRINITY_DN29718_c5_g3::TRINITY_DN29718_c5_g3_i1::g.541571::m.541571	508-1461[-]	.	UniRef90_D7FGZ8^UniRef90_D7FGZ8^Q:1236-835,H:1-128^37.7%ID^E:1.9e-07^.^.	UniRef90_D7FGZ8^UniRef90_D7FGZ8^Q:76-292,H:1-208^32.1%ID^E:1.6e-08^.^.	PF02480.15^Herpes_gE^Alphaherpesvirus glycoprotein E^205-272^E:2e-06	ExpAA=90.60^PredHel=2^Topology=i155-177o225-247i	.	.	.	.
TRINITY_DN27550_c12_g1	2.49062	3.14577e-20	1.42394e-18	.	.	.	.	.	.	.	.	.	.	.	.
TRINITY_DN26452_c1_g1	6.41954	3.23747e-20	1.46064e-18	.	TRINITY_DN26452_c1_g1::TRINITY_DN26452_c1_g1_i1::g.85596::m.85596	291-1463[+]	.	UniRef90_D8LJE4^UniRef90_D8LJE4^Q:396-1412,H:77-414^34.5%ID^E:1.3e-45^.^.	UniRef90_D8LJE4^UniRef90_D8LJE4^Q:36-384,H:77-424^35.5%ID^E:4.6e-50^.^.	.	.	.	.	.	.
TRINITY_DN25630_c0_g1	11.0194	3.30904e-20	1.49104e-18	.	.	.	.	.	.	.	.	.	.	.	.
TRINITY_DN28083_c4_g2	2.8127	3.44878e-20	1.55204e-18	.	.	.	.	.	.	.	.	.	.	.	.
TRINITY_DN29258_c0_g2	2.98529	3.92313e-20	1.75663e-18	.	TRINITY_DN29258_c0_g2::TRINITY_DN29258_c0_g2_i1::g.485179::m.485179	508-708[-]	.	.	.	.	ExpAA=39.16^PredHel=2^Topology=i7-28o33-52i	.	.	.	.
TRINITY_DN27530_c0_g6	5.62557	3.95351e-20	1.768e-18	.	TRINITY_DN27530_c0_g6::TRINITY_DN27530_c0_g6_i1::g.252834::m.252834	797-949[+]	.	UniRef90_D8LGN0^UniRef90_D8LGN0^Q:41-619,H:378-591^36.9%ID^E:1.6e-29^.^.	.	.	.	.	.	.	.
TRINITY_DN28863_c3_g1	2.0493	3.97381e-20	1.77485e-18	.	.	.	.	.	.	.	.	.	.	.	.
TRINITY_DN26628_c2_g1	3.04583	4.01957e-20	1.7908e-18	.	TRINITY_DN26628_c2_g1::TRINITY_DN26628_c2_g1_i1::g.119655::m.119655	68-394[-]	.	.	.	.	.	.	.	.	.
TRINITY_DN59946_c0_g1	2.45574	4.05207e-20	1.80302e-18	.	.	.	.	.	.	.	.	.	.	.	.
TRINITY_DN45554_c0_g1	4.53267	4.2824e-20	1.89839e-18	.	.	.	.	.	.	.	.	.	.	.	.
TRINITY_DN28337_c8_g5	10.9823	5.11544e-20	2.26485e-18	.	TRINITY_DN28337_c8_g5::TRINITY_DN28337_c8_g5_i1::g.362205::m.362205	2-271[-]	.	.	.	.	.	.	.	.	.
TRINITY_DN30268_c3_g2	2.44968	6.17172e-20	2.71228e-18	.	.	.	.	.	.	.	.	.	.	.	.
TRINITY_DN29998_c5_g1	3.60765	6.86736e-20	3.01427e-18	.	TRINITY_DN29998_c5_g1::TRINITY_DN29998_c5_g1_i1::g.576929::m.576929	1746-2033[-]	.	.	.	.	.	.	.	.	.
TRINITY_DN29516_c1_g1	5.18402	7.18511e-20	3.14598e-18	.	TRINITY_DN29516_c1_g1::TRINITY_DN29516_c1_g1_i1::g.519805::m.519805	322-477[-]	.	.	.	.	.	.	.	.	.
TRINITY_DN27493_c9_g1	10.9157	8.20746e-20	3.57602e-18	.	TRINITY_DN27493_c9_g1::TRINITY_DN27493_c9_g1_i1::g.237921::m.237921	1075-1284[+]	.	UniRef90_D7G5E9^UniRef90_D7G5E9^Q:1752-1204,H:41-242^35%ID^E:3.5e-22^.^.	.	.	.	.	.	.	.
TRINITY_DN26501_c8_g3	6.41406	8.47372e-20	3.68752e-18	.	TRINITY_DN26501_c8_g3::TRINITY_DN26501_c8_g3_i1::g.101400::m.101400	77-247[-]	.	.	.	.	.	.	.	.	.
TRINITY_DN26585_c0_g1	2.84439	8.86256e-20	3.85202e-18	.	.	.	.	.	.	.	.	.	.	.	.
TRINITY_DN29922_c1_g4	2.80026	9.61586e-20	4.15912e-18	.	TRINITY_DN29922_c1_g4::TRINITY_DN29922_c1_g4_i1::g.565313::m.565313	2-481[-]	.	UniRef90_Q7XAJ7^UniRef90_Q7XAJ7^Q:481-2,H:67-226^70%ID^E:1.4e-61^.^.	UniRef90_Q7XAJ7^UniRef90_Q7XAJ7^Q:1-160,H:67-226^70%ID^E:1.4e-61^.^.	.	.	.	.	.	.
TRINITY_DN30348_c9_g2	7.90331	1.0079e-19	4.33836e-18	.	TRINITY_DN30348_c9_g2::TRINITY_DN30348_c9_g2_i1::g.615883::m.615883	590-928[-]	.	.	.	.	.	.	.	.	.
TRINITY_DN27592_c6_g1	3.80547	1.03791e-19	4.45675e-18	C74A3_ORYSJ^C74A3_ORYSJ^Q:294-28,H:317-408^39.6%ID^E:7.1e-07^RecName: Full=Allene oxide synthase 3;^Eukaryota; Viridiplantae; Streptophyta; Embryophyta; Tracheophyta; Spermatophyta; Magnoliophyta; Liliopsida; Poales; Poaceae; BOP clade; Oryzoideae; Oryzeae; Oryzinae; Oryza	TRINITY_DN27592_c6_g1::TRINITY_DN27592_c6_g1_i1::g.256099::m.256099	1-312[-]	C74A3_ORYSJ^C74A3_ORYSJ^Q:7-95,H:317-408^39.6%ID^E:7.1e-07^RecName: Full=Allene oxide synthase 3;^Eukaryota; Viridiplantae; Streptophyta; Embryophyta; Tracheophyta; Spermatophyta; Magnoliophyta; Liliopsida; Poales; Poaceae; BOP clade; Oryzoideae; Oryzeae; Oryzinae; Oryza	UniRef90_D8LCX5^UniRef90_D8LCX5^Q:309-1,H:178-280^61.2%ID^E:3.4e-32^.^.	UniRef90_D8LCX5^UniRef90_D8LCX5^Q:2-104,H:178-280^61.2%ID^E:3.4e-32^.^.	PF00067.21^p450^Cytochrome P450^5-104^E:2.4e-06	.	ENOG410Y1KX^Cytochrome p-450	KEGG:osa:4328742`KO:K01723	GO:0020037^molecular_function^heme binding`GO:0047987^molecular_function^hydroperoxide dehydratase activity`GO:0005506^molecular_function^iron ion binding`GO:0004497^molecular_function^monooxygenase activity`GO:0016705^molecular_function^oxidoreductase activity, acting on paired donors, with incorporation or reduction of molecular oxygen`GO:0031408^biological_process^oxylipin biosynthetic process…	GO:0005506^molecular_function^iron ion binding`GO:0016705^molecular_function^oxidoreductase activity, acting on paired donors, with incorporation or reduction of molecular oxygen`GO:0020037^molecular_function^heme binding`GO:0055114^biological_process^oxidation-reduction process
TRINITY_DN24068_c0_g1	4.42689	1.07026e-19	4.5859e-18	.	.	.	.	.	.	.	.	.	.	.	.
TRINITY_DN26990_c11_g4	4.9018	1.13897e-19	4.8672e-18	.	.	.	.	.	.	.	.	.	.	.	.
TRINITY_DN27156_c10_g1	2.1538	1.15542e-19	4.92738e-18	.	.	.	.	.	.	.	.	.	.	.	.
TRINITY_DN26774_c12_g1	3.16476	1.17262e-19	4.99304e-18	.	TRINITY_DN26774_c12_g1::TRINITY_DN26774_c12_g1_i1::g.141907::m.141907	359-562[-]	.	.	.	.	ExpAA=34.41^PredHel=2^Topology=o10-32i39-61o	.	.	.	.
TRINITY_DN29718_c5_g1	2.24374	1.17523e-19	4.99818e-18	.	TRINITY_DN29718_c5_g1::TRINITY_DN29718_c5_g1_i1::g.541554::m.541554	1406-2134[+]	.	UniRef90_D7FGZ8^UniRef90_D7FGZ8^Q:1614-1105,H:14-175^29%ID^E:5.7e-06^.^.	.	.	.	.	.	.	.
TRINITY_DN27850_c11_g2	2.65923	1.23846e-19	5.24828e-18	.	.	.	.	.	.	.	.	.	.	.	.
TRINITY_DN29969_c8_g1	10.9905	1.37837e-19	5.8204e-18	.	TRINITY_DN29969_c8_g1::TRINITY_DN29969_c8_g1_i1::g.573536::m.573536	1163-1420[-]	.	.	.	.	.	.	.	.	.
TRINITY_DN26420_c11_g1	3.41436	1.408e-19	5.9244e-18	S2545_MOUSE^S2545_MOUSE^Q:1333-485,H:33-282^28%ID^E:1.7e-23^RecName: Full=Solute carrier family 25 member 45;^Eukaryota; Metazoa; Chordata; Craniata; Vertebrata; Euteleostomi; Mammalia; Eutheria; Euarchontoglires; Glires; Rodentia; Myomorpha; Muroidea; Muridae; Murinae; Mus; Mus	TRINITY_DN26420_c11_g1::TRINITY_DN26420_c11_g1_i2::g.90699::m.90699	1215-1427[+]	.	UniRef90_A0A1I8NTB5^UniRef90_A0A1I8NTB5^Q:1324-455,H:55-303^29.1%ID^E:1.3e-25^.^.	.	.	.	.	.	.	.
TRINITY_DN27794_c7_g1	10.8206	1.4458e-19	6.07628e-18	.	.	.	.	.	.	.	.	.	.	.	.
TRINITY_DN27229_c10_g3	4.23636	1.57332e-19	6.60442e-18	.	.	.	.	.	.	.	.	.	.	.	.
TRINITY_DN30408_c6_g8	2.78796	1.71213e-19	7.16179e-18	.	TRINITY_DN30408_c6_g8::TRINITY_DN30408_c6_g8_i1::g.628076::m.628076	163-465[-]	.	.	.	.	ExpAA=23.29^PredHel=1^Topology=i74-96o	.	.	.	.
TRINITY_DN28369_c0_g1	7.97584	2.00719e-19	8.37633e-18	.	.	.	.	.	.	.	.	.	.	.	.
TRINITY_DN28674_c9_g2	3.27435	2.12278e-19	8.83796e-18	.	.	.	.	.	.	.	.	.	.	.	.
TRINITY_DN24235_c0_g1	3.79934	2.15814e-19	8.97467e-18	.	TRINITY_DN24235_c0_g1::TRINITY_DN24235_c0_g1_i1::g.48869::m.48869	1472-1732[-]	.	.	.	.	ExpAA=22.95^PredHel=1^Topology=o15-37i	.	.	.	.
TRINITY_DN28000_c8_g11	11.0075	2.19625e-19	9.12251e-18	.	.	.	.	.	.	.	.	.	.	.	.
TRINITY_DN49434_c0_g1	3.24332	2.57324e-19	1.06388e-17	.	.	.	.	.	.	.	.	.	.	.	.
TRINITY_DN26977_c10_g1	3.52857	2.84166e-19	1.16835e-17	.	.	.	.	.	.	.	.	.	.	.	.
TRINITY_DN25439_c0_g1	7.07271	2.84234e-19	1.16835e-17	.	.	.	.	.	.	.	.	.	.	.	.
TRINITY_DN30318_c4_g2	2.71692	2.99666e-19	1.22894e-17	.	TRINITY_DN30318_c4_g2::TRINITY_DN30318_c4_g2_i1::g.617678::m.617678	3-758[-]	.	UniRef90_D8LMW2^UniRef90_D8LMW2^Q:533-6,H:11-188^62.4%ID^E:9.9e-62^.^.	UniRef90_D8LMW2^UniRef90_D8LMW2^Q:76-251,H:11-188^62.4%ID^E:9.9e-62^.^.	.	.	.	.	.	.
TRINITY_DN30223_c2_g6	3.17299	3.32361e-19	1.36146e-17	OAT_MOUSE^OAT_MOUSE^Q:1499-288,H:37-437^62.9%ID^E:3.8e-155^RecName: Full=Ornithine aminotransferase, mitochondrial;^Eukaryota; Metazoa; Chordata; Craniata; Vertebrata; Euteleostomi; Mammalia; Eutheria; Euarchontoglires; Glires; Rodentia; Myomorpha; Muroidea; Muridae; Murinae; Mus; Mus	TRINITY_DN30223_c2_g6::TRINITY_DN30223_c2_g6_i1::g.605783::m.605783	279-1706[-]	OAT_MOUSE^OAT_MOUSE^Q:70-473,H:37-437^62.9%ID^E:3.2e-155^RecName: Full=Ornithine aminotransferase, mitochondrial;^Eukaryota; Metazoa; Chordata; Craniata; Vertebrata; Euteleostomi; Mammalia; Eutheria; Euarchontoglires; Glires; Rodentia; Myomorpha; Muroidea; Muridae; Murinae; Mus; Mus	UniRef90_D8LSH5^UniRef90_D8LSH5^Q:1646-282,H:4-445^83.8%ID^E:1.7e-218^.^.	UniRef90_D8LSH5^UniRef90_D8LSH5^Q:21-475,H:4-445^83.8%ID^E:1.9e-218^.^.	PF00202.20^Aminotran_3^Aminotransferase class-III^84-472^E:1.3e-115	.	COG4992^Acetylornithine aminotransferase	KEGG:mmu:18242`KO:K00819	GO:0005759^cellular_component^mitochondrial matrix`GO:0005739^cellular_component^mitochondrion`GO:0005654^cellular_component^nucleoplasm`GO:0042802^molecular_function^identical protein binding`GO:0004587^molecular_function^ornithine-oxo-acid transaminase activity`GO:0030170^molecular_function^pyridoxal phosphate binding`GO:0055129^biological_process^L-proline biosynthetic process`GO:0034214^biolo…	GO:0008483^molecular_function^transaminase activity`GO:0030170^molecular_function^pyridoxal phosphate binding
TRINITY_DN27525_c7_g3	9.36709	3.59839e-19	1.46895e-17	.	TRINITY_DN27525_c7_g3::TRINITY_DN27525_c7_g3_i1::g.254152::m.254152	2-724[+]	.	UniRef90_D7FYL2^UniRef90_D7FYL2^Q:2-667,H:36-251^59%ID^E:6.7e-65^.^.	UniRef90_D7FYL2^UniRef90_D7FYL2^Q:1-222,H:36-251^59%ID^E:7e-65^.^.	.	.	.	.	.	.
TRINITY_DN29239_c8_g1	2.85877	3.799e-19	1.54906e-17	.	TRINITY_DN29239_c8_g1::TRINITY_DN29239_c8_g1_i1::g.484946::m.484946	2064-2258[-]	.	.	.	.	.	.	.	.	.
TRINITY_DN27151_c11_g2	3.20094	3.85651e-19	1.56892e-17	.	.	.	.	.	.	.	.	.	.	.	.
TRINITY_DN29302_c10_g5	6.84224	4.16176e-19	1.69024e-17	.	TRINITY_DN29302_c10_g5::TRINITY_DN29302_c10_g5_i1::g.492626::m.492626	128-277[-]	.	.	.	.	.	.	.	.	.
TRINITY_DN29038_c0_g1	3.0264	4.16423e-19	1.69024e-17	.	TRINITY_DN29038_c0_g1::TRINITY_DN29038_c0_g1_i1::g.455194::m.455194	802-2658[-]	.	UniRef90_D8LBV4^UniRef90_D8LBV4^Q:2424-1099,H:4-483^29.8%ID^E:1.4e-44^.^.	UniRef90_D8LBV4^UniRef90_D8LBV4^Q:79-520,H:4-483^29.8%ID^E:9.3e-45^.^.	.	.	.	.	.	.
TRINITY_DN29762_c0_g2	3.06404	4.51068e-19	1.82462e-17	.	TRINITY_DN29762_c0_g2::TRINITY_DN29762_c0_g2_i1::g.547007::m.547007	1-297[-]	.	.	.	.	.	.	.	.	.
TRINITY_DN30201_c9_g1	2.52599	4.61486e-19	1.86465e-17	.	.	.	.	.	.	.	.	.	.	.	.
TRINITY_DN29096_c0_g1	4.93602	4.70992e-19	1.9009e-17	.	TRINITY_DN29096_c0_g1::TRINITY_DN29096_c0_g1_i1::g.464817::m.464817	2-427[+]	.	.	.	.	.	.	.	.	.
TRINITY_DN28334_c1_g2	3.1012	4.88754e-19	1.96812e-17	.	TRINITY_DN28334_c1_g2::TRINITY_DN28334_c1_g2_i1::g.367712::m.367712	116-304[+]	.	UniRef90_D8LN55^UniRef90_D8LN55^Q:282-4,H:367-455^37.6%ID^E:2.2e-09^.^.	.	.	.	.	.	.	.
TRINITY_DN27557_c5_g1	2.20846	5.20035e-19	2.09172e-17	.	TRINITY_DN27557_c5_g1::TRINITY_DN27557_c5_g1_i1::g.257185::m.257185	1743-1910[+]	.	UniRef90_UPI0003B30799^UniRef90_UPI0003B30799^Q:1810-1478,H:71-177^36.3%ID^E:5e-09^.^.	.	.	ExpAA=17.55^PredHel=1^Topology=i21-43o	.	.	.	.
TRINITY_DN26283_c11_g1	3.64171	5.80315e-19	2.32629e-17	.	.	.	.	.	.	.	.	.	.	.	.
TRINITY_DN27500_c8_g2	2.06588	5.94562e-19	2.37408e-17	ALGG_PSEPK^ALGG_PSEPK^Q:863-1462,H:218-409^30.2%ID^E:8.3e-14^RecName: Full=Poly(beta-D-mannuronate) C5 epimerase;^Bacteria; Proteobacteria; Gammaproteobacteria; Pseudomonadales; Pseudomonadaceae; Pseudomonas	TRINITY_DN27500_c8_g2::TRINITY_DN27500_c8_g2_i2::g.250479::m.250479	245-1789[+]	ALGG_PSEPK^ALGG_PSEPK^Q:207-406,H:218-409^30.2%ID^E:4.6e-14^RecName: Full=Poly(beta-D-mannuronate) C5 epimerase;^Bacteria; Proteobacteria; Gammaproteobacteria; Pseudomonadales; Pseudomonadaceae; Pseudomonas	UniRef90_D7FZF9^UniRef90_D7FZF9^Q:356-1777,H:53-513^44%ID^E:8.7e-103^.^.	UniRef90_D7FWK3^UniRef90_D7FWK3^Q:17-423,H:62-437^53.2%ID^E:4.2e-107^.^.	PF13229.5^Beta_helix^Right handed beta helix region^245-359^E:3e-12`PF05048.12^NosD^Periplasmic copper-binding protein (NosD)^277-408^E:7.4e-13`PF13229.5^Beta_helix^Right handed beta helix region^324-491^E:5.2e-11	.	ENOG41101XF^Bifunctional protein that converts poly(beta-D- mannuronate) to alpha-L-guluronate and that is also part of a periplasmic protein complex that serves as a scaffold that leads the newly formed alginate polymer through the periplasmic space to the outer membrane secretin AlgE	KEGG:ppu:PP_1283`KO:K01795	GO:0042597^cellular_component^periplasmic space`GO:0016853^molecular_function^isomerase activity`GO:0042121^biological_process^alginic acid biosynthetic process	.
TRINITY_DN28992_c4_g1	2.00918	6.81284e-19	2.71272e-17	.	.	.	.	.	.	.	.	.	.	.	.
TRINITY_DN62358_c0_g1	7.75394	7.83658e-19	3.10991e-17	.	.	.	.	.	.	.	.	.	.	.	.
TRINITY_DN28204_c9_g4	2.92393	8.12819e-19	3.21846e-17	.	.	.	.	.	.	.	.	.	.	.	.
TRINITY_DN27250_c4_g5	2.16481	9.05436e-19	3.57723e-17	.	.	.	.	.	.	.	.	.	.	.	.
TRINITY_DN27466_c7_g1	3.47178	9.07185e-19	3.58016e-17	.	TRINITY_DN27466_c7_g1::TRINITY_DN27466_c7_g1_i1::g.245249::m.245249	971-1153[-]	.	.	.	.	.	.	.	.	.
TRINITY_DN26648_c10_g1	2.06209	9.98874e-19	3.92894e-17	.	TRINITY_DN26648_c10_g1::TRINITY_DN26648_c10_g1_i1::g.123880::m.123880	332-556[-]	.	.	.	.	.	.	.	.	.
TRINITY_DN27037_c9_g1	5.79337	1.01244e-18	3.97792e-17	.	TRINITY_DN27037_c9_g1::TRINITY_DN27037_c9_g1_i1::g.178076::m.178076	138-1157[-]	ELN_CHICK^ELN_CHICK^Q:7-237,H:470-701^40.4%ID^E:1.4e-14^RecName: Full=Elastin;^Eukaryota; Metazoa; Chordata; Craniata; Vertebrata; Euteleostomi; Archelosauria; Archosauria; Dinosauria; Saurischia; Theropoda; Coelurosauria; Aves; Neognathae; Galloanserae; Galliformes; Phasianidae; Phasianinae; Gallus	UniRef90_A0A0L8I352^UniRef90_A0A0L8I352^Q:450-1148,H:574-803^25.2%ID^E:1.3e-12^.^.	UniRef90_A0A135LCQ1^UniRef90_A0A135LCQ1^Q:4-242,H:41-227^36.8%ID^E:8.2e-19^.^.	.	.	.	.	GO:0005578^cellular_component^proteinaceous extracellular matrix`GO:0005201^molecular_function^extracellular matrix structural constituent	.
TRINITY_DN27355_c9_g1	10.5971	1.03836e-18	4.07524e-17	.	TRINITY_DN27355_c9_g1::TRINITY_DN27355_c9_g1_i1::g.228136::m.228136	585-1307[+]	.	.	.	.	.	.	.	.	.
TRINITY_DN27024_c5_g2	3.24631	1.36483e-18	5.32719e-17	.	.	.	.	.	.	.	.	.	.	.	.
TRINITY_DN29420_c11_g10	3.48032	1.38478e-18	5.39911e-17	.	.	.	.	.	.	.	.	.	.	.	.
TRINITY_DN54119_c0_g1	3.89854	1.44218e-18	5.61062e-17	.	TRINITY_DN54119_c0_g1::TRINITY_DN54119_c0_g1_i1::g.695790::m.695790	1-330[+]	.	.	.	.	.	.	.	.	.
TRINITY_DN26647_c4_g3	5.68145	1.53575e-18	5.95882e-17	POL_SFV3L^POL_SFV3L^Q:1355-615,H:781-1026^23.9%ID^E:7.6e-14^RecName: Full=Pro-Pol polyprotein;^Viruses; Retro-transcribing viruses; Retroviridae; Spumaretrovirinae; Spumavirus	TRINITY_DN26647_c4_g3::TRINITY_DN26647_c4_g3_i3::g.123249::m.123249	3-1499[-]	POL_SFVCP^POL_SFVCP^Q:83-295,H:817-1027^25.6%ID^E:9.9e-14^RecName: Full=Pro-Pol polyprotein;^Viruses; Retro-transcribing viruses; Retroviridae; Spumaretrovirinae; Spumavirus	UniRef90_A0A1B6JGI3^UniRef90_A0A1B6JGI3^Q:1313-186,H:345-710^29.3%ID^E:1.6e-34^.^.	UniRef90_A0A1B6JGI3^UniRef90_A0A1B6JGI3^Q:63-438,H:345-710^29.3%ID^E:4.1e-35^.^.	PF00665.25^rve^Integrase core domain^136-240^E:3.8e-12	.	.	KEGG:vg:1489965	GO:0030430^cellular_component^host cell cytoplasm`GO:0042025^cellular_component^host cell nucleus`GO:0019012^cellular_component^virion`GO:0004190^molecular_function^aspartic-type endopeptidase activity`GO:0003887^molecular_function^DNA-directed DNA polymerase activity`GO:0046872^molecular_function^metal ion binding`GO:0003723^molecular_function^RNA binding`GO:0003964^molecular_function^RNA-direct…	GO:0015074^biological_process^DNA integration
TRINITY_DN27571_c1_g3	3.87512	1.62186e-18	6.28221e-17	.	TRINITY_DN27571_c1_g3::TRINITY_DN27571_c1_g3_i1::g.259612::m.259612	1-1197[-]	.	UniRef90_D8LBV4^UniRef90_D8LBV4^Q:1101-1,H:2-405^32%ID^E:4.3e-44^.^.	UniRef90_D8LBV4^UniRef90_D8LBV4^Q:33-399,H:2-405^32%ID^E:3.9e-44^.^.	.	.	.	.	.	.
TRINITY_DN29102_c4_g2	2.60335	2.54248e-18	9.74217e-17	.	.	.	.	.	.	.	.	.	.	.	.
TRINITY_DN30507_c1_g2	7.03091	2.70392e-18	1.03496e-16	.	.	.	.	UniRef90_D8LCY4^UniRef90_D8LCY4^Q:404-261,H:72-119^50%ID^E:2e-08^.^.	.	.	.	.	.	.	.
TRINITY_DN27228_c6_g2	2.35633	2.83324e-18	1.07982e-16	.	.	.	.	.	.	.	.	.	.	.	.
TRINITY_DN28801_c1_g1	4.27714	2.98209e-18	1.13316e-16	.	TRINITY_DN28801_c1_g1::TRINITY_DN28801_c1_g1_i1::g.428769::m.428769	908-1156[-]	.	.	.	.	.	.	.	.	.
TRINITY_DN10760_c0_g1	7.03484	2.98397e-18	1.13316e-16	.	TRINITY_DN10760_c0_g1::TRINITY_DN10760_c0_g1_i1::g.19020::m.19020	3-164[-]	.	.	.	.	.	.	.	.	.
TRINITY_DN29072_c8_g1	9.14058	2.98594e-18	1.13316e-16	FP2_MYTGA^FP2_MYTGA^Q:2-136,H:221-265^48.9%ID^E:1e-05^RecName: Full=Adhesive plaque matrix protein 2;^Eukaryota; Metazoa; Lophotrochozoa; Mollusca; Bivalvia; Pteriomorphia; Mytiloida; Mytiloidea; Mytilidae; Mytilinae; Mytilus	TRINITY_DN29072_c8_g1::TRINITY_DN29072_c8_g1_i7::g.463066::m.463066	2-250[+]	FP2_MYTGA^FP2_MYTGA^Q:1-45,H:221-265^48.9%ID^E:3.7e-06^RecName: Full=Adhesive plaque matrix protein 2;^Eukaryota; Metazoa; Lophotrochozoa; Mollusca; Bivalvia; Pteriomorphia; Mytiloida; Mytiloidea; Mytilidae; Mytilinae; Mytilus	UniRef90_D8LED4^UniRef90_D8LED4^Q:38-232,H:398-459^56.9%ID^E:2.7e-13^.^.	UniRef90_D8LED4^UniRef90_D8LED4^Q:13-82,H:398-464^57.1%ID^E:2.3e-15^.^.	PF00008.26^EGF^EGF-like domain^13-42^E:3.9e-05`PF12661.6^hEGF^Human growth factor-like EGF^18-40^E:0.0032	.	.	.	GO:0005576^cellular_component^extracellular region`GO:0005509^molecular_function^calcium ion binding	.
TRINITY_DN28126_c1_g2	10.4453	3.19217e-18	1.20628e-16	ROCO7_DICDI^ROCO7_DICDI^Q:23-247,H:1959-2035^42.9%ID^E:1.6e-11^RecName: Full=Probable serine/threonine-protein kinase roco7;^Eukaryota; Amoebozoa; Mycetozoa; Dictyosteliida; Dictyostelium	TRINITY_DN28126_c1_g2::TRINITY_DN28126_c1_g2_i1::g.339029::m.339029	2-304[+]	ROCO7_DICDI^ROCO7_DICDI^Q:8-82,H:1959-2035^42.9%ID^E:7.1e-12^RecName: Full=Probable serine/threonine-protein kinase roco7;^Eukaryota; Amoebozoa; Mycetozoa; Dictyosteliida; Dictyostelium	UniRef90_D8LDC5^UniRef90_D8LDC5^Q:8-340,H:60-173^42.6%ID^E:5.8e-16^.^.	UniRef90_D8LDC5^UniRef90_D8LDC5^Q:3-100,H:60-156^45.9%ID^E:5.6e-16^.^.	PF07714.16^Pkinase_Tyr^Protein tyrosine kinase^4-81^E:5.2e-14	.	COG0515^Serine Threonine protein kinase	KEGG:ddi:DDB_G0267472	GO:0005622^cellular_component^intracellular`GO:0005524^molecular_function^ATP binding`GO:0004674^molecular_function^protein serine/threonine kinase activity`GO:0004871^molecular_function^signal transducer activity`GO:0035556^biological_process^intracellular signal transduction	GO:0004672^molecular_function^protein kinase activity`GO:0006468^biological_process^protein phosphorylation
TRINITY_DN37721_c0_g1	2.44176	3.2385e-18	1.22249e-16	.	.	.	.	.	.	.	.	.	.	.	.
TRINITY_DN29304_c2_g1	6.18733	3.48989e-18	1.31379e-16	.	.	.	.	.	.	.	.	.	.	.	.
TRINITY_DN64153_c0_g1	2.70417	3.49142e-18	1.31379e-16	.	TRINITY_DN64153_c0_g1::TRINITY_DN64153_c0_g1_i1::g.713683::m.713683	205-366[+]	.	.	.	.	.	.	.	.	.
TRINITY_DN24243_c0_g1	2.43496	3.63201e-18	1.3638e-16	.	.	.	.	.	.	.	.	.	.	.	.
TRINITY_DN28165_c2_g1	7.77611	4.42327e-18	1.65568e-16	.	TRINITY_DN28165_c2_g1::TRINITY_DN28165_c2_g1_i1::g.342972::m.342972	1-207[+]	.	.	.	.	ExpAA=15.63^PredHel=1^Topology=o42-59i	.	.	.	.
TRINITY_DN39509_c0_g1	4.42511	4.43343e-18	1.656e-16	.	.	.	.	.	.	.	.	.	.	.	.
TRINITY_DN28965_c5_g3	2.69312	4.48356e-18	1.67297e-16	.	.	.	.	.	.	.	.	.	.	.	.
TRINITY_DN27948_c8_g8	2.87325	4.71807e-18	1.75312e-16	.	.	.	.	.	.	.	.	.	.	.	.
TRINITY_DN29750_c7_g1	7.64532	5.28347e-18	1.95302e-16	.	TRINITY_DN29750_c7_g1::TRINITY_DN29750_c7_g1_i1::g.545904::m.545904	727-993[+]	.	.	.	.	ExpAA=22.18^PredHel=1^Topology=i12-34o	.	.	.	.
TRINITY_DN26983_c3_g1	2.44697	5.50099e-18	2.02501e-16	.	TRINITY_DN26983_c3_g1::TRINITY_DN26983_c3_g1_i1::g.173467::m.173467	1-294[+]	.	.	.	.	.	.	.	.	.
TRINITY_DN28917_c5_g1	2.70504	5.61483e-18	2.06478e-16	.	TRINITY_DN28917_c5_g1::TRINITY_DN28917_c5_g1_i1::g.444744::m.444744	487-762[+]	.	.	.	.	.	.	.	.	.
TRINITY_DN29038_c0_g8	10.4141	5.67685e-18	2.08544e-16	.	TRINITY_DN29038_c0_g8::TRINITY_DN29038_c0_g8_i1::g.455331::m.455331	2628-3266[-]	.	UniRef90_D7G5J4^UniRef90_D7G5J4^Q:3266-2946,H:42-139^42.7%ID^E:9.1e-11^.^.	UniRef90_D7G5J4^UniRef90_D7G5J4^Q:1-107,H:42-139^42.7%ID^E:1.8e-11^.^.	.	.	.	.	.	.
TRINITY_DN28326_c7_g6	2.42297	5.96839e-18	2.19028e-16	.	.	.	.	.	.	.	.	.	.	.	.
TRINITY_DN26987_c1_g1	6.69853	6.22317e-18	2.27673e-16	.	TRINITY_DN26987_c1_g1::TRINITY_DN26987_c1_g1_i1::g.174292::m.174292	532-711[-]	.	.	.	.	.	.	.	.	.
TRINITY_DN29081_c1_g1	3.86308	6.75082e-18	2.46218e-16	.	TRINITY_DN29081_c1_g1::TRINITY_DN29081_c1_g1_i1::g.461799::m.461799	2-226[+]	.	UniRef90_D7G557^UniRef90_D7G557^Q:2-226,H:140-218^39.2%ID^E:6.9e-11^.^.	UniRef90_D7G557^UniRef90_D7G557^Q:1-75,H:140-218^39.2%ID^E:6.9e-11^.^.	.	.	.	.	.	.
TRINITY_DN27796_c4_g1	3.51665	7.24897e-18	2.64116e-16	.	TRINITY_DN27796_c4_g1::TRINITY_DN27796_c4_g1_i1::g.289646::m.289646	2-556[-]	.	UniRef90_D8LCX4^UniRef90_D8LCX4^Q:250-26,H:7-81^66.7%ID^E:7.9e-24^.^.	UniRef90_D8LCX4^UniRef90_D8LCX4^Q:103-177,H:7-81^66.7%ID^E:7.9e-24^.^.	.	.	.	.	.	.
TRINITY_DN28118_c13_g4	2.87706	7.82713e-18	2.84308e-16	.	TRINITY_DN28118_c13_g4::TRINITY_DN28118_c13_g4_i1::g.338103::m.338103	325-801[-]	.	UniRef90_D8LCX5^UniRef90_D8LCX5^Q:651-367,H:198-292^76.8%ID^E:1.6e-38^.^.	UniRef90_D8LCX5^UniRef90_D8LCX5^Q:51-151,H:198-298^74.3%ID^E:2e-39^.^.	PF00067.21^p450^Cytochrome P450^57-139^E:7.3e-08	.	.	.	.	GO:0005506^molecular_function^iron ion binding`GO:0016705^molecular_function^oxidoreductase activity, acting on paired donors, with incorporation or reduction of molecular oxygen`GO:0020037^molecular_function^heme binding`GO:0055114^biological_process^oxidation-reduction process
TRINITY_DN27713_c6_g1	2.51504	8.00745e-18	2.90266e-16	.	.	.	.	UniRef90_D8LJ00^UniRef90_D8LJ00^Q:462-644,H:291-346^57.4%ID^E:1.6e-07^.^.	.	.	.	.	.	.	.
TRINITY_DN47060_c0_g1	2.57713	8.30177e-18	3.00323e-16	.	.	.	.	.	.	.	.	.	.	.	.
TRINITY_DN28733_c4_g1	4.50929	8.36055e-18	3.02143e-16	.	TRINITY_DN28733_c4_g1::TRINITY_DN28733_c4_g1_i1::g.419357::m.419357	186-2984[+]	.	UniRef90_D7G8C7^UniRef90_D7G8C7^Q:1212-2543,H:25-486^49%ID^E:1.6e-115^.^.	UniRef90_D7G8C7^UniRef90_D7G8C7^Q:316-786,H:2-486^48.4%ID^E:3e-119^.^.	PF10551.8^MULE^MULE transposase domain^387-480^E:2.7e-18`PF04434.16^SWIM^SWIM zinc finger^765-783^E:0.073	.	.	.	.	GO:0008270^molecular_function^zinc ion binding
TRINITY_DN27169_c2_g5	8.82264	8.7909e-18	3.17051e-16	STE20_USTMA^STE20_USTMA^Q:928-605,H:548-653^30.4%ID^E:3.8e-07^RecName: Full=Serine/threonine-protein kinase SMU1;^Eukaryota; Fungi; Dikarya; Basidiomycota; Ustilaginomycotina; Ustilaginomycetes; Ustilaginales; Ustilaginaceae; Ustilago	TRINITY_DN27169_c2_g5::TRINITY_DN27169_c2_g5_i6::g.190290::m.190290	290-1090[-]	STE20_USTMA^STE20_USTMA^Q:55-162,H:548-653^30.4%ID^E:2.8e-07^RecName: Full=Serine/threonine-protein kinase SMU1;^Eukaryota; Fungi; Dikarya; Basidiomycota; Ustilaginomycotina; Ustilaginomycetes; Ustilaginales; Ustilaginaceae; Ustilago	UniRef90_D7FWL9^UniRef90_D7FWL9^Q:868-494,H:551-674^41.3%ID^E:6.5e-14^.^.	UniRef90_D7FWK7^UniRef90_D7FWK7^Q:75-198,H:546-668^40.8%ID^E:4.8e-14^.^.	PF00069.24^Pkinase^Protein kinase domain^55-175^E:5.1e-15`PF07714.16^Pkinase_Tyr^Protein tyrosine kinase^70-142^E:4.5e-09	ExpAA=34.81^PredHel=1^Topology=i239-261o	.	KEGG:uma:UMAG_12272`KO:K04409	GO:0005737^cellular_component^cytoplasm`GO:0005634^cellular_component^nucleus`GO:0005524^molecular_function^ATP binding`GO:0004674^molecular_function^protein serine/threonine kinase activity`GO:0019236^biological_process^response to pheromone	GO:0004672^molecular_function^protein kinase activity`GO:0005524^molecular_function^ATP binding`GO:0006468^biological_process^protein phosphorylation
TRINITY_DN28935_c4_g12	5.70117	9.69859e-18	3.49081e-16	.	.	.	.	.	.	.	.	.	.	.	.
TRINITY_DN29517_c10_g1	10.2766	9.81056e-18	3.52754e-16	.	TRINITY_DN29517_c10_g1::TRINITY_DN29517_c10_g1_i1::g.520514::m.520514	1373-1552[-]	.	.	.	.	ExpAA=20.79^PredHel=1^Topology=o5-27i	.	.	.	.
TRINITY_DN28260_c6_g3	2.43999	1.12435e-17	4.01438e-16	.	TRINITY_DN28260_c6_g3::TRINITY_DN28260_c6_g3_i1::g.357597::m.357597	932-1225[+]	.	UniRef90_D8LEX1^UniRef90_D8LEX1^Q:1221-1033,H:59-136^67.9%ID^E:1.4e-17^.^.	.	.	.	.	.	.	.
TRINITY_DN29342_c6_g1	4.00067	1.14006e-17	4.06372e-16	.	TRINITY_DN29342_c6_g1::TRINITY_DN29342_c6_g1_i1::g.497929::m.497929	2698-2877[-]	.	.	.	.	.	.	.	.	.
TRINITY_DN30600_c1_g1	10.3833	1.16543e-17	4.14445e-16	.	TRINITY_DN30600_c1_g1::TRINITY_DN30600_c1_g1_i1::g.647767::m.647767	473-682[-]	.	.	.	.	.	.	.	.	.
TRINITY_DN39780_c0_g1	2.21767	1.20285e-17	4.26471e-16	.	TRINITY_DN39780_c0_g1::TRINITY_DN39780_c0_g1_i1::g.670042::m.670042	112-375[-]	.	.	.	.	.	.	.	.	.
TRINITY_DN26976_c9_g3	3.03273	1.41025e-17	4.98021e-16	.	TRINITY_DN26976_c9_g3::TRINITY_DN26976_c9_g3_i1::g.173757::m.173757	358-753[+]	.	.	.	.	ExpAA=57.77^PredHel=3^Topology=i28-45o60-79i100-122o	.	.	.	.
TRINITY_DN27258_c6_g3	3.13645	1.42138e-17	5.01455e-16	.	TRINITY_DN27258_c6_g3::TRINITY_DN27258_c6_g3_i1::g.214082::m.214082	1262-3109[-]	.	UniRef90_D7FTE0^UniRef90_D7FTE0^Q:3070-1352,H:50-614^34.3%ID^E:1.9e-82^.^.	UniRef90_D7FTE0^UniRef90_D7FTE0^Q:14-586,H:50-614^34.3%ID^E:2.5e-82^.^.	.	.	.	.	.	.
TRINITY_DN27769_c6_g1	10.4537	1.83539e-17	6.41791e-16	.	TRINITY_DN27769_c6_g1::TRINITY_DN27769_c6_g1_i1::g.287953::m.287953	202-1167[-]	.	UniRef90_D7FM10^UniRef90_D7FM10^Q:1167-337,H:713-989^58.8%ID^E:3.9e-89^.^.	UniRef90_D7FM10^UniRef90_D7FM10^Q:1-301,H:713-1013^60.5%ID^E:2.6e-99^.^.	.	ExpAA=147.24^PredHel=6^Topology=i7-29o44-66i87-109o137-159i201-223o283-305i	.	.	.	.
TRINITY_DN28537_c9_g1	6.02985	1.8798e-17	6.56031e-16	.	TRINITY_DN28537_c9_g1::TRINITY_DN28537_c9_g1_i1::g.396780::m.396780	32-319[-]	.	.	.	.	.	.	.	.	.
TRINITY_DN28869_c6_g1	3.40172	1.89923e-17	6.61514e-16	.	TRINITY_DN28869_c6_g1::TRINITY_DN28869_c6_g1_i1::g.437400::m.437400	412-789[-]	.	.	.	.	.	.	.	.	.
TRINITY_DN28035_c4_g4	2.0987	1.90177e-17	6.61753e-16	.	TRINITY_DN28035_c4_g4::TRINITY_DN28035_c4_g4_i1::g.318022::m.318022	1-240[-]	.	.	.	.	ExpAA=21.48^PredHel=1^Topology=i21-43o	.	.	.	.
TRINITY_DN27282_c15_g3	2.169	1.94991e-17	6.77181e-16	.	.	.	.	.	.	.	.	.	.	.	.
TRINITY_DN26690_c7_g3	2.18286	1.98329e-17	6.88101e-16	.	.	.	.	.	.	.	.	.	.	.	.
TRINITY_DN29053_c3_g1	5.20307	2.11601e-17	7.31298e-16	.	TRINITY_DN29053_c3_g1::TRINITY_DN29053_c3_g1_i1::g.460747::m.460747	73-477[+]	.	.	.	.	.	.	.	.	.
TRINITY_DN27697_c6_g8	10.1944	2.15369e-17	7.42878e-16	.	TRINITY_DN27697_c6_g8::TRINITY_DN27697_c6_g8_i1::g.276829::m.276829	109-1551[+]	.	UniRef90_D8LR21^UniRef90_D8LR21^Q:208-1509,H:35-463^70.6%ID^E:2.3e-177^.^.	UniRef90_D8LR21^UniRef90_D8LR21^Q:1-467,H:1-463^68.4%ID^E:2.6e-180^.^.	.	.	.	.	.	.
TRINITY_DN28528_c5_g1	10.1689	2.2254e-17	7.66868e-16	Y1571_ARATH^Y1571_ARATH^Q:204-1328,H:67-452^41.2%ID^E:1.5e-68^RecName: Full=Probable leucine-rich repeat receptor-like protein kinase At1g35710;^Eukaryota; Viridiplantae; Streptophyta; Embryophyta; Tracheophyta; Spermatophyta; Magnoliophyta; eudicotyledons; Gunneridae; Pentapetalae; rosids; malvids; Brassicales; Brassicaceae; Camelineae; Arabidopsis	TRINITY_DN28528_c5_g1::TRINITY_DN28528_c5_g1_i9::g.395039::m.395039	3-1847[+]	Y1571_ARATH^Y1571_ARATH^Q:68-442,H:67-452^43%ID^E:9.5e-75^RecName: Full=Probable leucine-rich repeat receptor-like protein kinase At1g35710;^Eukaryota; Viridiplantae; Streptophyta; Embryophyta; Tracheophyta; Spermatophyta; Magnoliophyta; eudicotyledons; Gunneridae; Pentapetalae; rosids; malvids; Brassicales; Brassicaceae; Camelineae; Arabidopsis	UniRef90_D7FX69^UniRef90_D7FX69^Q:108-1793,H:4-625^39%ID^E:5.9e-101^.^.	UniRef90_D7FX69^UniRef90_D7FX69^Q:36-597,H:4-625^41.4%ID^E:5.7e-111^.^.	PF13516.5^LRR_6^Leucine Rich repeat^118-130^E:1`PF13516.5^LRR_6^Leucine Rich repeat^141-153^E:1`PF13855.5^LRR_8^Leucine rich repeat^166-224^E:9.8e-11`PF00560.32^LRR_1^Leucine Rich Repeat^214-234^E:1.3`PF12799.6^LRR_4^Leucine Rich repeats (2 copies)^237-273^E:4.1e-06`PF00560.32^LRR_1^Leucine Rich Repeat^238-259^E:0.23`PF13516.5^LRR_6^Leucine Rich repeat^238-250^E:1.8`PF13855.5^LRR_8^Leucine rich r…	.	COG4886^leucine Rich Repeat	KEGG:ath:AT1G35710	GO:0016021^cellular_component^integral component of membrane`GO:0005524^molecular_function^ATP binding`GO:0004674^molecular_function^protein serine/threonine kinase activity	GO:0005515^molecular_function^protein binding`GO:0005525^molecular_function^GTP binding`GO:0007264^biological_process^small GTPase mediated signal transduction`GO:0003924^molecular_function^GTPase activity
TRINITY_DN28193_c4_g3	3.00354	2.34573e-17	8.06774e-16	YL060_MIMIV^YL060_MIMIV^Q:4314-3457,H:221-513^30.7%ID^E:1e-35^RecName: Full=Putative F-box and FNIP repeat-containing protein L60;^Viruses; dsDNA viruses, no RNA stage; Mimiviridae; Mimivirus	TRINITY_DN28193_c4_g3::TRINITY_DN28193_c4_g3_i2::g.346656::m.346656	4076-4342[-]	.	UniRef90_E3T5U8^UniRef90_E3T5U8^Q:4320-3346,H:207-542^47.3%ID^E:2.7e-83^.^.	.	.	.	.	.	.	.
TRINITY_DN26891_c8_g3	3.56215	2.9446e-17	1.00788e-15	.	.	.	.	.	.	.	.	.	.	.	.
TRINITY_DN27592_c3_g7	2.43476	3.16186e-17	1.0812e-15	.	.	.	.	.	.	.	.	.	.	.	.
TRINITY_DN29225_c3_g4	10.143	3.43759e-17	1.17323e-15	.	TRINITY_DN29225_c3_g4::TRINITY_DN29225_c3_g4_i1::g.478296::m.478296	808-1158[-]	.	UniRef90_D7G277^UniRef90_D7G277^Q:857-1156,H:229-337^47.7%ID^E:5.6e-16^.^.	.	.	.	.	.	.	.
TRINITY_DN29432_c8_g4	4.83881	3.60471e-17	1.22909e-15	.	TRINITY_DN29432_c8_g4::TRINITY_DN29432_c8_g4_i1::g.505091::m.505091	975-1931[-]	.	UniRef90_D7FZI1^UniRef90_D7FZI1^Q:1298-990,H:11-113^50.5%ID^E:1.9e-20^.^.	UniRef90_D7FMV4^UniRef90_D7FMV4^Q:48-285,H:101-332^34%ID^E:8.5e-26^.^.	.	ExpAA=18.15^PredHel=1^Topology=i7-24o	.	.	.	.
TRINITY_DN29660_c6_g3	3.47396	3.69714e-17	1.25772e-15	.	TRINITY_DN29660_c6_g3::TRINITY_DN29660_c6_g3_i1::g.536725::m.536725	2-754[+]	.	.	.	.	.	.	.	.	.
TRINITY_DN29885_c6_g1	2.64517	3.7584e-17	1.27417e-15	.	TRINITY_DN29885_c6_g1::TRINITY_DN29885_c6_g1_i1::g.563210::m.563210	154-354[+]	.	.	.	.	.	.	.	.	.
TRINITY_DN27549_c2_g3	4.1791	3.78584e-17	1.28225e-15	.	.	.	.	.	.	.	.	.	.	.	.
TRINITY_DN29686_c2_g2	2.27586	4.10814e-17	1.39009e-15	.	.	.	.	.	.	.	.	.	.	.	.
TRINITY_DN30876_c0_g1	5.06548	4.42767e-17	1.49537e-15	.	TRINITY_DN30876_c0_g1::TRINITY_DN30876_c0_g1_i1::g.653508::m.653508	530-778[-]	.	.	.	.	.	.	.	.	.
TRINITY_DN26074_c0_g1	9.02563	4.45373e-17	1.50274e-15	.	TRINITY_DN26074_c0_g1::TRINITY_DN26074_c0_g1_i1::g.66795::m.66795	301-450[-]	.	UniRef90_D8LCY4^UniRef90_D8LCY4^Q:447-7,H:104-271^37.9%ID^E:3.7e-24^.^.	.	.	.	.	.	.	.
TRINITY_DN29609_c1_g1	4.29385	4.80477e-17	1.61202e-15	ST1A3_HUMAN^ST1A3_HUMAN^Q:342-1124,H:31-289^34.2%ID^E:1.6e-37^RecName: Full=Sulfotransferase 1A3;^Eukaryota; Metazoa; Chordata; Craniata; Vertebrata; Euteleostomi; Mammalia; Eutheria; Euarchontoglires; Primates; Haplorrhini; Catarrhini; Hominidae; Homo	TRINITY_DN29609_c1_g1::TRINITY_DN29609_c1_g1_i1::g.529530::m.529530	84-1157[+]	ST1A3_HUMAN^ST1A3_HUMAN^Q:87-347,H:31-289^34.2%ID^E:9.2e-38^RecName: Full=Sulfotransferase 1A3;^Eukaryota; Metazoa; Chordata; Craniata; Vertebrata; Euteleostomi; Mammalia; Eutheria; Euarchontoglires; Primates; Haplorrhini; Catarrhini; Hominidae; Homo	UniRef90_D8LHM0^UniRef90_D8LHM0^Q:192-1154,H:12-332^66.6%ID^E:5.3e-120^.^.	UniRef90_D8LHM0^UniRef90_D8LHM0^Q:37-357,H:12-332^66.6%ID^E:2.3e-120^.^.	PF00685.26^Sulfotransfer_1^Sulfotransferase domain^94-346^E:2.1e-59`PF13469.5^Sulfotransfer_3^Sulfotransferase family^189-282^E:3.7e-08	.	ENOG4111H56^Sulfotransferase	KEGG:hsa:105369243`KEGG:hsa:445329`KEGG:hsa:6818`KO:K01014	GO:0005829^cellular_component^cytosol`GO:0047685^molecular_function^amine sulfotransferase activity`GO:0004062^molecular_function^aryl sulfotransferase activity`GO:0043199^molecular_function^sulfate binding`GO:0008146^molecular_function^sulfotransferase activity`GO:0050427^biological_process^3'-phosphoadenosine 5'-phosphosulfate metabolic process`GO:0097720^biological_process^calcineurin-mediated…	GO:0008146^molecular_function^sulfotransferase activity
TRINITY_DN54180_c0_g1	4.32036	5.16494e-17	1.7296e-15	.	.	.	.	.	.	.	.	.	.	.	.
TRINITY_DN34130_c0_g1	2.1894	5.52942e-17	1.84818e-15	.	.	.	.	.	.	.	.	.	.	.	.
TRINITY_DN27324_c3_g2	6.08107	5.76349e-17	1.92461e-15	.	TRINITY_DN27324_c3_g2::TRINITY_DN27324_c3_g2_i1::g.222745::m.222745	184-510[+]	.	.	.	.	ExpAA=32.15^PredHel=2^Topology=i7-24o56-78i	.	.	.	.
TRINITY_DN29873_c13_g1	2.33091	5.9088e-17	1.96759e-15	.	TRINITY_DN29873_c13_g1::TRINITY_DN29873_c13_g1_i1::g.562133::m.562133	127-561[+]	.	UniRef90_D8LDE9^UniRef90_D8LDE9^Q:127-558,H:1-144^59%ID^E:6.1e-39^.^.	UniRef90_D8LDE9^UniRef90_D8LDE9^Q:1-144,H:1-144^59%ID^E:2.6e-38^.^.	PF01124.17^MAPEG^MAPEG family^36-141^E:3.5e-16	ExpAA=78.33^PredHel=4^Topology=o5-27i69-86o96-113i120-142o	.	.	.	.
TRINITY_DN27941_c1_g1	10.1634	6.09525e-17	2.024e-15	.	.	.	.	.	.	.	.	.	.	.	.
TRINITY_DN27172_c2_g1	3.74061	6.73591e-17	2.23465e-15	.	.	.	.	.	.	.	.	.	.	.	.
TRINITY_DN26185_c0_g1	10.0776	6.82025e-17	2.26053e-15	PMP20_CHLPN^PMP20_CHLPN^Q:792-2120,H:142-625^26.3%ID^E:4.4e-07^RecName: Full=Probable outer membrane protein pmp20;^Bacteria; Chlamydiae; Chlamydiales; Chlamydiaceae; Chlamydia/Chlamydophila group; Chlamydia	TRINITY_DN26185_c0_g1::TRINITY_DN26185_c0_g1_i3::g.69133::m.69133	414-3959[+]	PMP20_CHLPN^PMP20_CHLPN^Q:89-569,H:94-625^24.9%ID^E:1.7e-08^RecName: Full=Probable outer membrane protein pmp20;^Bacteria; Chlamydiae; Chlamydiales; Chlamydiaceae; Chlamydia/Chlamydophila group; Chlamydia	UniRef90_D7FTU5^UniRef90_D7FTU5^Q:771-3737,H:94-1032^32%ID^E:1.4e-105^.^.	UniRef90_D7FTU5^UniRef90_D7FTU5^Q:5-1108,H:10-1032^33.9%ID^E:5.8e-128^.^.	PF02415.16^Chlam_PMP^Chlamydia polymorphic membrane protein (Chlamydia_PMP) repeat^451-467^E:0.088	ExpAA=178.18^PredHel=8^Topology=o730-749i781-803o846-868i889-911o940-962i1012-1034o1049-1066i1078-1100o	.	KEGG:cpa:CP_0212`KEGG:cpj:pmp_20`KEGG:cpn:CPn0540`KEGG:cpt:CpB0561	GO:0009279^cellular_component^cell outer membrane`GO:0005618^cellular_component^cell wall`GO:0005576^cellular_component^extracellular region`GO:0016021^cellular_component^integral component of membrane	.
TRINITY_DN27499_c4_g2	2.68611	6.92755e-17	2.29182e-15	.	.	.	.	.	.	.	.	.	.	.	.
TRINITY_DN29452_c3_g1	2.33917	7.24172e-17	2.39353e-15	.	TRINITY_DN29452_c3_g1::TRINITY_DN29452_c3_g1_i1::g.511284::m.511284	146-337[-]	.	.	.	.	.	.	.	.	.
TRINITY_DN26438_c7_g2	2.01543	7.75273e-17	2.56005e-15	.	.	.	.	.	.	.	.	.	.	.	.
TRINITY_DN28347_c8_g2	2.29089	8.39789e-17	2.76796e-15	.	TRINITY_DN28347_c8_g2::TRINITY_DN28347_c8_g2_i1::g.362378::m.362378	396-632[+]	.	.	.	.	.	.	.	.	.
TRINITY_DN26760_c12_g1	3.39804	8.85215e-17	2.9096e-15	.	TRINITY_DN26760_c12_g1::TRINITY_DN26760_c12_g1_i1::g.140530::m.140530	194-355[+]	.	.	.	.	ExpAA=22.46^PredHel=1^Topology=i13-35o	.	.	.	.
TRINITY_DN30057_c10_g1	3.95428	9.38845e-17	3.08019e-15	.	TRINITY_DN30057_c10_g1::TRINITY_DN30057_c10_g1_i1::g.585299::m.585299	475-669[-]	.	.	.	.	.	.	.	.	.
TRINITY_DN30627_c3_g1	3.28079	9.66028e-17	3.16354e-15	PTR36_ARATH^PTR36_ARATH^Q:196-708,H:42-209^35.7%ID^E:9.8e-26^RecName: Full=Probable peptide/nitrate transporter At3g43790;^Eukaryota; Viridiplantae; Streptophyta; Embryophyta; Tracheophyta; Spermatophyta; Magnoliophyta; eudicotyledons; Gunneridae; Pentapetalae; rosids; malvids; Brassicales; Brassicaceae; Camelineae; Arabidopsis	TRINITY_DN30627_c3_g1::TRINITY_DN30627_c3_g1_i1::g.650247::m.650247	1-1716[+]	PTR36_ARATH^PTR36_ARATH^Q:66-506,H:42-439^28.8%ID^E:5.4e-40^RecName: Full=Probable peptide/nitrate transporter At3g43790;^Eukaryota; Viridiplantae; Streptophyta; Embryophyta; Tracheophyta; Spermatophyta; Magnoliophyta; eudicotyledons; Gunneridae; Pentapetalae; rosids; malvids; Brassicales; Brassicaceae; Camelineae; Arabidopsis	UniRef90_D8LJK9^UniRef90_D8LJK9^Q:304-1608,H:7-475^42.8%ID^E:9.3e-92^.^.	UniRef90_D8LJX7^UniRef90_D8LJX7^Q:175-544,H:3-381^48.1%ID^E:6.7e-90^.^.	PF07690.15^MFS_1^Major Facilitator Superfamily^66-496^E:5.5e-22`PF00083.23^Sugar_tr^Sugar (and other) transporter^101-264^E:6.6e-06	ExpAA=227.62^PredHel=10^Topology=i64-86o101-123i136-158o236-258i345-367o387-406i413-432o442-464i485-507o517-539i	ENOG410XSE0^Major Facilitator superfamily	KEGG:ath:AT3G43790	GO:0016021^cellular_component^integral component of membrane`GO:0009705^cellular_component^plant-type vacuole membrane`GO:0005886^cellular_component^plasma membrane`GO:0022821^molecular_function^potassium ion antiporter activity`GO:0090333^biological_process^regulation of stomatal closure`GO:0009624^biological_process^response to nematode	GO:0055085^biological_process^transmembrane transport`GO:0016021^cellular_component^integral component of membrane`GO:0022857^molecular_function^transmembrane transporter activity
TRINITY_DN28000_c8_g5	10.0441	9.74626e-17	3.18876e-15	.	TRINITY_DN28000_c8_g5::TRINITY_DN28000_c8_g5_i1::g.319962::m.319962	4072-4395[-]	.	UniRef90_D7FS71^UniRef90_D7FS71^Q:2090-2614,H:928-1097^35.4%ID^E:7.3e-20^.^.	.	.	ExpAA=39.72^PredHel=2^Topology=i47-66o76-98i	.	.	.	.
TRINITY_DN36283_c0_g1	2.05869	1.01468e-16	3.31677e-15	.	TRINITY_DN36283_c0_g1::TRINITY_DN36283_c0_g1_i1::g.663152::m.663152	3-485[+]	.	UniRef90_D7FJA2^UniRef90_D7FJA2^Q:117-485,H:17-136^82.1%ID^E:3.1e-48^.^.	UniRef90_D7FJA2^UniRef90_D7FJA2^Q:39-161,H:17-136^82.1%ID^E:3.1e-48^.^.	.	ExpAA=49.84^PredHel=2^Topology=i66-85o126-145i	.	.	.	.
TRINITY_DN28511_c5_g6	10.1626	1.05094e-16	3.42898e-15	.	TRINITY_DN28511_c5_g6::TRINITY_DN28511_c5_g6_i1::g.391323::m.391323	1118-1264[+]	.	.	.	.	.	.	.	.	.
TRINITY_DN30342_c2_g2	2.32629	1.22475e-16	3.9815e-15	.	TRINITY_DN30342_c2_g2::TRINITY_DN30342_c2_g2_i1::g.621329::m.621329	601-975[-]	.	.	.	.	.	.	.	.	.
TRINITY_DN29104_c1_g2	2.24341	1.30026e-16	4.21543e-15	.	TRINITY_DN29104_c1_g2::TRINITY_DN29104_c1_g2_i1::g.467765::m.467765	1782-2234[+]	.	UniRef90_D7FRH0^UniRef90_D7FRH0^Q:2264-1962,H:1488-1591^39.4%ID^E:1e-05^.^.	.	.	.	.	.	.	.
TRINITY_DN30220_c0_g1	2.27127	1.30996e-16	4.24299e-15	.	.	.	.	.	.	.	.	.	.	.	.
TRINITY_DN29407_c0_g1	4.45881	1.34357e-16	4.34398e-15	.	.	.	.	.	.	.	.	.	.	.	.
TRINITY_DN28239_c5_g2	4.04472	1.35033e-16	4.36188e-15	.	TRINITY_DN28239_c5_g2::TRINITY_DN28239_c5_g2_i1::g.355467::m.355467	3-272[+]	.	UniRef90_D8LJE4^UniRef90_D8LJE4^Q:310-1317,H:83-422^35.7%ID^E:4.5e-54^.^.	.	.	.	.	.	.	.
TRINITY_DN24784_c0_g1	2.07126	1.46526e-16	4.72883e-15	.	TRINITY_DN24784_c0_g1::TRINITY_DN24784_c0_g1_i1::g.53078::m.53078	2-211[-]	.	.	.	.	.	.	.	.	.
TRINITY_DN27797_c5_g1	9.94067	1.46896e-16	4.73647e-15	.	TRINITY_DN27797_c5_g1::TRINITY_DN27797_c5_g1_i1::g.282508::m.282508	3-746[-]	.	.	.	.	.	.	.	.	.
TRINITY_DN25208_c0_g1	10.0292	1.49497e-16	4.81598e-15	.	TRINITY_DN25208_c0_g1::TRINITY_DN25208_c0_g1_i1::g.56183::m.56183	3-182[-]	.	.	.	.	.	.	.	.	.
TRINITY_DN29466_c13_g1	2.75622	1.54314e-16	4.96242e-15	.	.	.	.	.	.	.	.	.	.	.	.
TRINITY_DN29822_c3_g3	4.6286	1.59098e-16	5.10217e-15	.	.	.	.	UniRef90_D7G122^UniRef90_D7G122^Q:374-6,H:9-127^40.8%ID^E:5e-14^.^.	.	.	.	.	.	.	.
TRINITY_DN29822_c1_g2	2.18292	1.63255e-16	5.23077e-15	.	TRINITY_DN29822_c1_g2::TRINITY_DN29822_c1_g2_i1::g.561586::m.561586	760-963[-]	.	.	.	.	.	.	.	.	.
TRINITY_DN29848_c0_g4	5.46987	1.72374e-16	5.49327e-15	.	TRINITY_DN29848_c0_g4::TRINITY_DN29848_c0_g4_i1::g.560914::m.560914	2-298[+]	.	.	.	.	.	.	.	.	.
TRINITY_DN26714_c16_g1	4.82237	1.75143e-16	5.57654e-15	.	TRINITY_DN26714_c16_g1::TRINITY_DN26714_c16_g1_i1::g.134401::m.134401	3-152[+]	.	.	.	.	.	.	.	.	.
TRINITY_DN30015_c0_g1	2.32005	1.77732e-16	5.65391e-15	.	.	.	.	.	.	.	.	.	.	.	.
TRINITY_DN30094_c12_g5	3.50535	1.80618e-16	5.73546e-15	.	.	.	.	.	.	.	.	.	.	.	.
TRINITY_DN28497_c1_g4	2.18094	1.83106e-16	5.79894e-15	.	.	.	.	.	.	.	.	.	.	.	.
TRINITY_DN29546_c3_g1	2.77864	1.92197e-16	6.07606e-15	YL059_MIMIV^YL059_MIMIV^Q:881-1570,H:47-297^24.7%ID^E:2.1e-12^RecName: Full=Putative ankyrin repeat protein L59;^Viruses; dsDNA viruses, no RNA stage; Mimiviridae; Mimivirus	TRINITY_DN29546_c3_g1::TRINITY_DN29546_c3_g1_i3::g.517406::m.517406	3-167[-]	.	UniRef90_C1MXA9^UniRef90_C1MXA9^Q:371-1591,H:536-940^54.8%ID^E:1.1e-137^.^.	.	.	.	.	.	.	.
TRINITY_DN29290_c1_g1	2.27086	1.98266e-16	6.2568e-15	.	TRINITY_DN29290_c1_g1::TRINITY_DN29290_c1_g1_i1::g.489297::m.489297	419-1624[-]	.	UniRef90_D7FRH1^UniRef90_D7FRH1^Q:1624-485,H:567-959^45%ID^E:1.5e-78^.^.	UniRef90_D7FRH1^UniRef90_D7FRH1^Q:1-380,H:567-959^47.2%ID^E:1.1e-83^.^.	.	ExpAA=107.44^PredHel=4^Topology=o70-92i229-251o278-300i321-343o	.	.	.	.
TRINITY_DN27297_c9_g1	4.56495	2.31391e-16	7.26993e-15	.	TRINITY_DN27297_c9_g1::TRINITY_DN27297_c9_g1_i1::g.218745::m.218745	307-483[-]	.	UniRef90_D7FM74^UniRef90_D7FM74^Q:504-343,H:147-200^57.4%ID^E:8.8e-08^.^.	.	.	.	.	.	.	.
TRINITY_DN14531_c0_g1	2.3293	2.42082e-16	7.59913e-15	.	TRINITY_DN14531_c0_g1::TRINITY_DN14531_c0_g1_i1::g.24191::m.24191	142-375[-]	.	.	.	.	.	.	.	.	.
TRINITY_DN26926_c7_g2	2.84712	2.59053e-16	8.09615e-15	.	TRINITY_DN26926_c7_g2::TRINITY_DN26926_c7_g2_i1::g.167280::m.167280	863-1138[-]	.	UniRef90_D8LNG5^UniRef90_D8LNG5^Q:549-887,H:298-411^71.1%ID^E:1.5e-37^.^.	.	.	.	.	.	.	.
TRINITY_DN29634_c2_g8	6.39317	2.63649e-16	8.22535e-15	.	.	.	.	.	.	.	.	.	.	.	.
TRINITY_DN29598_c5_g5	2.7071	2.64991e-16	8.25997e-15	.	TRINITY_DN29598_c5_g5::TRINITY_DN29598_c5_g5_i1::g.519092::m.519092	2-580[+]	.	UniRef90_D8LQX7^UniRef90_D8LQX7^Q:59-580,H:377-548^77.6%ID^E:1.1e-63^.^.	UniRef90_D8LQX7^UniRef90_D8LQX7^Q:20-193,H:377-548^86.2%ID^E:6.6e-74^.^.	.	.	.	.	.	.
TRINITY_DN28806_c7_g9	10.1031	2.74008e-16	8.51866e-15	.	.	.	.	.	.	.	.	.	.	.	.
TRINITY_DN27567_c10_g5	5.48518	2.77967e-16	8.63421e-15	.	.	.	.	.	.	.	.	.	.	.	.
TRINITY_DN28511_c4_g2	8.6469	3.06665e-16	9.50074e-15	.	.	.	.	.	.	.	.	.	.	.	.
TRINITY_DN29971_c1_g1	2.74883	3.10462e-16	9.61003e-15	.	TRINITY_DN29971_c1_g1::TRINITY_DN29971_c1_g1_i1::g.568991::m.568991	43-372[-]	.	.	.	.	.	.	.	.	.
TRINITY_DN28499_c6_g1	2.86643	3.16071e-16	9.77513e-15	.	.	.	.	.	.	.	.	.	.	.	.
TRINITY_DN29767_c8_g3	9.84272	3.31738e-16	1.0233e-14	.	TRINITY_DN29767_c8_g3::TRINITY_DN29767_c8_g3_i1::g.547605::m.547605	15-290[-]	.	.	.	.	.	.	.	.	.
TRINITY_DN29238_c1_g2	2.72251	3.32976e-16	1.02623e-14	.	TRINITY_DN29238_c1_g2::TRINITY_DN29238_c1_g2_i1::g.480955::m.480955	148-363[-]	.	.	.	.	.	.	.	.	.
TRINITY_DN27625_c5_g1	2.87412	3.39167e-16	1.0444e-14	.	TRINITY_DN27625_c5_g1::TRINITY_DN27625_c5_g1_i1::g.267240::m.267240	1556-1780[-]	.	.	.	.	ExpAA=14.70^PredHel=1^Topology=o20-42i	.	.	.	.
TRINITY_DN26355_c0_g1	3.22992	3.99929e-16	1.22832e-14	.	TRINITY_DN26355_c0_g1::TRINITY_DN26355_c0_g1_i1::g.80312::m.80312	395-595[+]	.	.	.	.	ExpAA=22.59^PredHel=1^Topology=i21-43o	.	.	.	.
TRINITY_DN25668_c0_g1	3.40266	4.08139e-16	1.25246e-14	.	TRINITY_DN25668_c0_g1::TRINITY_DN25668_c0_g1_i1::g.61064::m.61064	2360-2560[-]	.	.	.	.	.	.	.	.	.
TRINITY_DN30641_c2_g3	9.99451	4.14711e-16	1.27153e-14	.	TRINITY_DN30641_c2_g3::TRINITY_DN30641_c2_g3_i1::g.651257::m.651257	1-243[-]	.	.	.	.	.	.	.	.	.
TRINITY_DN25981_c0_g1	9.74512	4.24714e-16	1.30108e-14	.	.	.	.	.	.	.	.	.	.	.	.
TRINITY_DN28582_c7_g9	2.24758	5.04403e-16	1.53595e-14	KPK2_ARATH^KPK2_ARATH^Q:2-913,H:157-414^32.2%ID^E:3.5e-41^RecName: Full=Serine/threonine-protein kinase AtPK2/AtPK19;^Eukaryota; Viridiplantae; Streptophyta; Embryophyta; Tracheophyta; Spermatophyta; Magnoliophyta; eudicotyledons; Gunneridae; Pentapetalae; rosids; malvids; Brassicales; Brassicaceae; Camelineae; Arabidopsis	TRINITY_DN28582_c7_g9::TRINITY_DN28582_c7_g9_i1::g.400528::m.400528	1-933[+]	.	UniRef90_D7FP09^UniRef90_D7FP09^Q:2-1264,H:213-636^72.1%ID^E:6.5e-172^.^.	.	.	.	.	.	.	.
TRINITY_DN28951_c6_g1	9.78959	5.15341e-16	1.56657e-14	.	TRINITY_DN28951_c6_g1::TRINITY_DN28951_c6_g1_i1::g.446812::m.446812	323-943[-]	.	.	.	.	ExpAA=44.07^PredHel=2^Topology=i141-163o168-190i	.	.	.	.
TRINITY_DN29527_c4_g1	2.39834	5.26151e-16	1.59807e-14	.	TRINITY_DN29527_c4_g1::TRINITY_DN29527_c4_g1_i1::g.521824::m.521824	140-337[-]	.	.	.	.	.	.	.	.	.
TRINITY_DN28872_c6_g1	8.52644	5.28671e-16	1.60436e-14	.	TRINITY_DN28872_c6_g1::TRINITY_DN28872_c6_g1_i1::g.437739::m.437739	3-971[-]	.	UniRef90_D8LMW2^UniRef90_D8LMW2^Q:656-3,H:12-238^57.3%ID^E:4.1e-74^.^.	UniRef90_D8LMW2^UniRef90_D8LMW2^Q:106-323,H:12-238^57.3%ID^E:2.9e-74^.^.	.	.	.	.	.	.
TRINITY_DN29170_c3_g5	2.97986	6.01586e-16	1.81326e-14	.	TRINITY_DN29170_c3_g5::TRINITY_DN29170_c3_g5_i1::g.474037::m.474037	409-591[+]	.	.	.	.	ExpAA=43.18^PredHel=2^Topology=i13-32o36-58i	.	.	.	.
TRINITY_DN40769_c0_g1	6.30503	6.52913e-16	1.96465e-14	.	.	.	.	.	.	.	.	.	.	.	.
TRINITY_DN27888_c16_g1	2.68223	6.64359e-16	1.99571e-14	AOX_TRYBB^AOX_TRYBB^Q:1022-309,H:57-293^52.1%ID^E:4e-69^RecName: Full=Alternative oxidase, mitochondrial;^Eukaryota; Euglenozoa; Kinetoplastida; Trypanosomatidae; Trypanosoma	TRINITY_DN27888_c16_g1::TRINITY_DN27888_c16_g1_i1::g.291383::m.291383	1364-1621[-]	.	UniRef90_D7G615^UniRef90_D7G615^Q:1151-237,H:64-385^78.9%ID^E:1.3e-146^.^.	.	.	.	.	.	.	.
TRINITY_DN26904_c3_g1	3.96236	7.125e-16	2.13852e-14	.	TRINITY_DN26904_c3_g1::TRINITY_DN26904_c3_g1_i1::g.162351::m.162351	196-564[+]	.	UniRef90_D8LU13^UniRef90_D8LU13^Q:256-561,H:24-122^45.1%ID^E:8.3e-13^.^.	UniRef90_D8LU13^UniRef90_D8LU13^Q:21-122,H:24-122^45.1%ID^E:5.4e-13^.^.	PF00172.17^Zn_clus^Fungal Zn(2)-Cys(6) binuclear cluster domain^22-58^E:3.9e-09	.	.	.	.	GO:0000981^molecular_function^RNA polymerase II transcription factor activity, sequence-specific DNA binding`GO:0008270^molecular_function^zinc ion binding`GO:0006355^biological_process^regulation of transcription, DNA-templated`GO:0005634^cellular_component^nucleus
TRINITY_DN28034_c11_g5	3.3374	7.16393e-16	2.14839e-14	.	.	.	.	.	.	.	.	.	.	.	.
TRINITY_DN26761_c5_g10	9.80144	8.61134e-16	2.57812e-14	.	TRINITY_DN26761_c5_g10::TRINITY_DN26761_c5_g10_i1::g.139165::m.139165	2-193[-]	.	.	UniRef90_D7FH21^UniRef90_D7FH21^Q:16-64,H:8-56^57.1%ID^E:5.2e-07^.^.	.	ExpAA=20.84^PredHel=1^Topology=i7-29o	.	.	.	.
TRINITY_DN28229_c7_g1	2.0118	9.0315e-16	2.70163e-14	.	TRINITY_DN28229_c7_g1::TRINITY_DN28229_c7_g1_i1::g.354112::m.354112	1370-1825[-]	.	UniRef90_D7FYV9^UniRef90_D7FYV9^Q:2224-1385,H:1-246^52.3%ID^E:1.2e-66^.^.	UniRef90_D7FYV9^UniRef90_D7FYV9^Q:1-147,H:96-246^73%ID^E:6.9e-50^.^.	.	.	.	.	.	.
TRINITY_DN28086_c1_g2	3.49842	9.15116e-16	2.73513e-14	.	TRINITY_DN28086_c1_g2::TRINITY_DN28086_c1_g2_i1::g.331907::m.331907	133-300[-]	.	.	.	.	.	.	.	.	.
TRINITY_DN28838_c0_g1	9.79596	9.30661e-16	2.77926e-14	LRC15_MOUSE^LRC15_MOUSE^Q:427-11,H:101-241^31.9%ID^E:6.7e-13^RecName: Full=Leucine-rich repeat-containing protein 15;^Eukaryota; Metazoa; Chordata; Craniata; Vertebrata; Euteleostomi; Mammalia; Eutheria; Euarchontoglires; Glires; Rodentia; Myomorpha; Muroidea; Muridae; Murinae; Mus; Mus	TRINITY_DN28838_c0_g1::TRINITY_DN28838_c0_g1_i2::g.428056::m.428056	2-697[-]	LRC15_MOUSE^LRC15_MOUSE^Q:91-229,H:101-241^36.2%ID^E:1.2e-17^RecName: Full=Leucine-rich repeat-containing protein 15;^Eukaryota; Metazoa; Chordata; Craniata; Vertebrata; Euteleostomi; Mammalia; Eutheria; Euarchontoglires; Glires; Rodentia; Myomorpha; Muroidea; Muridae; Murinae; Mus; Mus	UniRef90_D7G7F2^UniRef90_D7G7F2^Q:502-11,H:41-208^40.5%ID^E:1.2e-21^.^.	UniRef90_D7G7F2^UniRef90_D7G7F2^Q:66-229,H:41-208^45.2%ID^E:2.5e-27^.^.	PF13306.5^LRR_5^Leucine rich repeats (6 copies)^97-195^E:6.1e-06`PF13306.5^LRR_5^Leucine rich repeats (6 copies)^135-230^E:1.3e-05`PF13855.5^LRR_8^Leucine rich repeat^139-196^E:1.1e-13`PF13855.5^LRR_8^Leucine rich repeat^186-230^E:7.5e-10	.	COG4886^leucine Rich Repeat	KEGG:mmu:74488	GO:0005737^cellular_component^cytoplasm`GO:0070062^cellular_component^extracellular exosome`GO:0016021^cellular_component^integral component of membrane`GO:0005518^molecular_function^collagen binding`GO:0001968^molecular_function^fibronectin binding`GO:0043236^molecular_function^laminin binding`GO:0004860^molecular_function^protein kinase inhibitor activity`GO:0019221^biological_process^cytokine-…	GO:0005515^molecular_function^protein binding
TRINITY_DN27214_c5_g1	4.9491	9.86276e-16	2.94287e-14	.	.	.	.	.	.	.	.	.	.	.	.
TRINITY_DN52300_c0_g1	2.44141	1.04171e-15	3.10567e-14	.	.	.	.	.	.	.	.	.	.	.	.
TRINITY_DN26231_c0_g1	4.02478	1.05666e-15	3.14497e-14	.	TRINITY_DN26231_c0_g1::TRINITY_DN26231_c0_g1_i1::g.70752::m.70752	228-422[-]	.	.	.	.	.	.	.	.	.
TRINITY_DN26905_c6_g3	9.71449	1.18798e-15	3.51819e-14	.	.	.	.	.	.	.	.	.	.	.	.
TRINITY_DN29463_c0_g1	3.95007	1.22992e-15	3.63031e-14	.	.	.	.	.	.	.	.	.	.	.	.
TRINITY_DN29821_c3_g2	9.69571	1.44168e-15	4.23777e-14	.	TRINITY_DN29821_c3_g2::TRINITY_DN29821_c3_g2_i1::g.555336::m.555336	804-1115[-]	.	UniRef90_D7G7A3^UniRef90_D7G7A3^Q:447-7,H:239-387^36%ID^E:6.5e-11^.^.	.	.	.	.	.	.	.
TRINITY_DN29308_c11_g1	6.38388	1.44652e-15	4.2485e-14	.	TRINITY_DN29308_c11_g1::TRINITY_DN29308_c11_g1_i1::g.493429::m.493429	3-1343[-]	.	.	.	PF14223.5^Retrotran_gag_2^gag-polypeptide of LTR copia-type^189-280^E:1.2e-10	.	.	.	.	.
TRINITY_DN28150_c5_g4	4.14929	1.48846e-15	4.36806e-14	.	.	.	.	.	.	.	.	.	.	.	.
TRINITY_DN38877_c0_g1	2.11746	1.49973e-15	4.39512e-14	.	.	.	.	.	.	.	.	.	.	.	.
TRINITY_DN29342_c8_g4	9.63081	1.50015e-15	4.39512e-14	.	TRINITY_DN29342_c8_g4::TRINITY_DN29342_c8_g4_i1::g.497961::m.497961	1139-1393[-]	.	.	.	.	.	.	.	.	.
TRINITY_DN30451_c6_g3	7.69118	1.59276e-15	4.64715e-14	.	.	.	.	.	.	.	.	.	.	.	.
TRINITY_DN29250_c5_g1	2.75627	1.61207e-15	4.69213e-14	.	TRINITY_DN29250_c5_g1::TRINITY_DN29250_c5_g1_i1::g.485243::m.485243	2459-2614[+]	.	.	.	.	.	.	.	.	.
TRINITY_DN28061_c0_g4	2.87767	1.83565e-15	5.3168e-14	.	TRINITY_DN28061_c0_g4::TRINITY_DN28061_c0_g4_i1::g.331475::m.331475	1-1983[-]	.	.	UniRef90_UPI000719C160^UniRef90_UPI000719C160^Q:369-538,H:2422-2592^35.1%ID^E:2.4e-06^.^.	.	.	.	.	.	.
TRINITY_DN28755_c9_g2	3.43075	1.98995e-15	5.73108e-14	.	TRINITY_DN28755_c9_g2::TRINITY_DN28755_c9_g2_i1::g.422650::m.422650	665-838[+]	.	UniRef90_D7G8C4^UniRef90_D7G8C4^Q:34-138,H:617-651^74.3%ID^E:8e-09^.^.	.	.	.	.	.	.	.
TRINITY_DN30142_c8_g1	2.68666	2.19622e-15	6.30983e-14	.	.	.	.	.	.	.	.	.	.	.	.
TRINITY_DN29607_c1_g2	2.15715	2.23452e-15	6.4147e-14	.	.	.	.	.	.	.	.	.	.	.	.
TRINITY_DN26514_c0_g1	2.04014	2.2963e-15	6.57613e-14	DTX45_ARATH^DTX45_ARATH^Q:2732-2055,H:347-549^26.8%ID^E:2.6e-11^RecName: Full=Protein DETOXIFICATION 45, chloroplastic {ECO:0000303|PubMed:11739388};^Eukaryota; Viridiplantae; Streptophyta; Embryophyta; Tracheophyta; Spermatophyta; Magnoliophyta; eudicotyledons; Gunneridae; Pentapetalae; rosids; malvids; Brassicales; Brassicaceae; Camelineae; Arabidopsis	TRINITY_DN26514_c0_g1::TRINITY_DN26514_c0_g1_i6::g.101585::m.101585	3518-3697[-]	.	UniRef90_D7G813^UniRef90_D7G813^Q:2831-2028,H:305-572^78%ID^E:1.1e-111^.^.	.	.	.	.	.	.	.
TRINITY_DN29541_c2_g1	3.61029	2.47335e-15	7.05479e-14	.	TRINITY_DN29541_c2_g1::TRINITY_DN29541_c2_g1_i1::g.516627::m.516627	528-968[+]	.	UniRef90_D8LCX4^UniRef90_D8LCX4^Q:783-968,H:6-67^72.6%ID^E:3.7e-21^.^.	UniRef90_D8LCX4^UniRef90_D8LCX4^Q:86-147,H:6-67^72.6%ID^E:1.7e-21^.^.	.	.	.	.	.	.
TRINITY_DN30325_c0_g2	5.83404	2.52423e-15	7.18265e-14	TNG2_MOUSE^TNG2_MOUSE^Q:784-608,H:15-75^51.6%ID^E:8.3e-09^RecName: Full=Transport and Golgi organization 2 homolog;^Eukaryota; Metazoa; Chordata; Craniata; Vertebrata; Euteleostomi; Mammalia; Eutheria; Euarchontoglires; Glires; Rodentia; Myomorpha; Muroidea; Muridae; Murinae; Mus; Mus	TRINITY_DN30325_c0_g2::TRINITY_DN30325_c0_g2_i1::g.618107::m.618107	2-856[-]	TNG2_MOUSE^TNG2_MOUSE^Q:25-83,H:15-75^51.6%ID^E:5.5e-09^RecName: Full=Transport and Golgi organization 2 homolog;^Eukaryota; Metazoa; Chordata; Craniata; Vertebrata; Euteleostomi; Mammalia; Eutheria; Euarchontoglires; Glires; Rodentia; Myomorpha; Muroidea; Muridae; Murinae; Mus; Mus	UniRef90_D8LBN3^UniRef90_D8LBN3^Q:784-572,H:20-90^70.4%ID^E:3.2e-20^.^.	UniRef90_D8LBN3^UniRef90_D8LBN3^Q:14-157,H:4-155^48%ID^E:3e-22^.^.	PF05742.11^TANGO2^Transport and Golgi organisation 2^1-84^E:2.4e-23`PF05742.11^TANGO2^Transport and Golgi organisation 2^157-274^E:4.4e-14	ExpAA=32.98^PredHel=1^Topology=o129-151i	COG3332^Chromosome 22 open reading frame 25	.	GO:0005794^cellular_component^Golgi apparatus`GO:0005739^cellular_component^mitochondrion	.
TRINITY_DN28099_c0_g2	6.95937	2.78751e-15	7.88768e-14	.	TRINITY_DN28099_c0_g2::TRINITY_DN28099_c0_g2_i1::g.331864::m.331864	419-571[+]	.	.	.	.	.	.	.	.	.
TRINITY_DN27259_c0_g1	2.43865	2.83434e-15	8.00747e-14	Y1571_ARATH^Y1571_ARATH^Q:849-1397,H:222-406^39.5%ID^E:2.2e-30^RecName: Full=Probable leucine-rich repeat receptor-like protein kinase At1g35710;^Eukaryota; Viridiplantae; Streptophyta; Embryophyta; Tracheophyta; Spermatophyta; Magnoliophyta; eudicotyledons; Gunneridae; Pentapetalae; rosids; malvids; Brassicales; Brassicaceae; Camelineae; Arabidopsis	TRINITY_DN27259_c0_g1::TRINITY_DN27259_c0_g1_i10::g.209505::m.209505	3-1400[+]	Y1571_ARATH^Y1571_ARATH^Q:283-465,H:222-406^39.5%ID^E:3.2e-30^RecName: Full=Probable leucine-rich repeat receptor-like protein kinase At1g35710;^Eukaryota; Viridiplantae; Streptophyta; Embryophyta; Tracheophyta; Spermatophyta; Magnoliophyta; eudicotyledons; Gunneridae; Pentapetalae; rosids; malvids; Brassicales; Brassicaceae; Camelineae; Arabidopsis	UniRef90_D7FX56^UniRef90_D7FX56^Q:756-1397,H:21-253^42.5%ID^E:1e-34^.^.	UniRef90_D7FX56^UniRef90_D7FX56^Q:252-465,H:21-253^42.5%ID^E:1.9e-34^.^.	PF00560.32^LRR_1^Leucine Rich Repeat^309-330^E:1.4`PF13516.5^LRR_6^Leucine Rich repeat^330-345^E:1.7`PF13855.5^LRR_8^Leucine rich repeat^332-391^E:2.4e-08`PF00560.32^LRR_1^Leucine Rich Repeat^333-352^E:0.6`PF00560.32^LRR_1^Leucine Rich Repeat^380-402^E:0.18`PF13855.5^LRR_8^Leucine rich repeat^404-458^E:2e-07	.	COG4886^leucine Rich Repeat	KEGG:ath:AT1G35710	GO:0016021^cellular_component^integral component of membrane`GO:0005524^molecular_function^ATP binding`GO:0004674^molecular_function^protein serine/threonine kinase activity	GO:0005515^molecular_function^protein binding
TRINITY_DN28351_c0_g1	2.25037	2.84115e-15	8.02034e-14	.	TRINITY_DN28351_c0_g1::TRINITY_DN28351_c0_g1_i1::g.369159::m.369159	113-1570[-]	.	UniRef90_D8LRF5^UniRef90_D8LRF5^Q:1522-953,H:16-201^42.1%ID^E:3.9e-35^.^.	UniRef90_D7G371^UniRef90_D7G371^Q:21-283,H:103-336^36.4%ID^E:4.2e-32^.^.	.	ExpAA=19.94^PredHel=1^Topology=o245-267i	.	.	.	.
TRINITY_DN26778_c2_g1	5.01372	2.91145e-15	8.19929e-14	.	TRINITY_DN26778_c2_g1::TRINITY_DN26778_c2_g1_i1::g.141921::m.141921	385-615[-]	.	.	.	.	.	.	.	.	.
TRINITY_DN30133_c10_g4	2.5578	2.96623e-15	8.34695e-14	.	TRINITY_DN30133_c10_g4::TRINITY_DN30133_c10_g4_i1::g.590589::m.590589	2-577[+]	.	.	.	.	.	.	.	.	.
TRINITY_DN27843_c3_g1	2.20038	2.98248e-15	8.38604e-14	.	TRINITY_DN27843_c3_g1::TRINITY_DN27843_c3_g1_i1::g.292414::m.292414	39-662[-]	.	.	.	.	.	.	.	.	.
TRINITY_DN27970_c7_g1	2.07657	3.34717e-15	9.38921e-14	GSTA1_CAVPO^GSTA1_CAVPO^Q:473-21,H:4-159^29.7%ID^E:6.3e-09^RecName: Full=Glutathione S-transferase A;^Eukaryota; Metazoa; Chordata; Craniata; Vertebrata; Euteleostomi; Mammalia; Eutheria; Euarchontoglires; Glires; Rodentia; Hystricomorpha; Caviidae; Cavia	TRINITY_DN27970_c7_g1::TRINITY_DN27970_c7_g1_i17::g.315957::m.315957	1-288[+]	.	UniRef90_B1N8E9^UniRef90_B1N8E9^Q:479-3,H:1-159^82.4%ID^E:2.7e-67^.^.	.	.	.	.	.	.	.
TRINITY_DN29499_c6_g1	3.8185	3.85637e-15	1.07414e-13	.	TRINITY_DN29499_c6_g1::TRINITY_DN29499_c6_g1_i1::g.516005::m.516005	3-206[+]	.	.	.	.	ExpAA=16.64^PredHel=1^Topology=i44-66o	.	.	.	.
TRINITY_DN30642_c3_g4	2.43157	3.92911e-15	1.09354e-13	.	.	.	.	.	.	.	.	.	.	.	.
TRINITY_DN29802_c9_g2	3.59958	3.93367e-15	1.09396e-13	.	TRINITY_DN29802_c9_g2::TRINITY_DN29802_c9_g2_i1::g.553155::m.553155	1-282[-]	.	.	.	.	ExpAA=53.10^PredHel=3^Topology=o5-24i44-66o71-93i	.	.	.	.
TRINITY_DN29928_c2_g1	4.97894	4.15642e-15	1.1541e-13	.	TRINITY_DN29928_c2_g1::TRINITY_DN29928_c2_g1_i1::g.569526::m.569526	2-151[-]	.	.	.	.	.	.	.	.	.
TRINITY_DN29133_c11_g1	9.58698	4.96754e-15	1.36971e-13	.	TRINITY_DN29133_c11_g1::TRINITY_DN29133_c11_g1_i1::g.472790::m.472790	291-464[+]	.	.	.	.	.	.	.	.	.
TRINITY_DN45987_c0_g1	3.03666	5.02413e-15	1.38424e-13	.	.	.	.	.	.	.	.	.	.	.	.
TRINITY_DN27914_c5_g1	9.45312	5.30112e-15	1.45493e-13	.	TRINITY_DN27914_c5_g1::TRINITY_DN27914_c5_g1_i1::g.307397::m.307397	603-962[-]	.	.	.	.	.	.	.	.	.
TRINITY_DN26402_c10_g3	2.19862	5.65354e-15	1.5445e-13	KAT3_HUMAN^KAT3_HUMAN^Q:356-961,H:50-251^34%ID^E:1.6e-29^RecName: Full=Kynurenine--oxoglutarate transaminase 3;^Eukaryota; Metazoa; Chordata; Craniata; Vertebrata; Euteleostomi; Mammalia; Eutheria; Euarchontoglires; Primates; Haplorrhini; Catarrhini; Hominidae; Homo	TRINITY_DN26402_c10_g3::TRINITY_DN26402_c10_g3_i1::g.87684::m.87684	71-985[+]	KAT3_HUMAN^KAT3_HUMAN^Q:96-297,H:50-251^35%ID^E:1e-29^RecName: Full=Kynurenine--oxoglutarate transaminase 3;^Eukaryota; Metazoa; Chordata; Craniata; Vertebrata; Euteleostomi; Mammalia; Eutheria; Euarchontoglires; Primates; Haplorrhini; Catarrhini; Hominidae; Homo	UniRef90_A0A097IUU6^UniRef90_A0A097IUU6^Q:323-952,H:26-235^67.1%ID^E:2e-82^.^.	UniRef90_A0A097IUU6^UniRef90_A0A097IUU6^Q:54-294,H:2-235^66.8%ID^E:6.3e-87^.^.	PF00155.20^Aminotran_1_2^Aminotransferase class I and II^111-294^E:1e-32`PF01041.16^DegT_DnrJ_EryC1^DegT/DnrJ/EryC1/StrS aminotransferase family^181-292^E:9e-13`PF00266.18^Aminotran_5^Aminotransferase class-V^181-293^E:5.6e-05`PF01212.20^Beta_elim_lyase^Beta-eliminating lyase^181-297^E:6.5e-05`PF01053.19^Cys_Met_Meta_PP^Cys/Met metabolism PLP-dependent enzyme^191-292^E:0.00011	.	COG0436^aminotransferase	KEGG:hsa:56267`KO:K00816	GO:0005739^cellular_component^mitochondrion`GO:0047804^molecular_function^cysteine-S-conjugate beta-lyase activity`GO:0047315^molecular_function^kynurenine-glyoxylate transaminase activity`GO:0016212^molecular_function^kynurenine-oxoglutarate transaminase activity`GO:0042803^molecular_function^protein homodimerization activity`GO:0030170^molecular_function^pyridoxal phosphate binding`GO:0003723^m…	GO:0030170^molecular_function^pyridoxal phosphate binding`GO:0009058^biological_process^biosynthetic process`GO:0016829^molecular_function^lyase activity`GO:0006520^biological_process^cellular amino acid metabolic process
TRINITY_DN28663_c3_g1	2.42074	5.74134e-15	1.56609e-13	.	.	.	.	.	.	.	.	.	.	.	.
TRINITY_DN27920_c8_g8	2.90015	6.66538e-15	1.80432e-13	.	TRINITY_DN27920_c8_g8::TRINITY_DN27920_c8_g8_i1::g.308870::m.308870	1-279[+]	.	.	.	.	.	.	.	.	.
TRINITY_DN26947_c5_g1	4.95518	7.45877e-15	2.00992e-13	.	.	.	.	.	.	.	.	.	.	.	.
TRINITY_DN30213_c7_g11	2.38658	7.56957e-15	2.03525e-13	.	.	.	.	.	.	.	.	.	.	.	.
TRINITY_DN28992_c4_g12	5.60768	7.93583e-15	2.13041e-13	.	.	.	.	.	.	.	.	.	.	.	.
TRINITY_DN29324_c4_g3	3.06753	8.09823e-15	2.17073e-13	.	TRINITY_DN29324_c4_g3::TRINITY_DN29324_c4_g3_i1::g.495827::m.495827	39-206[-]	.	.	.	.	.	.	.	.	.
TRINITY_DN27976_c9_g4	3.40019	8.48425e-15	2.27078e-13	.	.	.	.	.	.	.	.	.	.	.	.
TRINITY_DN26614_c0_g1	2.16027	8.83161e-15	2.36198e-13	.	TRINITY_DN26614_c0_g1::TRINITY_DN26614_c0_g1_i1::g.117315::m.117315	2-289[+]	.	UniRef90_D8LS22^UniRef90_D8LS22^Q:5-280,H:318-409^66.3%ID^E:1.1e-24^.^.	UniRef90_D8LS22^UniRef90_D8LS22^Q:2-93,H:318-409^77.2%ID^E:3.4e-31^.^.	.	ExpAA=42.76^PredHel=2^Topology=i20-38o53-75i	.	.	.	.
TRINITY_DN28541_c2_g2	6.3001	8.89682e-15	2.37763e-13	.	.	.	.	.	.	.	.	.	.	.	.
TRINITY_DN26515_c7_g13	3.07082	9.04583e-15	2.41564e-13	.	.	.	.	.	.	.	.	.	.	.	.
TRINITY_DN30620_c6_g5	3.0183	1.12031e-14	2.97166e-13	.	TRINITY_DN30620_c6_g5::TRINITY_DN30620_c6_g5_i1::g.649297::m.649297	377-547[-]	.	.	.	.	.	.	.	.	.
TRINITY_DN27193_c5_g3	2.22057	1.18127e-14	3.12172e-13	.	TRINITY_DN27193_c5_g3::TRINITY_DN27193_c5_g3_i1::g.202802::m.202802	286-591[-]	.	.	.	.	ExpAA=23.06^PredHel=1^Topology=o15-37i	.	.	.	.
TRINITY_DN27209_c2_g4	9.34768	1.19613e-14	3.15163e-13	NOXB_DICDI^NOXB_DICDI^Q:358-1050,H:331-602^25.9%ID^E:1.1e-12^RecName: Full=Superoxide-generating NADPH oxidase heavy chain subunit B;^Eukaryota; Amoebozoa; Mycetozoa; Dictyosteliida; Dictyostelium	TRINITY_DN27209_c2_g4::TRINITY_DN27209_c2_g4_i9::g.207406::m.207406	256-456[-]	.	UniRef90_D8LF83^UniRef90_D8LF83^Q:241-1914,H:214-741^43.5%ID^E:1.8e-115^.^.	.	.	.	.	.	.	.
TRINITY_DN28439_c10_g1	2.1092	1.24886e-14	3.28572e-13	.	.	.	.	.	.	.	.	.	.	.	.
TRINITY_DN28293_c11_g3	9.32906	1.27018e-14	3.33935e-13	.	TRINITY_DN28293_c11_g3::TRINITY_DN28293_c11_g3_i1::g.348660::m.348660	1-975[-]	.	UniRef90_D7FQ47^UniRef90_D7FQ47^Q:1284-151,H:111-524^40.7%ID^E:1.2e-51^.^.	UniRef90_D7FQ47^UniRef90_D7FQ47^Q:9-320,H:251-574^44.6%ID^E:4e-47^.^.	.	.	.	.	.	.
TRINITY_DN29713_c1_g11	3.19207	1.27621e-14	3.3527e-13	.	.	.	.	.	.	.	.	.	.	.	.
TRINITY_DN12192_c0_g1	9.55927	1.41335e-14	3.69934e-13	.	.	.	.	.	.	.	.	.	.	.	.
TRINITY_DN29832_c8_g1	3.35168	1.4752e-14	3.85273e-13	AB7G_ARATH^AB7G_ARATH^Q:1860-70,H:66-657^31.7%ID^E:3.1e-73^RecName: Full=ABC transporter G family member 7;^Eukaryota; Viridiplantae; Streptophyta; Embryophyta; Tracheophyta; Spermatophyta; Magnoliophyta; eudicotyledons; Gunneridae; Pentapetalae; rosids; malvids; Brassicales; Brassicaceae; Camelineae; Arabidopsis	TRINITY_DN29832_c8_g1::TRINITY_DN29832_c8_g1_i4::g.551692::m.551692	2196-2450[-]	.	UniRef90_D7G2W1^UniRef90_D7G2W1^Q:1884-64,H:37-611^69.7%ID^E:1.3e-243^.^.	.	.	ExpAA=22.67^PredHel=1^Topology=i55-77o	.	.	.	.
TRINITY_DN28725_c4_g2	2.46581	1.4915e-14	3.89244e-13	.	.	.	.	.	.	.	.	.	.	.	.
TRINITY_DN27006_c1_g2	3.45599	1.49824e-14	3.90717e-13	.	TRINITY_DN27006_c1_g2::TRINITY_DN27006_c1_g2_i1::g.177649::m.177649	1-321[-]	.	UniRef90_D8LCY4^UniRef90_D8LCY4^Q:321-4,H:50-166^30.5%ID^E:3.5e-08^.^.	UniRef90_D8LCY4^UniRef90_D8LCY4^Q:1-106,H:50-166^30.5%ID^E:3.5e-08^.^.	.	.	.	.	.	.
TRINITY_DN28494_c6_g1	2.4004	1.53313e-14	3.99523e-13	.	TRINITY_DN28494_c6_g1::TRINITY_DN28494_c6_g1_i1::g.376730::m.376730	371-757[-]	.	.	.	.	.	.	.	.	.
TRINITY_DN43168_c0_g1	2.48366	1.57065e-14	4.09001e-13	.	TRINITY_DN43168_c0_g1::TRINITY_DN43168_c0_g1_i1::g.676031::m.676031	207-473[-]	.	.	.	.	.	.	.	.	.
TRINITY_DN26494_c11_g1	9.3006	1.57385e-14	4.09535e-13	.	TRINITY_DN26494_c11_g1::TRINITY_DN26494_c11_g1_i1::g.99120::m.99120	801-995[+]	.	.	.	.	.	.	.	.	.
TRINITY_DN27087_c6_g5	3.09899	1.5959e-14	4.14969e-13	.	.	.	.	.	.	.	.	.	.	.	.
TRINITY_DN29254_c8_g2	9.30291	1.6457e-14	4.27605e-13	.	TRINITY_DN29254_c8_g2::TRINITY_DN29254_c8_g2_i1::g.487006::m.487006	1261-2592[-]	.	UniRef90_D8LED3^UniRef90_D8LED3^Q:2220-1276,H:401-704^43.5%ID^E:2.8e-71^.^.	UniRef90_D8LED3^UniRef90_D8LED3^Q:125-439,H:401-704^43.5%ID^E:3.2e-71^.^.	PF00008.26^EGF^EGF-like domain^125-154^E:3.8e-07`PF12661.6^hEGF^Human growth factor-like EGF^130-152^E:0.0096	.	.	.	.	.
TRINITY_DN27496_c11_g1	2.48299	1.7751e-14	4.59885e-13	.	.	.	.	.	.	.	.	.	.	.	.
TRINITY_DN27919_c6_g1	2.09429	1.92462e-14	4.96096e-13	.	TRINITY_DN27919_c6_g1::TRINITY_DN27919_c6_g1_i1::g.308950::m.308950	201-1145[-]	.	UniRef90_D7G7A3^UniRef90_D7G7A3^Q:1610-1131,H:246-407^45.4%ID^E:4e-29^.^.	UniRef90_D7FN19^UniRef90_D7FN19^Q:160-303,H:653-783^34.5%ID^E:7.9e-08^.^.	.	ExpAA=23.36^PredHel=1^Topology=o79-101i	.	.	.	.
TRINITY_DN27277_c4_g2	4.14882	1.9285e-14	4.96734e-13	.	.	.	.	.	.	.	.	.	.	.	.
TRINITY_DN26580_c12_g7	2.54146	1.95156e-14	5.02311e-13	.	TRINITY_DN26580_c12_g7::TRINITY_DN26580_c12_g7_i1::g.112746::m.112746	86-343[+]	.	.	.	.	ExpAA=41.30^PredHel=2^Topology=i5-27o37-59i	.	.	.	.
TRINITY_DN29791_c2_g1	2.8539	1.9691e-14	5.06461e-13	.	TRINITY_DN29791_c2_g1::TRINITY_DN29791_c2_g1_i1::g.551234::m.551234	515-718[+]	.	UniRef90_D7FSK0^UniRef90_D7FSK0^Q:553-693,H:29-75^55.3%ID^E:4.4e-06^.^.	.	.	.	.	.	.	.
TRINITY_DN26316_c4_g3	4.62288	1.983e-14	5.09667e-13	.	TRINITY_DN26316_c4_g3::TRINITY_DN26316_c4_g3_i1::g.76955::m.76955	76-2028[-]	.	UniRef90_D7FIC6^UniRef90_D7FIC6^Q:1428-106,H:129-596^25.1%ID^E:5.5e-30^.^.	UniRef90_D7FIC6^UniRef90_D7FIC6^Q:201-641,H:129-596^27.3%ID^E:3.7e-36^.^.	.	.	.	.	.	.
TRINITY_DN28377_c0_g2	2.49764	2.36461e-14	6.04256e-13	UBP8_YEAST^UBP8_YEAST^Q:756-1094,H:355-469^33.3%ID^E:2.2e-10^RecName: Full=Ubiquitin carboxyl-terminal hydrolase 8;^Eukaryota; Fungi; Dikarya; Ascomycota; Saccharomycotina; Saccharomycetes; Saccharomycetales; Saccharomycetaceae; Saccharomyces	TRINITY_DN28377_c0_g2::TRINITY_DN28377_c0_g2_i1::g.372429::m.372429	2804-3040[+]	.	UniRef90_E4YFZ1^UniRef90_E4YFZ1^Q:138-1091,H:581-915^25.6%ID^E:3.9e-11^.^.	.	.	ExpAA=42.52^PredHel=2^Topology=i7-29o49-71i	.	.	.	.
TRINITY_DN26454_c10_g1	3.75687	2.57881e-14	6.57451e-13	.	.	.	.	.	.	.	.	.	.	.	.
TRINITY_DN29210_c3_g1	4.84797	2.64934e-14	6.74321e-13	.	TRINITY_DN29210_c3_g1::TRINITY_DN29210_c3_g1_i1::g.480308::m.480308	63-740[+]	.	UniRef90_D8LHJ7^UniRef90_D8LHJ7^Q:207-728,H:68-236^52.2%ID^E:3.1e-38^.^.	UniRef90_D8LHJ7^UniRef90_D8LHJ7^Q:42-222,H:61-236^56.1%ID^E:2.4e-43^.^.	PF00400.31^WD40^WD domain, G-beta repeat^190-217^E:0.0052	ExpAA=21.68^PredHel=1^Topology=i27-46o	.	.	.	GO:0005515^molecular_function^protein binding
TRINITY_DN61172_c0_g1	9.39731	2.7302e-14	6.93203e-13	.	TRINITY_DN61172_c0_g1::TRINITY_DN61172_c0_g1_i1::g.708788::m.708788	1-159[+]	.	.	.	.	.	.	.	.	.
TRINITY_DN29156_c3_g1	6.16553	2.76968e-14	7.02225e-13	.	.	.	.	.	.	.	.	.	.	.	.
TRINITY_DN29721_c11_g2	2.43999	2.8131e-14	7.11746e-13	.	.	.	.	.	.	.	.	.	.	.	.
TRINITY_DN28109_c13_g1	2.08401	2.94583e-14	7.42654e-13	.	.	.	.	.	.	.	.	.	.	.	.
TRINITY_DN30273_c2_g1	3.9514	3.49017e-14	8.74926e-13	.	TRINITY_DN30273_c2_g1::TRINITY_DN30273_c2_g1_i1::g.612056::m.612056	3-734[-]	.	.	.	.	.	.	.	.	.
TRINITY_DN29540_c4_g4	2.29289	3.56435e-14	8.92265e-13	.	TRINITY_DN29540_c4_g4::TRINITY_DN29540_c4_g4_i1::g.522742::m.522742	2-1330[-]	.	UniRef90_D7FME2^UniRef90_D7FME2^Q:1447-1151,H:15-116^89.2%ID^E:4e-42^.^.	UniRef90_D7FME2^UniRef90_D7FME2^Q:1-60,H:54-116^84.1%ID^E:6.3e-19^.^.	.	.	.	.	.	.
TRINITY_DN29160_c3_g4	2.35179	3.5781e-14	8.95077e-13	.	TRINITY_DN29160_c3_g4::TRINITY_DN29160_c3_g4_i1::g.473707::m.473707	731-1024[-]	.	.	.	.	.	.	.	.	.
TRINITY_DN28454_c8_g4	9.17284	3.92905e-14	9.78742e-13	.	.	.	.	.	.	.	.	.	.	.	.
TRINITY_DN28899_c1_g2	3.17232	4.14111e-14	1.02869e-12	.	TRINITY_DN28899_c1_g2::TRINITY_DN28899_c1_g2_i1::g.439749::m.439749	2-448[-]	.	.	.	.	.	.	.	.	.
TRINITY_DN12205_c0_g1	5.53176	4.4364e-14	1.09654e-12	.	TRINITY_DN12205_c0_g1::TRINITY_DN12205_c0_g1_i1::g.20964::m.20964	2-1093[+]	.	UniRef90_D7FL48^UniRef90_D7FL48^Q:20-1075,H:10-321^31.1%ID^E:2.5e-27^.^.	UniRef90_D7FL48^UniRef90_D7FL48^Q:7-358,H:10-321^31.1%ID^E:3e-27^.^.	.	.	.	.	.	.
TRINITY_DN26491_c7_g1	3.57036	4.43891e-14	1.09654e-12	.	.	.	.	.	.	.	.	.	.	.	.
TRINITY_DN26311_c9_g1	2.25071	4.50636e-14	1.11166e-12	.	TRINITY_DN26311_c9_g1::TRINITY_DN26311_c9_g1_i1::g.77286::m.77286	1-243[+]	.	.	.	.	.	.	.	.	.
TRINITY_DN28371_c7_g1	2.05041	4.60163e-14	1.13125e-12	.	TRINITY_DN28371_c7_g1::TRINITY_DN28371_c7_g1_i1::g.372906::m.372906	1311-1472[+]	.	.	.	.	.	.	.	.	.
TRINITY_DN19210_c0_g1	2.78571	4.69314e-14	1.15215e-12	.	TRINITY_DN19210_c0_g1::TRINITY_DN19210_c0_g1_i1::g.30997::m.30997	1-240[+]	.	.	.	.	.	.	.	.	.
TRINITY_DN27090_c2_g1	8.00721	5.68159e-14	1.38526e-12	.	TRINITY_DN27090_c2_g1::TRINITY_DN27090_c2_g1_i1::g.182844::m.182844	789-992[+]	.	.	.	.	.	.	.	.	.
TRINITY_DN27269_c5_g1	5.47063	5.84425e-14	1.422e-12	.	.	.	.	.	.	.	.	.	.	.	.
TRINITY_DN25180_c0_g1	3.16734	6.15216e-14	1.4908e-12	.	.	.	.	.	.	.	.	.	.	.	.
TRINITY_DN38303_c0_g1	3.13534	6.41825e-14	1.55316e-12	.	TRINITY_DN38303_c0_g1::TRINITY_DN38303_c0_g1_i1::g.667517::m.667517	1-672[-]	.	UniRef90_D7FRG6^UniRef90_D7FRG6^Q:639-4,H:952-1161^30.8%ID^E:9.9e-13^.^.	UniRef90_D7FRG6^UniRef90_D7FRG6^Q:1-223,H:941-1161^32.8%ID^E:2.8e-15^.^.	.	.	.	.	.	.
TRINITY_DN28718_c3_g1	4.16627	7.18316e-14	1.7277e-12	.	TRINITY_DN28718_c3_g1::TRINITY_DN28718_c3_g1_i1::g.418512::m.418512	1-252[+]	.	.	.	.	.	.	.	.	.
TRINITY_DN30006_c2_g2	4.0125	7.73002e-14	1.85547e-12	NPHP3_MOUSE^NPHP3_MOUSE^Q:1-633,H:1077-1287^40.3%ID^E:3.1e-36^RecName: Full=Nephrocystin-3;^Eukaryota; Metazoa; Chordata; Craniata; Vertebrata; Euteleostomi; Mammalia; Eutheria; Euarchontoglires; Glires; Rodentia; Myomorpha; Muroidea; Muridae; Murinae; Mus; Mus	TRINITY_DN30006_c2_g2::TRINITY_DN30006_c2_g2_i6::g.580810::m.580810	1-717[+]	NPHP3_MOUSE^NPHP3_MOUSE^Q:1-211,H:1077-1287^40.3%ID^E:2.6e-36^RecName: Full=Nephrocystin-3;^Eukaryota; Metazoa; Chordata; Craniata; Vertebrata; Euteleostomi; Mammalia; Eutheria; Euarchontoglires; Glires; Rodentia; Myomorpha; Muroidea; Muridae; Murinae; Mus; Mus	UniRef90_Q3JEP7^UniRef90_Q3JEP7^Q:1-744,H:122-369^55.2%ID^E:4.6e-71^.^.	UniRef90_Q3JEP7^UniRef90_Q3JEP7^Q:1-238,H:122-359^56.3%ID^E:4.2e-70^.^.	PF13424.5^TPR_12^Tetratricopeptide repeat^1-43^E:2.1e-07`PF15287.5^KRBA1^KRBA1 family repeat^5-12^E:1500`PF13424.5^TPR_12^Tetratricopeptide repeat^11-58^E:3.4e-09`PF13374.5^TPR_10^Tetratricopeptide repeat^12-52^E:5.2e-10`PF13176.5^TPR_7^Tetratricopeptide repeat^15-47^E:0.0076`PF15287.5^KRBA1^KRBA1 family repeat^46-57^E:420`PF13424.5^TPR_12^Tetratricopeptide repeat^52-127^E:1.4e-18`PF13374.5^TPR_1…	.	COG0457^repeat-containing protein	KEGG:mmu:74025`KO:K19360	GO:0097546^cellular_component^ciliary base`GO:0097543^cellular_component^ciliary inversin compartment`GO:0005929^cellular_component^cilium`GO:0003283^biological_process^atrial septum development`GO:0060271^biological_process^cilium assembly`GO:0060027^biological_process^convergent extension involved in gastrulation`GO:0071908^biological_process^determination of intestine left/right asymmetry`GO:0…	GO:0005515^molecular_function^protein binding
TRINITY_DN28536_c4_g2	9.07259	7.94148e-14	1.90366e-12	.	.	.	.	.	.	.	.	.	.	.	.
TRINITY_DN27857_c1_g1	5.53266	8.4803e-14	2.02736e-12	.	TRINITY_DN27857_c1_g1::TRINITY_DN27857_c1_g1_i1::g.304039::m.304039	1-282[+]	.	.	UniRef90_D7G5E9^UniRef90_D7G5E9^Q:1-91,H:147-239^38.5%ID^E:9.6e-10^.^.	.	.	.	.	.	.
TRINITY_DN26538_c10_g2	3.78161	8.8766e-14	2.11925e-12	.	TRINITY_DN26538_c10_g2::TRINITY_DN26538_c10_g2_i1::g.106659::m.106659	725-886[-]	.	.	.	.	.	.	.	.	.
TRINITY_DN26582_c21_g1	2.6282	8.95997e-14	2.13629e-12	.	TRINITY_DN26582_c21_g1::TRINITY_DN26582_c21_g1_i1::g.113842::m.113842	5-304[-]	.	.	.	.	ExpAA=17.88^PredHel=1^Topology=o32-54i	.	.	.	.
TRINITY_DN26909_c7_g3	3.56063	9.08604e-14	2.1649e-12	.	.	.	.	.	.	.	.	.	.	.	.
TRINITY_DN27786_c6_g2	3.45084	9.63324e-14	2.29068e-12	.	TRINITY_DN27786_c6_g2::TRINITY_DN27786_c6_g2_i1::g.289355::m.289355	1-231[+]	.	.	.	.	.	.	.	.	.
TRINITY_DN29045_c1_g3	3.257	9.9237e-14	2.3566e-12	.	TRINITY_DN29045_c1_g3::TRINITY_DN29045_c1_g3_i1::g.453057::m.453057	75-254[+]	.	.	.	.	ExpAA=21.83^PredHel=1^Topology=i21-43o	.	.	.	.
TRINITY_DN28914_c4_g7	9.09208	9.9713e-14	2.36632e-12	.	TRINITY_DN28914_c4_g7::TRINITY_DN28914_c4_g7_i1::g.442117::m.442117	690-869[+]	.	.	.	.	.	.	.	.	.
TRINITY_DN28429_c3_g9	9.05841	1.00923e-13	2.39345e-12	.	TRINITY_DN28429_c3_g9::TRINITY_DN28429_c3_g9_i1::g.375949::m.375949	264-464[-]	.	.	.	.	ExpAA=23.85^PredHel=1^Topology=i28-50o	.	.	.	.
TRINITY_DN27637_c5_g1	2.44449	1.04689e-13	2.47451e-12	.	.	.	.	.	.	.	.	.	.	.	.
TRINITY_DN28958_c4_g2	5.59571	1.10418e-13	2.60302e-12	.	TRINITY_DN28958_c4_g2::TRINITY_DN28958_c4_g2_i1::g.446642::m.446642	1332-1487[-]	.	.	.	.	.	.	.	.	.
TRINITY_DN15509_c0_g1	3.73159	1.10646e-13	2.60665e-12	.	TRINITY_DN15509_c0_g1::TRINITY_DN15509_c0_g1_i1::g.25434::m.25434	2-283[+]	.	.	.	.	.	.	.	.	.
TRINITY_DN7926_c0_g1	9.06439	1.13413e-13	2.66479e-12	.	TRINITY_DN7926_c0_g1::TRINITY_DN7926_c0_g1_i1::g.13200::m.13200	1098-1283[-]	.	.	.	.	.	.	.	.	.
TRINITY_DN11425_c0_g1	2.05946	1.13727e-13	2.6704e-12	.	TRINITY_DN11425_c0_g1::TRINITY_DN11425_c0_g1_i1::g.20020::m.20020	95-307[+]	.	.	.	.	.	.	.	.	.
TRINITY_DN29804_c5_g3	3.13693	1.19055e-13	2.79182e-12	.	TRINITY_DN29804_c5_g3::TRINITY_DN29804_c5_g3_i1::g.554261::m.554261	567-743[-]	.	.	.	.	.	.	.	.	.
TRINITY_DN30474_c2_g2	5.46575	1.24344e-13	2.9101e-12	.	.	.	.	.	.	.	.	.	.	.	.
TRINITY_DN29096_c4_g1	2.80097	1.24565e-13	2.91146e-12	.	TRINITY_DN29096_c4_g1::TRINITY_DN29096_c4_g1_i1::g.464828::m.464828	2-313[-]	.	UniRef90_D8LN48^UniRef90_D8LN48^Q:445-152,H:450-554^49.5%ID^E:2.1e-17^.^.	UniRef90_D8LN48^UniRef90_D8LN48^Q:2-95,H:502-598^45%ID^E:2.8e-10^.^.	.	.	.	.	.	.
TRINITY_DN37248_c0_g1	3.46327	1.26155e-13	2.94282e-12	.	.	.	.	.	.	.	.	.	.	.	.
TRINITY_DN30622_c1_g1	2.43078	1.28778e-13	3.00007e-12	.	.	.	.	.	.	.	.	.	.	.	.
TRINITY_DN28723_c7_g2	2.57367	1.2888e-13	3.00048e-12	Y3903_ARATH^Y3903_ARATH^Q:1811-1536,H:6-97^41.7%ID^E:4.9e-08^RecName: Full=BTB/POZ domain-containing protein At3g09030;^Eukaryota; Viridiplantae; Streptophyta; Embryophyta; Tracheophyta; Spermatophyta; Magnoliophyta; eudicotyledons; Gunneridae; Pentapetalae; rosids; malvids; Brassicales; Brassicaceae; Camelineae; Arabidopsis	TRINITY_DN28723_c7_g2::TRINITY_DN28723_c7_g2_i12::g.421219::m.421219	2409-2609[-]	.	UniRef90_D7FVC9^UniRef90_D7FVC9^Q:1904-1446,H:41-193^66%ID^E:6.9e-54^.^.	.	.	.	.	.	.	.
TRINITY_DN27450_c7_g1	8.91916	1.30388e-13	3.02965e-12	.	.	.	.	.	.	.	.	.	.	.	.
TRINITY_DN27476_c1_g5	3.83533	1.33e-13	3.08832e-12	FON1_ORYSJ^FON1_ORYSJ^Q:351-740,H:208-342^46.7%ID^E:3.2e-20^RecName: Full=Leucine-rich repeat receptor-like kinase protein FLORAL ORGAN NUMBER1;^Eukaryota; Viridiplantae; Streptophyta; Embryophyta; Tracheophyta; Spermatophyta; Magnoliophyta; Liliopsida; Poales; Poaceae; BOP clade; Oryzoideae; Oryzeae; Oryzinae; Oryza	TRINITY_DN27476_c1_g5::TRINITY_DN27476_c1_g5_i1::g.239094::m.239094	3118-3675[+]	.	UniRef90_D8LKS5^UniRef90_D8LKS5^Q:375-1241,H:113-398^54.5%ID^E:1.7e-81^.^.	UniRef90_D8LKS5^UniRef90_D8LKS5^Q:3-179,H:982-1150^41.1%ID^E:3.3e-22^.^.	.	.	.	.	.	.
TRINITY_DN29266_c1_g1	2.23299	1.35122e-13	3.1335e-12	.	.	.	.	.	.	.	.	.	.	.	.
TRINITY_DN22181_c0_g1	5.56803	1.55404e-13	3.58749e-12	.	TRINITY_DN22181_c0_g1::TRINITY_DN22181_c0_g1_i1::g.41600::m.41600	45-332[-]	.	.	.	PF00397.25^WW^WW domain^63-91^E:2.4e-07	.	.	.	.	GO:0005515^molecular_function^protein binding
TRINITY_DN27076_c2_g1	4.3637	1.64707e-13	3.79241e-12	.	TRINITY_DN27076_c2_g1::TRINITY_DN27076_c2_g1_i1::g.187885::m.187885	3-203[+]	.	.	.	.	.	.	.	.	.
TRINITY_DN28950_c8_g3	2.68539	1.74869e-13	4.01342e-12	.	TRINITY_DN28950_c8_g3::TRINITY_DN28950_c8_g3_i1::g.447140::m.447140	352-558[+]	.	.	.	.	.	.	.	.	.
TRINITY_DN29655_c2_g2	8.8698	1.76858e-13	4.05384e-12	.	.	.	.	.	.	.	.	.	.	.	.
TRINITY_DN30014_c4_g8	2.22384	1.839e-13	4.21255e-12	.	TRINITY_DN30014_c4_g8::TRINITY_DN30014_c4_g8_i1::g.581186::m.581186	229-513[+]	.	.	.	.	ExpAA=39.89^PredHel=2^Topology=o15-37i58-80o	.	.	.	.
TRINITY_DN28100_c1_g1	2.07488	1.95581e-13	4.46862e-12	.	TRINITY_DN28100_c1_g1::TRINITY_DN28100_c1_g1_i1::g.334213::m.334213	432-815[-]	.	.	.	.	.	.	.	.	.
TRINITY_DN30036_c4_g9	3.16647	1.98472e-13	4.52885e-12	.	.	.	.	.	.	.	.	.	.	.	.
TRINITY_DN30539_c7_g1	8.97635	2.07817e-13	4.73299e-12	.	TRINITY_DN30539_c7_g1::TRINITY_DN30539_c7_g1_i1::g.642875::m.642875	1-228[+]	.	.	.	.	.	.	.	.	.
TRINITY_DN26989_c0_g2	5.93944	2.08841e-13	4.75327e-12	.	.	.	.	.	.	.	.	.	.	.	.
TRINITY_DN26551_c7_g6	8.87022	2.23614e-13	5.07651e-12	.	TRINITY_DN26551_c7_g6::TRINITY_DN26551_c7_g6_i1::g.109146::m.109146	2340-2651[-]	.	UniRef90_D7FT55^UniRef90_D7FT55^Q:287-736,H:321-471^57.4%ID^E:4.3e-44^.^.	.	.	.	.	.	.	.
TRINITY_DN26868_c1_g1	3.34345	2.34981e-13	5.32779e-12	.	TRINITY_DN26868_c1_g1::TRINITY_DN26868_c1_g1_i1::g.156081::m.156081	136-387[-]	.	.	.	.	.	.	.	.	.
TRINITY_DN28023_c2_g6	6.02118	2.3659e-13	5.36084e-12	.	TRINITY_DN28023_c2_g6::TRINITY_DN28023_c2_g6_i1::g.324012::m.324012	117-281[+]	.	.	.	.	.	.	.	.	.
TRINITY_DN29825_c1_g2	8.92563	2.41555e-13	5.46639e-12	.	TRINITY_DN29825_c1_g2::TRINITY_DN29825_c1_g2_i1::g.555184::m.555184	3-1025[+]	.	UniRef90_D8LK25^UniRef90_D8LK25^Q:51-554,H:760-950^37%ID^E:8.2e-19^.^.	UniRef90_D8LK25^UniRef90_D8LK25^Q:17-240,H:760-1018^37.8%ID^E:3.8e-24^.^.	.	.	.	.	.	.
TRINITY_DN28635_c7_g2	6.56306	2.43792e-13	5.51e-12	.	TRINITY_DN28635_c7_g2::TRINITY_DN28635_c7_g2_i1::g.403147::m.403147	1-276[-]	.	.	.	.	ExpAA=21.97^PredHel=1^Topology=o15-37i	.	.	.	.
TRINITY_DN24648_c0_g3	5.42711	2.46799e-13	5.57089e-12	.	TRINITY_DN24648_c0_g3::TRINITY_DN24648_c0_g3_i1::g.51858::m.51858	1-207[-]	.	.	.	.	.	.	.	.	.
TRINITY_DN27330_c6_g1	6.50496	2.53079e-13	5.70541e-12	.	.	.	.	.	.	.	.	.	.	.	.
TRINITY_DN27558_c6_g6	2.37062	2.79046e-13	6.27493e-12	.	.	.	.	.	.	.	.	.	.	.	.
TRINITY_DN29764_c6_g3	4.01008	2.86936e-13	6.44421e-12	.	TRINITY_DN29764_c6_g3::TRINITY_DN29764_c6_g3_i1::g.547845::m.547845	370-651[-]	.	.	.	.	ExpAA=22.35^PredHel=1^Topology=o26-48i	.	.	.	.
TRINITY_DN28591_c10_g2	4.74074	2.91379e-13	6.53356e-12	.	TRINITY_DN28591_c10_g2::TRINITY_DN28591_c10_g2_i1::g.402055::m.402055	214-588[-]	.	UniRef90_D8LHI4^UniRef90_D8LHI4^Q:588-265,H:420-527^67.6%ID^E:3.5e-38^.^.	UniRef90_D8LHI4^UniRef90_D8LHI4^Q:1-108,H:420-527^75.9%ID^E:1.3e-43^.^.	.	ExpAA=44.36^PredHel=2^Topology=o15-37i49-68o	.	.	.	.
TRINITY_DN27038_c5_g7	3.80668	2.91465e-13	6.53356e-12	.	.	.	.	.	.	.	.	.	.	.	.
TRINITY_DN27985_c3_g4	3.74727	2.91941e-13	6.54011e-12	.	TRINITY_DN27985_c3_g4::TRINITY_DN27985_c3_g4_i1::g.305024::m.305024	949-2076[-]	.	UniRef90_D7FH82^UniRef90_D7FH82^Q:2184-1291,H:164-464^35.9%ID^E:4.3e-44^.^.	UniRef90_D7FH82^UniRef90_D7FH82^Q:1-262,H:200-464^35.2%ID^E:1.2e-34^.^.	.	.	.	.	.	.
TRINITY_DN27345_c0_g1	8.92425	3.00211e-13	6.72114e-12	.	TRINITY_DN27345_c0_g1::TRINITY_DN27345_c0_g1_i1::g.219976::m.219976	1082-1249[+]	.	.	.	.	.	.	.	.	.
TRINITY_DN28239_c8_g5	8.90003	3.06551e-13	6.85446e-12	.	TRINITY_DN28239_c8_g5::TRINITY_DN28239_c8_g5_i1::g.355583::m.355583	942-2084[-]	.	UniRef90_D8LJE4^UniRef90_D8LJE4^Q:1886-957,H:98-420^35.3%ID^E:3.8e-51^.^.	UniRef90_D8LJE4^UniRef90_D8LJE4^Q:35-378,H:76-422^36.4%ID^E:1.1e-59^.^.	.	.	.	.	.	.
TRINITY_DN39705_c0_g1	9.12331	3.11002e-13	6.94525e-12	.	TRINITY_DN39705_c0_g1::TRINITY_DN39705_c0_g1_i1::g.669929::m.669929	234-401[+]	.	.	.	.	.	.	.	.	.
TRINITY_DN30348_c9_g1	4.2155	3.25193e-13	7.23946e-12	.	.	.	.	.	.	.	.	.	.	.	.
TRINITY_DN30003_c2_g4	2.655	3.48389e-13	7.74132e-12	.	.	.	.	.	.	.	.	.	.	.	.
TRINITY_DN26437_c1_g1	4.7941	3.76753e-13	8.34553e-12	.	TRINITY_DN26437_c1_g1::TRINITY_DN26437_c1_g1_i1::g.91715::m.91715	1-273[+]	.	.	.	.	.	.	.	.	.
TRINITY_DN29752_c13_g1	2.53572	3.87213e-13	8.56657e-12	.	TRINITY_DN29752_c13_g1::TRINITY_DN29752_c13_g1_i1::g.546840::m.546840	335-1702[-]	.	UniRef90_D7G0C4^UniRef90_D7G0C4^Q:1042-677,H:399-509^42.3%ID^E:2.7e-14^.^.	UniRef90_D7G0C4^UniRef90_D7G0C4^Q:14-422,H:188-579^34.4%ID^E:7.1e-26^.^.	.	.	.	.	.	.
TRINITY_DN26470_c11_g1	2.76527	3.91358e-13	8.65289e-12	.	TRINITY_DN26470_c11_g1::TRINITY_DN26470_c11_g1_i1::g.97313::m.97313	3-428[+]	.	.	.	.	.	.	.	.	.
TRINITY_DN28840_c4_g3	2.48141	4.05949e-13	8.95881e-12	YWRD_BACSU^YWRD_BACSU^Q:19-822,H:274-520^31%ID^E:2e-22^RecName: Full=Putative gamma-glutamyltransferase YwrD;^Bacteria; Firmicutes; Bacilli; Bacillales; Bacillaceae; Bacillus	TRINITY_DN28840_c4_g3::TRINITY_DN28840_c4_g3_i1::g.428936::m.428936	1-840[+]	YWRD_BACSU^YWRD_BACSU^Q:7-276,H:274-522^31.1%ID^E:2.9e-23^RecName: Full=Putative gamma-glutamyltransferase YwrD;^Bacteria; Firmicutes; Bacilli; Bacillales; Bacillaceae; Bacillus	UniRef90_D8LF05^UniRef90_D8LF05^Q:1-825,H:302-586^76.5%ID^E:1e-121^.^.	UniRef90_D8LF05^UniRef90_D8LF05^Q:1-279,H:302-590^76.5%ID^E:2.7e-124^.^.	PF01019.20^G_glu_transpept^Gamma-glutamyltranspeptidase^6-274^E:3.3e-58	.	COG0405^gamma-glutamyltransferase activity	KEGG:bsu:BSU36100`KO:K00681	GO:0003840^molecular_function^obsolete gamma-glutamyltransferase activity`GO:0036374^molecular_function^glutathione hydrolase activity`GO:0006751^biological_process^glutathione catabolic process	GO:0036374^molecular_function^glutathione hydrolase activity`GO:0006751^biological_process^glutathione catabolic process
TRINITY_DN56195_c0_g1	2.55587	4.61826e-13	1.01417e-11	.	TRINITY_DN56195_c0_g1::TRINITY_DN56195_c0_g1_i1::g.699712::m.699712	1-255[-]	.	.	.	.	.	.	.	.	.
TRINITY_DN36472_c0_g1	2.88688	5.20589e-13	1.13969e-11	.	.	.	.	.	.	.	.	.	.	.	.
TRINITY_DN28395_c1_g1	3.4607	5.38903e-13	1.17761e-11	.	TRINITY_DN28395_c1_g1::TRINITY_DN28395_c1_g1_i1::g.375033::m.375033	173-343[-]	.	.	.	.	ExpAA=21.22^PredHel=1^Topology=i20-42o	.	.	.	.
TRINITY_DN30002_c6_g3	2.19998	5.44413e-13	1.18892e-11	.	.	.	.	.	.	.	.	.	.	.	.
TRINITY_DN45255_c0_g1	4.4134	5.55781e-13	1.21301e-11	.	.	.	.	.	.	.	.	.	.	.	.
TRINITY_DN27153_c1_g1	4.12696	5.58811e-13	1.21887e-11	.	.	.	.	.	.	.	.	.	.	.	.
TRINITY_DN27075_c5_g7	2.26532	5.89046e-13	1.28246e-11	.	TRINITY_DN27075_c5_g7::TRINITY_DN27075_c5_g7_i1::g.186121::m.186121	1833-2189[+]	.	UniRef90_D8LSK3^UniRef90_D8LSK3^Q:278-754,H:51-209^76.4%ID^E:1.7e-58^.^.	.	.	.	.	.	.	.
TRINITY_DN27405_c7_g1	4.16551	6.32869e-13	1.37535e-11	.	TRINITY_DN27405_c7_g1::TRINITY_DN27405_c7_g1_i1::g.236570::m.236570	3-389[+]	.	UniRef90_D7G557^UniRef90_D7G557^Q:511-260,H:178-265^38.2%ID^E:1.9e-08^.^.	.	.	.	.	.	.	.
TRINITY_DN28645_c13_g2	8.67207	7.21493e-13	1.56033e-11	.	.	.	.	.	.	.	.	.	.	.	.
TRINITY_DN29382_c2_g1	2.01261	7.27081e-13	1.5705e-11	.	TRINITY_DN29382_c2_g1::TRINITY_DN29382_c2_g1_i1::g.500348::m.500348	150-404[-]	.	.	.	.	.	.	.	.	.
TRINITY_DN26988_c5_g5	2.45916	7.45265e-13	1.60686e-11	.	TRINITY_DN26988_c5_g5::TRINITY_DN26988_c5_g5_i1::g.175243::m.175243	151-360[-]	.	.	.	.	.	.	.	.	.
TRINITY_DN27147_c3_g1	3.35398	7.52815e-13	1.62117e-11	.	.	.	.	.	.	.	.	.	.	.	.
TRINITY_DN28719_c10_g2	4.09546	7.70933e-13	1.65818e-11	.	TRINITY_DN28719_c10_g2::TRINITY_DN28719_c10_g2_i1::g.419169::m.419169	978-1205[+]	.	.	.	.	.	.	.	.	.
TRINITY_DN30642_c3_g2	2.17372	7.96673e-13	1.71251e-11	.	.	.	.	.	.	.	.	.	.	.	.
TRINITY_DN30188_c4_g2	2.12417	8.31009e-13	1.78524e-11	.	.	.	.	.	.	.	.	.	.	.	.
TRINITY_DN26508_c10_g1	2.96888	8.65815e-13	1.85553e-11	.	TRINITY_DN26508_c10_g1::TRINITY_DN26508_c10_g1_i1::g.103144::m.103144	2-214[+]	.	UniRef90_D8LG22^UniRef90_D8LG22^Q:1436-348,H:118-492^50%ID^E:3.3e-107^.^.	.	.	.	.	.	.	.
TRINITY_DN29576_c10_g1	8.85629	8.71535e-13	1.86667e-11	.	.	.	.	.	.	.	.	.	.	.	.
TRINITY_DN28570_c15_g4	2.22647	8.85807e-13	1.89496e-11	.	.	.	.	.	.	.	.	.	.	.	.
TRINITY_DN29731_c5_g1	4.34406	8.87511e-13	1.89746e-11	.	TRINITY_DN29731_c5_g1::TRINITY_DN29731_c5_g1_i1::g.543942::m.543942	404-2041[+]	.	UniRef90_D7G544^UniRef90_D7G544^Q:401-1894,H:16-498^53.4%ID^E:1.4e-140^.^.	UniRef90_D7G544^UniRef90_D7G544^Q:1-497,H:17-498^56.3%ID^E:3.2e-150^.^.	.	.	.	.	.	.
TRINITY_DN26844_c4_g2	2.67537	8.8908e-13	1.89968e-11	.	TRINITY_DN26844_c4_g2::TRINITY_DN26844_c4_g2_i1::g.148870::m.148870	2-205[+]	.	UniRef90_D7FHY2^UniRef90_D7FHY2^Q:2-202,H:140-207^47.1%ID^E:3.8e-08^.^.	UniRef90_D7FHY2^UniRef90_D7FHY2^Q:1-67,H:140-207^47.1%ID^E:3.8e-08^.^.	.	.	.	.	.	.
TRINITY_DN27858_c9_g1	2.64401	9.44288e-13	2.0128e-11	.	TRINITY_DN27858_c9_g1::TRINITY_DN27858_c9_g1_i1::g.299827::m.299827	2-238[-]	.	.	.	.	ExpAA=20.48^PredHel=1^Topology=o20-39i	.	.	.	.
TRINITY_DN30314_c2_g3	3.44684	9.5635e-13	2.0373e-11	.	TRINITY_DN30314_c2_g3::TRINITY_DN30314_c2_g3_i1::g.619283::m.619283	388-687[-]	.	.	UniRef90_D7FME3^UniRef90_D7FME3^Q:5-92,H:572-651^54.3%ID^E:8.1e-07^.^.	.	.	.	.	.	.
TRINITY_DN23478_c0_g1	3.44754	9.80495e-13	2.0825e-11	.	TRINITY_DN23478_c0_g1::TRINITY_DN23478_c0_g1_i1::g.46111::m.46111	2-310[+]	ELN_CHICK^ELN_CHICK^Q:5-103,H:480-578^53.9%ID^E:7.8e-14^RecName: Full=Elastin;^Eukaryota; Metazoa; Chordata; Craniata; Vertebrata; Euteleostomi; Archelosauria; Archosauria; Dinosauria; Saurischia; Theropoda; Coelurosauria; Aves; Neognathae; Galloanserae; Galliformes; Phasianidae; Phasianinae; Gallus	.	UniRef90_UPI000777F383^UniRef90_UPI000777F383^Q:5-103,H:528-624^52.5%ID^E:2.8e-15^.^.	.	ExpAA=54.73^PredHel=3^Topology=o10-29i36-58o78-100i	.	.	GO:0005578^cellular_component^proteinaceous extracellular matrix`GO:0005201^molecular_function^extracellular matrix structural constituent	.
TRINITY_DN28551_c3_g6	8.87791	1.04204e-12	2.20515e-11	.	.	.	.	.	.	.	.	.	.	.	.
TRINITY_DN22152_c0_g1	8.63296	1.11151e-12	2.34538e-11	SR1A_PHYPO^SR1A_PHYPO^Q:2916-2464,H:93-242^32.9%ID^E:1.3e-18^RecName: Full=Spherulin-1A;^Eukaryota; Amoebozoa; Mycetozoa; Myxogastria; Myxogastromycetidae; Physariida; Physaraceae; Physarum	TRINITY_DN22152_c0_g1::TRINITY_DN22152_c0_g1_i1::g.41478::m.41478	2455-3081[-]	SR1A_PHYPO^SR1A_PHYPO^Q:56-206,H:93-242^32.9%ID^E:3.3e-19^RecName: Full=Spherulin-1A;^Eukaryota; Amoebozoa; Mycetozoa; Myxogastria; Myxogastromycetidae; Physariida; Physaraceae; Physarum	UniRef90_D8LDW5^UniRef90_D8LDW5^Q:3072-2464,H:3-211^53.6%ID^E:1.2e-58^.^.	UniRef90_D8LDW5^UniRef90_D8LDW5^Q:4-206,H:3-211^53.6%ID^E:2.9e-59^.^.	PF00190.21^Cupin_1^Cupin^41-181^E:7.1e-22	.	.	.	GO:0005618^cellular_component^cell wall`GO:0005576^cellular_component^extracellular region`GO:0030145^molecular_function^manganese ion binding`GO:0045735^molecular_function^nutrient reservoir activity	GO:0045735^molecular_function^nutrient reservoir activity
TRINITY_DN27408_c8_g1	2.99737	1.11921e-12	2.36021e-11	.	TRINITY_DN27408_c8_g1::TRINITY_DN27408_c8_g1_i1::g.239424::m.239424	2-673[-]	.	UniRef90_UPI00052F3CAD^UniRef90_UPI00052F3CAD^Q:490-65,H:118-268^43.5%ID^E:2.6e-15^.^.	UniRef90_UPI00052F3CAD^UniRef90_UPI00052F3CAD^Q:62-203,H:118-268^43.5%ID^E:3.6e-15^.^.	.	.	.	.	.	.
TRINITY_DN30530_c2_g7	2.38437	1.13244e-12	2.3853e-11	.	.	.	.	.	.	.	.	.	.	.	.
TRINITY_DN30094_c15_g1	2.06097	1.18501e-12	2.49307e-11	.	.	.	.	.	.	.	.	.	.	.	.
TRINITY_DN56476_c0_g1	3.40505	1.20739e-12	2.53565e-11	.	.	.	.	.	.	.	.	.	.	.	.
TRINITY_DN54335_c0_g1	3.4141	1.20856e-12	2.53662e-11	.	.	.	.	.	.	.	.	.	.	.	.
TRINITY_DN27790_c9_g1	4.49152	1.24134e-12	2.60389e-11	.	.	.	.	.	.	.	.	.	.	.	.
TRINITY_DN28895_c0_g2	8.68225	1.28328e-12	2.68712e-11	.	TRINITY_DN28895_c0_g2::TRINITY_DN28895_c0_g2_i1::g.439402::m.439402	3-491[-]	.	.	.	.	.	.	.	.	.
TRINITY_DN29558_c10_g1	3.10994	1.32492e-12	2.77104e-11	.	TRINITY_DN29558_c10_g1::TRINITY_DN29558_c10_g1_i1::g.524548::m.524548	143-448[-]	.	.	.	.	.	.	.	.	.
TRINITY_DN28299_c2_g2	2.63004	1.33362e-12	2.78596e-11	.	TRINITY_DN28299_c2_g2::TRINITY_DN28299_c2_g2_i1::g.360896::m.360896	1-201[-]	.	.	.	.	.	.	.	.	.
TRINITY_DN26341_c10_g6	2.32132	1.36724e-12	2.85118e-11	.	.	.	.	.	.	.	.	.	.	.	.
TRINITY_DN27117_c7_g1	2.48682	1.39459e-12	2.90481e-11	.	.	.	.	.	.	.	.	.	.	.	.
TRINITY_DN19226_c0_g1	2.65168	1.42232e-12	2.95911e-11	.	.	.	.	.	.	.	.	.	.	.	.
TRINITY_DN30480_c2_g5	4.64275	1.50348e-12	3.11703e-11	CBP23_HORVU^CBP23_HORVU^Q:3-233,H:158-235^39.7%ID^E:6.4e-13^RecName: Full=Serine carboxypeptidase II-3;^Eukaryota; Viridiplantae; Streptophyta; Embryophyta; Tracheophyta; Spermatophyta; Magnoliophyta; Liliopsida; Poales; Poaceae; BOP clade; Pooideae; Triticodae; Triticeae; Hordeinae; Hordeum	TRINITY_DN30480_c2_g5::TRINITY_DN30480_c2_g5_i1::g.637263::m.637263	3-233[+]	CBP23_HORVU^CBP23_HORVU^Q:1-77,H:158-235^39.7%ID^E:6.4e-13^RecName: Full=Serine carboxypeptidase II-3;^Eukaryota; Viridiplantae; Streptophyta; Embryophyta; Tracheophyta; Spermatophyta; Magnoliophyta; Liliopsida; Poales; Poaceae; BOP clade; Pooideae; Triticodae; Triticeae; Hordeinae; Hordeum	UniRef90_D7FGS2^UniRef90_D7FGS2^Q:3-233,H:56-132^75.3%ID^E:1.2e-29^.^.	UniRef90_D7FGS2^UniRef90_D7FGS2^Q:1-77,H:56-132^75.3%ID^E:1.2e-29^.^.	PF00450.21^Peptidase_S10^Serine carboxypeptidase^4-77^E:7.6e-22	.	COG2939^carboxy-peptidase	.	GO:0004185^molecular_function^serine-type carboxypeptidase activity	GO:0004185^molecular_function^serine-type carboxypeptidase activity`GO:0006508^biological_process^proteolysis
TRINITY_DN53183_c0_g1	8.65814	1.51568e-12	3.14049e-11	.	.	.	.	.	.	.	.	.	.	.	.
TRINITY_DN26686_c11_g1	2.55875	1.52083e-12	3.14749e-11	.	TRINITY_DN26686_c11_g1::TRINITY_DN26686_c11_g1_i1::g.120952::m.120952	2-226[-]	.	.	.	.	.	.	.	.	.
TRINITY_DN27559_c11_g1	2.53249	1.5418e-12	3.18905e-11	.	TRINITY_DN27559_c11_g1::TRINITY_DN27559_c11_g1_i1::g.257868::m.257868	286-432[+]	.	.	.	.	.	.	.	.	.
TRINITY_DN37489_c0_g1	2.20393	1.55732e-12	3.21554e-11	.	TRINITY_DN37489_c0_g1::TRINITY_DN37489_c0_g1_i1::g.665919::m.665919	302-871[-]	.	.	.	.	.	.	.	.	.
TRINITY_DN29714_c6_g6	8.66671	1.5659e-12	3.23021e-11	.	TRINITY_DN29714_c6_g6::TRINITY_DN29714_c6_g6_i1::g.541420::m.541420	103-417[+]	.	.	.	.	.	.	.	.	.
TRINITY_DN32891_c0_g1	8.79168	1.56624e-12	3.23021e-11	.	TRINITY_DN32891_c0_g1::TRINITY_DN32891_c0_g1_i1::g.657725::m.657725	12-188[-]	.	.	.	.	.	.	.	.	.
TRINITY_DN28701_c4_g1	3.94617	1.57934e-12	3.25534e-11	.	.	.	.	.	.	.	.	.	.	.	.
TRINITY_DN26566_c11_g1	2.95127	1.59298e-12	3.28155e-11	.	TRINITY_DN26566_c11_g1::TRINITY_DN26566_c11_g1_i1::g.110488::m.110488	2-673[+]	.	UniRef90_D7G4U0^UniRef90_D7G4U0^Q:158-652,H:304-473^47.6%ID^E:3.8e-28^.^.	UniRef90_D7G4U0^UniRef90_D7G4U0^Q:29-217,H:280-473^46.9%ID^E:5.8e-29^.^.	.	.	.	.	.	.
TRINITY_DN26469_c11_g3	5.20512	1.66327e-12	3.42438e-11	.	.	.	.	.	.	.	.	.	.	.	.
TRINITY_DN28953_c10_g2	2.33539	1.73806e-12	3.57215e-11	.	TRINITY_DN28953_c10_g2::TRINITY_DN28953_c10_g2_i1::g.447016::m.447016	259-495[+]	.	.	.	.	.	.	.	.	.
TRINITY_DN1771_c0_g1	8.69863	1.96418e-12	4.01832e-11	.	.	.	.	.	.	.	.	.	.	.	.
TRINITY_DN44225_c0_g1	8.82445	1.99031e-12	4.06945e-11	.	.	.	.	.	.	.	.	.	.	.	.
TRINITY_DN23701_c0_g1	8.63327	2.02415e-12	4.13625e-11	.	.	.	.	.	.	.	.	.	.	.	.
TRINITY_DN26897_c3_g1	7.69693	2.0466e-12	4.17973e-11	.	.	.	.	.	.	.	.	.	.	.	.
TRINITY_DN30641_c1_g4	8.69364	2.04916e-12	4.18256e-11	.	TRINITY_DN30641_c1_g4::TRINITY_DN30641_c1_g4_i1::g.651171::m.651171	3-230[-]	.	.	.	.	.	.	.	.	.
TRINITY_DN26805_c6_g3	2.45958	2.05161e-12	4.18517e-11	.	TRINITY_DN26805_c6_g3::TRINITY_DN26805_c6_g3_i1::g.149051::m.149051	2-313[-]	.	UniRef90_D7G4J0^UniRef90_D7G4J0^Q:2-250,H:312-391^65.1%ID^E:9.5e-19^.^.	.	.	.	.	.	.	.
TRINITY_DN27710_c8_g1	2.37659	2.15382e-12	4.38111e-11	.	.	.	.	.	.	.	.	.	.	.	.
TRINITY_DN30355_c4_g1	2.46769	2.22583e-12	4.52501e-11	.	.	.	.	.	.	.	.	.	.	.	.
TRINITY_DN27526_c8_g2	8.7219	2.28903e-12	4.64818e-11	NSE4A_ARATH^NSE4A_ARATH^Q:2140-1220,H:32-341^24.8%ID^E:7.9e-07^RecName: Full=Non-structural maintenance of chromosomes element 4 homolog A;^Eukaryota; Viridiplantae; Streptophyta; Embryophyta; Tracheophyta; Spermatophyta; Magnoliophyta; eudicotyledons; Gunneridae; Pentapetalae; rosids; malvids; Brassicales; Brassicaceae; Camelineae; Arabidopsis	TRINITY_DN27526_c8_g2::TRINITY_DN27526_c8_g2_i1::g.253729::m.253729	1169-2194[-]	NSE4A_ARATH^NSE4A_ARATH^Q:19-325,H:32-341^26%ID^E:6.6e-09^RecName: Full=Non-structural maintenance of chromosomes element 4 homolog A;^Eukaryota; Viridiplantae; Streptophyta; Embryophyta; Tracheophyta; Spermatophyta; Magnoliophyta; eudicotyledons; Gunneridae; Pentapetalae; rosids; malvids; Brassicales; Brassicaceae; Camelineae; Arabidopsis	UniRef90_D7G069^UniRef90_D7G069^Q:2197-1172,H:99-445^53.3%ID^E:2.7e-83^.^.	UniRef90_D7G069^UniRef90_D7G069^Q:1-341,H:100-445^55.4%ID^E:1.2e-86^.^.	PF15412.5^Nse4-Nse3_bdg^Binding domain of Nse4/EID3 to Nse3-MAGE^93-132^E:0.0013`PF08743.9^Nse4_C^Nse4 C-terminal^231-318^E:2.8e-17	.	COG5125^non-SMC element 4 homolog A (S. cerevisiae)	KEGG:ath:AT1G51130	GO:0005634^cellular_component^nucleus`GO:0030915^cellular_component^Smc5-Smc6 complex`GO:0006310^biological_process^DNA recombination`GO:0006281^biological_process^DNA repair	.
TRINITY_DN27527_c5_g1	3.32876	2.31066e-12	4.68676e-11	.	.	.	.	.	.	.	.	.	.	.	.
TRINITY_DN28875_c14_g2	4.32403	2.32539e-12	4.71395e-11	.	.	.	.	.	.	.	.	.	.	.	.
TRINITY_DN27178_c6_g1	3.43271	2.4209e-12	4.89363e-11	.	.	.	.	.	.	.	.	.	.	.	.
TRINITY_DN26952_c7_g6	7.43245	2.50585e-12	5.05673e-11	.	TRINITY_DN26952_c7_g6::TRINITY_DN26952_c7_g6_i1::g.170300::m.170300	461-1396[+]	.	UniRef90_D7FGV6^UniRef90_D7FGV6^Q:590-1384,H:141-412^38.3%ID^E:6.7e-45^.^.	UniRef90_D7FGV6^UniRef90_D7FGV6^Q:44-308,H:141-412^38.3%ID^E:3.6e-45^.^.	PF03407.15^Nucleotid_trans^Nucleotide-diphospho-sugar transferase^125-269^E:5.5e-08	ExpAA=22.09^PredHel=1^Topology=i13-32o	.	.	.	.
TRINITY_DN29076_c2_g1	2.76676	2.53169e-12	5.10597e-11	.	.	.	.	.	.	.	.	.	.	.	.
TRINITY_DN26934_c4_g3	2.3685	2.57083e-12	5.18199e-11	LRC15_RAT^LRC15_RAT^Q:4852-4193,H:149-368^30.9%ID^E:3.7e-23^RecName: Full=Leucine-rich repeat-containing protein 15;^Eukaryota; Metazoa; Chordata; Craniata; Vertebrata; Euteleostomi; Mammalia; Eutheria; Euarchontoglires; Glires; Rodentia; Myomorpha; Muroidea; Muridae; Murinae; Rattus	TRINITY_DN26934_c4_g3::TRINITY_DN26934_c4_g3_i11::g.163274::m.163274	4935-5084[+]	.	UniRef90_A0A0G4J4X3^UniRef90_A0A0G4J4X3^Q:4861-4196,H:245-466^38.7%ID^E:2.9e-35^.^.	.	.	.	.	.	.	.
TRINITY_DN29475_c6_g1	2.21224	2.66152e-12	5.3557e-11	.	.	.	.	.	.	.	.	.	.	.	.
TRINITY_DN25660_c0_g1	3.68633	2.7206e-12	5.45914e-11	.	TRINITY_DN25660_c0_g1::TRINITY_DN25660_c0_g1_i1::g.60991::m.60991	704-1441[-]	.	UniRef90_D8LBG7^UniRef90_D8LBG7^Q:1456-740,H:622-860^82.8%ID^E:7.6e-108^.^.	UniRef90_D8LBG7^UniRef90_D8LBG7^Q:1-243,H:627-869^86.4%ID^E:4.9e-114^.^.	.	ExpAA=35.03^PredHel=1^Topology=o72-94i	.	.	.	.
TRINITY_DN28037_c11_g1	2.14303	2.96194e-12	5.93004e-11	.	TRINITY_DN28037_c11_g1::TRINITY_DN28037_c11_g1_i1::g.319812::m.319812	1-180[+]	.	.	.	.	ExpAA=41.67^PredHel=2^Topology=i7-29o34-53i	.	.	.	.
TRINITY_DN20088_c0_g2	8.54673	3.02442e-12	6.04493e-11	.	.	.	.	.	.	.	.	.	.	.	.
TRINITY_DN105_c0_g1	2.33295	3.03049e-12	6.05366e-11	.	TRINITY_DN105_c0_g1::TRINITY_DN105_c0_g1_i1::g.191::m.191	2-205[+]	.	.	.	.	ExpAA=21.06^PredHel=1^Topology=i13-35o	.	.	.	.
TRINITY_DN30313_c0_g2	8.48852	3.07745e-12	6.14402e-11	.	TRINITY_DN30313_c0_g2::TRINITY_DN30313_c0_g2_i1::g.618174::m.618174	3-179[-]	.	.	.	.	.	.	.	.	.
TRINITY_DN27716_c0_g1	2.36436	3.10525e-12	6.19605e-11	Y2987_NOSS1^Y2987_NOSS1^Q:269-994,H:56-288^35.8%ID^E:6.6e-29^RecName: Full=UPF0187 protein alr2987;^Bacteria; Cyanobacteria; Nostocales; Nostocaceae; Nostoc	TRINITY_DN27716_c0_g1::TRINITY_DN27716_c0_g1_i1::g.282801::m.282801	2-1180[+]	Y2987_NOSS1^Y2987_NOSS1^Q:90-331,H:56-288^35.8%ID^E:8.6e-29^RecName: Full=UPF0187 protein alr2987;^Bacteria; Cyanobacteria; Nostocales; Nostocaceae; Nostoc	UniRef90_D8LQQ4^UniRef90_D8LQQ4^Q:104-928,H:8-282^77.5%ID^E:1.5e-125^.^.	UniRef90_D8LQQ4^UniRef90_D8LQQ4^Q:35-309,H:8-282^77.5%ID^E:1.5e-125^.^.	PF01062.20^Bestrophin^Bestrophin, RFP-TM, chloride channel^45-310^E:4.4e-29	.	COG3781^UPF0187 protein	KEGG:ana:alr2987`KO:K08994	GO:0016021^cellular_component^integral component of membrane`GO:0005886^cellular_component^plasma membrane	.
TRINITY_DN41375_c0_g1	3.01281	3.107e-12	6.19608e-11	.	.	.	.	.	.	.	.	.	.	.	.
TRINITY_DN28375_c6_g3	2.24868	3.28035e-12	6.51986e-11	ANR50_HUMAN^ANR50_HUMAN^Q:513-1043,H:612-785^36.1%ID^E:3.1e-16^RecName: Full=Ankyrin repeat domain-containing protein 50;^Eukaryota; Metazoa; Chordata; Craniata; Vertebrata; Euteleostomi; Mammalia; Eutheria; Euarchontoglires; Primates; Haplorrhini; Catarrhini; Hominidae; Homo	TRINITY_DN28375_c6_g3::TRINITY_DN28375_c6_g3_i2::g.372099::m.372099	3-1556[+]	ANR50_HUMAN^ANR50_HUMAN^Q:137-353,H:615-824^35.2%ID^E:2.6e-17^RecName: Full=Ankyrin repeat domain-containing protein 50;^Eukaryota; Metazoa; Chordata; Craniata; Vertebrata; Euteleostomi; Mammalia; Eutheria; Euarchontoglires; Primates; Haplorrhini; Catarrhini; Hominidae; Homo	UniRef90_D7FVJ3^UniRef90_D7FVJ3^Q:504-1526,H:61-402^39.2%ID^E:1.3e-45^.^.	UniRef90_D7FVJ3^UniRef90_D7FVJ3^Q:124-508,H:15-402^38.8%ID^E:1.8e-49^.^.	PF12796.6^Ank_2^Ankyrin repeats (3 copies)^137-231^E:6.9e-10`PF13637.5^Ank_4^Ankyrin repeats (many copies)^172-220^E:1e-05`PF12796.6^Ank_2^Ankyrin repeats (3 copies)^249-336^E:8.5e-14`PF13637.5^Ank_4^Ankyrin repeats (many copies)^280-330^E:1.8e-07`PF00023.29^Ank^Ankyrin repeat^280-308^E:0.00067`PF13606.5^Ank_3^Ankyrin repeat^309-333^E:0.00011`PF00023.29^Ank^Ankyrin repeat^309-338^E:0.007	.	COG0666^Ankyrin Repeat	KEGG:hsa:57182	GO:0005768^cellular_component^endosome`GO:0015031^biological_process^protein transport`GO:1990126^biological_process^retrograde transport, endosome to plasma membrane	GO:0005515^molecular_function^protein binding
TRINITY_DN27754_c4_g1	3.41628	3.40881e-12	6.76762e-11	.	.	.	.	.	.	.	.	.	.	.	.
TRINITY_DN27474_c8_g1	8.53667	3.44577e-12	6.82956e-11	.	TRINITY_DN27474_c8_g1::TRINITY_DN27474_c8_g1_i1::g.246555::m.246555	647-817[+]	.	UniRef90_D8LRU8^UniRef90_D8LRU8^Q:26-436,H:264-395^41.8%ID^E:1.1e-17^.^.	.	.	.	.	.	.	.
TRINITY_DN28799_c12_g1	3.21533	3.4971e-12	6.92359e-11	.	TRINITY_DN28799_c12_g1::TRINITY_DN28799_c12_g1_i1::g.415794::m.415794	1095-2033[-]	.	UniRef90_D7FTT9^UniRef90_D7FTT9^Q:2033-1251,H:778-1038^50.2%ID^E:7.2e-67^.^.	UniRef90_D7FTT9^UniRef90_D7FTT9^Q:1-261,H:778-1038^50.2%ID^E:3.3e-67^.^.	.	ExpAA=124.34^PredHel=6^Topology=o4-21i41-63o91-113i163-185o200-222i235-257o	.	.	.	.
TRINITY_DN27214_c3_g1	2.90404	3.52574e-12	6.97641e-11	.	TRINITY_DN27214_c3_g1::TRINITY_DN27214_c3_g1_i1::g.207763::m.207763	467-664[+]	.	UniRef90_D8LQ23^UniRef90_D8LQ23^Q:573-463,H:564-600^83.8%ID^E:8.5e-09^.^.	.	.	.	.	.	.	.
TRINITY_DN27817_c5_g1	2.84493	3.60276e-12	7.1209e-11	.	TRINITY_DN27817_c5_g1::TRINITY_DN27817_c5_g1_i1::g.295117::m.295117	1901-2419[-]	.	.	.	.	.	.	.	.	.
TRINITY_DN26629_c10_g1	3.41058	3.61407e-12	7.1393e-11	.	.	.	.	.	.	.	.	.	.	.	.
TRINITY_DN29086_c10_g7	8.42827	3.62202e-12	7.15103e-11	.	TRINITY_DN29086_c10_g7::TRINITY_DN29086_c10_g7_i1::g.453490::m.453490	505-711[-]	.	.	.	.	.	.	.	.	.
TRINITY_DN28255_c0_g1	5.73374	4.11277e-12	8.07068e-11	.	.	.	.	.	.	.	.	.	.	.	.
TRINITY_DN27963_c8_g3	2.79075	4.16222e-12	8.16322e-11	.	TRINITY_DN27963_c8_g3::TRINITY_DN27963_c8_g3_i1::g.313014::m.313014	2-223[-]	.	.	.	.	ExpAA=63.25^PredHel=3^Topology=i2-24o29-51i56-73o	.	.	.	.
TRINITY_DN24648_c0_g2	7.27345	4.37832e-12	8.56818e-11	.	.	.	.	.	.	.	.	.	.	.	.
TRINITY_DN26732_c6_g3	3.68418	4.85968e-12	9.47372e-11	.	TRINITY_DN26732_c6_g3::TRINITY_DN26732_c6_g3_i1::g.136290::m.136290	631-930[+]	.	.	.	.	.	.	.	.	.
TRINITY_DN20184_c0_g1	8.56935	4.98911e-12	9.7154e-11	.	.	.	.	.	.	.	.	.	.	.	.
TRINITY_DN29502_c6_g7	8.46937	5.28356e-12	1.02607e-10	.	TRINITY_DN29502_c6_g7::TRINITY_DN29502_c6_g7_i1::g.517802::m.517802	215-421[-]	.	.	.	.	.	.	.	.	.
TRINITY_DN458_c0_g1	8.63196	5.47206e-12	1.06036e-10	.	TRINITY_DN458_c0_g1::TRINITY_DN458_c0_g1_i1::g.916::m.916	197-574[+]	.	.	.	.	.	.	.	.	.
TRINITY_DN30007_c1_g2	2.06227	5.51655e-12	1.0684e-10	.	TRINITY_DN30007_c1_g2::TRINITY_DN30007_c1_g2_i1::g.580523::m.580523	1-288[+]	.	.	.	.	.	.	.	.	.
TRINITY_DN26814_c7_g1	4.24258	5.581e-12	1.07913e-10	.	TRINITY_DN26814_c7_g1::TRINITY_DN26814_c7_g1_i1::g.150039::m.150039	1231-1404[-]	.	.	.	.	ExpAA=22.48^PredHel=1^Topology=i7-29o	.	.	.	.
TRINITY_DN28484_c7_g3	5.55695	5.64271e-12	1.08928e-10	.	.	.	.	.	.	.	.	.	.	.	.
TRINITY_DN25741_c0_g1	2.99929	5.67042e-12	1.09404e-10	.	TRINITY_DN25741_c0_g1::TRINITY_DN25741_c0_g1_i1::g.62179::m.62179	276-539[+]	.	.	.	.	ExpAA=39.69^PredHel=2^Topology=i13-32o52-74i	.	.	.	.
TRINITY_DN28034_c8_g4	2.26006	5.76851e-12	1.11116e-10	.	TRINITY_DN28034_c8_g4::TRINITY_DN28034_c8_g4_i1::g.325177::m.325177	662-916[-]	.	.	.	.	ExpAA=36.24^PredHel=2^Topology=i13-35o55-72i	.	.	.	.
TRINITY_DN28652_c4_g1	3.13603	5.82063e-12	1.12059e-10	.	.	.	.	.	.	.	.	.	.	.	.
TRINITY_DN26576_c2_g1	4.90218	6.15408e-12	1.18159e-10	.	.	.	.	.	.	.	.	.	.	.	.
TRINITY_DN27534_c4_g5	2.27906	6.2363e-12	1.19544e-10	YUXK_BACSU^YUXK_BACSU^Q:3204-2818,H:10-136^33.3%ID^E:2.8e-14^RecName: Full=Uncharacterized protein YuxK;^Bacteria; Firmicutes; Bacilli; Bacillales; Bacillaceae; Bacillus	TRINITY_DN27534_c4_g5::TRINITY_DN27534_c4_g5_i1::g.254946::m.254946	1013-1213[-]	.	UniRef90_D7FYZ6^UniRef90_D7FYZ6^Q:3156-2815,H:1-114^75.4%ID^E:5.5e-41^.^.	.	.	.	.	.	.	.
TRINITY_DN27604_c4_g5	2.01647	6.71776e-12	1.28359e-10	.	.	.	.	.	.	.	.	.	.	.	.
TRINITY_DN46912_c0_g1	3.06701	6.88324e-12	1.31261e-10	.	.	.	.	.	.	.	.	.	.	.	.
TRINITY_DN29914_c12_g1	2.01472	6.8844e-12	1.31261e-10	AB22G_ARATH^AB22G_ARATH^Q:26-508,H:179-339^54%ID^E:2.8e-40^RecName: Full=ABC transporter G family member 22;^Eukaryota; Viridiplantae; Streptophyta; Embryophyta; Tracheophyta; Spermatophyta; Magnoliophyta; eudicotyledons; Gunneridae; Pentapetalae; rosids; malvids; Brassicales; Brassicaceae; Camelineae; Arabidopsis	TRINITY_DN29914_c12_g1::TRINITY_DN29914_c12_g1_i1::g.567179::m.567179	2-523[+]	AB22G_ARATH^AB22G_ARATH^Q:9-169,H:179-339^54%ID^E:2.8e-40^RecName: Full=ABC transporter G family member 22;^Eukaryota; Viridiplantae; Streptophyta; Embryophyta; Tracheophyta; Spermatophyta; Magnoliophyta; eudicotyledons; Gunneridae; Pentapetalae; rosids; malvids; Brassicales; Brassicaceae; Camelineae; Arabidopsis	UniRef90_D8LI56^UniRef90_D8LI56^Q:2-517,H:55-219^86.6%ID^E:2.5e-72^.^.	UniRef90_D8LI56^UniRef90_D8LI56^Q:1-172,H:55-219^86.6%ID^E:2.5e-72^.^.	PF00005.26^ABC_tran^ABC transporter^10-161^E:5.7e-26	.	COG1131^(ABC) transporter	KEGG:ath:AT5G06530	GO:0016021^cellular_component^integral component of membrane`GO:0005886^cellular_component^plasma membrane`GO:0005524^molecular_function^ATP binding`GO:0042626^molecular_function^ATPase activity, coupled to transmembrane movement of substances`GO:0009414^biological_process^response to water deprivation`GO:0010148^biological_process^transpiration	GO:0005524^molecular_function^ATP binding`GO:0016887^molecular_function^ATPase activity
TRINITY_DN27776_c8_g2	3.06328	6.98254e-12	1.3299e-10	.	TRINITY_DN27776_c8_g2::TRINITY_DN27776_c8_g2_i1::g.287996::m.287996	3-212[-]	.	.	.	.	.	.	.	.	.
TRINITY_DN5087_c0_g1	2.57475	7.08093e-12	1.34791e-10	.	TRINITY_DN5087_c0_g1::TRINITY_DN5087_c0_g1_i1::g.9168::m.9168	57-221[-]	.	.	.	.	.	.	.	.	.
TRINITY_DN27013_c6_g1	2.12034	7.17355e-12	1.36265e-10	.	.	.	.	.	.	.	.	.	.	.	.
TRINITY_DN26600_c13_g2	8.46784	7.17364e-12	1.36265e-10	.	TRINITY_DN26600_c13_g2::TRINITY_DN26600_c13_g2_i1::g.117758::m.117758	3-362[-]	.	.	.	.	.	.	.	.	.
TRINITY_DN29502_c7_g1	3.31806	7.26053e-12	1.37842e-10	.	.	.	.	.	.	.	.	.	.	.	.
TRINITY_DN27978_c2_g3	2.3774	7.36861e-12	1.39819e-10	.	TRINITY_DN27978_c2_g3::TRINITY_DN27978_c2_g3_i1::g.316006::m.316006	1237-1845[+]	.	UniRef90_D8LRF5^UniRef90_D8LRF5^Q:977-618,H:514-648^45.2%ID^E:8.1e-17^.^.	.	.	.	.	.	.	.
TRINITY_DN54082_c0_g1	5.20642	7.89872e-12	1.49241e-10	.	.	.	.	.	.	.	.	.	.	.	.
TRINITY_DN29049_c3_g1	3.43876	7.9586e-12	1.50293e-10	PI5K9_ARATH^PI5K9_ARATH^Q:2732-2256,H:50-231^31.3%ID^E:1.4e-19^RecName: Full=Phosphatidylinositol 4-phosphate 5-kinase 9;^Eukaryota; Viridiplantae; Streptophyta; Embryophyta; Tracheophyta; Spermatophyta; Magnoliophyta; eudicotyledons; Gunneridae; Pentapetalae; rosids; malvids; Brassicales; Brassicaceae; Camelineae; Arabidopsis	TRINITY_DN29049_c3_g1::TRINITY_DN29049_c3_g1_i2::g.459897::m.459897	1-186[+]	.	UniRef90_D7FQA7^UniRef90_D7FQA7^Q:2846-168,H:2833-3727^67%ID^E:0^.^.	.	.	ExpAA=19.64^PredHel=1^Topology=i36-58o	.	.	.	.
TRINITY_DN28720_c3_g1	3.47161	8.16429e-12	1.54096e-10	.	TRINITY_DN28720_c3_g1::TRINITY_DN28720_c3_g1_i1::g.418724::m.418724	1695-1925[+]	.	.	.	.	.	.	.	.	.
TRINITY_DN26926_c8_g3	2.05772	8.30763e-12	1.56718e-10	.	.	.	.	.	.	.	.	.	.	.	.
TRINITY_DN30373_c6_g3	2.34398	8.38549e-12	1.58103e-10	.	TRINITY_DN30373_c6_g3::TRINITY_DN30373_c6_g3_i1::g.624069::m.624069	1-153[-]	.	.	.	.	.	.	.	.	.
TRINITY_DN28041_c15_g6	2.98929	8.72427e-12	1.64056e-10	PUB44_ARATH^PUB44_ARATH^Q:2615-2875,H:7-94^38.6%ID^E:4.2e-14^RecName: Full=U-box domain-containing protein 44;^Eukaryota; Viridiplantae; Streptophyta; Embryophyta; Tracheophyta; Spermatophyta; Magnoliophyta; eudicotyledons; Gunneridae; Pentapetalae; rosids; malvids; Brassicales; Brassicaceae; Camelineae; Arabidopsis	TRINITY_DN28041_c15_g6::TRINITY_DN28041_c15_g6_i1::g.325462::m.325462	2-3157[+]	PUB44_ARATH^PUB44_ARATH^Q:872-958,H:7-94^38.6%ID^E:4.2e-14^RecName: Full=U-box domain-containing protein 44;^Eukaryota; Viridiplantae; Streptophyta; Embryophyta; Tracheophyta; Spermatophyta; Magnoliophyta; eudicotyledons; Gunneridae; Pentapetalae; rosids; malvids; Brassicales; Brassicaceae; Camelineae; Arabidopsis	UniRef90_D8LFP5^UniRef90_D8LFP5^Q:68-2731,H:460-1413^37.4%ID^E:1.1e-143^.^.	UniRef90_D8LFP5^UniRef90_D8LFP5^Q:19-771,H:456-1219^42.7%ID^E:1.9e-143^.^.	PF04564.14^U-box^U-box domain^888-961^E:2.5e-14	.	ENOG410XRTN^U-box domain-containing protein	KEGG:ath:AT1G20780	GO:0005737^cellular_component^cytoplasm`GO:0005634^cellular_component^nucleus`GO:0005886^cellular_component^plasma membrane`GO:0070696^molecular_function^transmembrane receptor protein serine/threonine kinase binding`GO:0004842^molecular_function^ubiquitin-protein transferase activity`GO:0010150^biological_process^leaf senescence`GO:0090359^biological_process^negative regulation of abscisic acid …	GO:0004842^molecular_function^ubiquitin-protein transferase activity`GO:0016567^biological_process^protein ubiquitination
TRINITY_DN20681_c0_g1	8.38664	9.08511e-12	1.70571e-10	.	.	.	.	.	.	.	.	.	.	.	.
TRINITY_DN27259_c0_g2	8.42941	9.78783e-12	1.82992e-10	Y1341_ARATH^Y1341_ARATH^Q:91-228,H:487-532^52.2%ID^E:1.1e-07^RecName: Full=Probable LRR receptor-like serine/threonine-protein kinase At1g34110;^Eukaryota; Viridiplantae; Streptophyta; Embryophyta; Tracheophyta; Spermatophyta; Magnoliophyta; eudicotyledons; Gunneridae; Pentapetalae; rosids; malvids; Brassicales; Brassicaceae; Camelineae; Arabidopsis	TRINITY_DN27259_c0_g2::TRINITY_DN27259_c0_g2_i1::g.209450::m.209450	1-237[+]	Y1341_ARATH^Y1341_ARATH^Q:31-76,H:487-532^52.2%ID^E:1.1e-07^RecName: Full=Probable LRR receptor-like serine/threonine-protein kinase At1g34110;^Eukaryota; Viridiplantae; Streptophyta; Embryophyta; Tracheophyta; Spermatophyta; Magnoliophyta; eudicotyledons; Gunneridae; Pentapetalae; rosids; malvids; Brassicales; Brassicaceae; Camelineae; Arabidopsis	UniRef90_A0A0J8FVB4^UniRef90_A0A0J8FVB4^Q:91-228,H:479-524^60.9%ID^E:1.1e-06^.^.	UniRef90_A0A0J8FVB4^UniRef90_A0A0J8FVB4^Q:31-76,H:479-524^60.9%ID^E:1.1e-06^.^.	PF00560.32^LRR_1^Leucine Rich Repeat^46-67^E:0.15	.	COG4886^leucine Rich Repeat	KEGG:ath:AT1G34110	GO:0016021^cellular_component^integral component of membrane`GO:0005524^molecular_function^ATP binding`GO:0004674^molecular_function^protein serine/threonine kinase activity	GO:0005515^molecular_function^protein binding
TRINITY_DN23668_c0_g1	2.25997	9.94216e-12	1.8578e-10	.	TRINITY_DN23668_c0_g1::TRINITY_DN23668_c0_g1_i1::g.46701::m.46701	407-574[-]	.	UniRef90_A0A1I8IM18^UniRef90_A0A1I8IM18^Q:406-149,H:1447-1538^44.6%ID^E:2.1e-16^.^.	.	.	.	.	.	.	.
TRINITY_DN26850_c4_g1	2.56762	1.03138e-11	1.92523e-10	.	.	.	.	.	.	.	.	.	.	.	.
TRINITY_DN27001_c7_g11	3.35314	1.05691e-11	1.96772e-10	WSCD1_HUMAN^WSCD1_HUMAN^Q:337-612,H:143-231^34.8%ID^E:9.8e-10^RecName: Full=WSC domain-containing protein 1;^Eukaryota; Metazoa; Chordata; Craniata; Vertebrata; Euteleostomi; Mammalia; Eutheria; Euarchontoglires; Primates; Haplorrhini; Catarrhini; Hominidae; Homo	TRINITY_DN27001_c7_g11::TRINITY_DN27001_c7_g11_i1::g.177327::m.177327	3-197[-]	.	UniRef90_D7FH79^UniRef90_D7FH79^Q:109-612,H:144-280^36.3%ID^E:6.1e-19^.^.	.	.	.	.	.	.	.
TRINITY_DN25138_c0_g1	7.51224	1.08302e-11	2.01423e-10	.	TRINITY_DN25138_c0_g1::TRINITY_DN25138_c0_g1_i1::g.55310::m.55310	1596-1901[-]	.	.	.	.	.	.	.	.	.
TRINITY_DN26631_c1_g1	7.22833	1.21036e-11	2.23936e-10	.	.	.	.	.	.	.	.	.	.	.	.
TRINITY_DN28610_c8_g1	7.20963	1.23112e-11	2.27658e-10	.	.	.	.	.	.	.	.	.	.	.	.
TRINITY_DN28456_c4_g4	2.01632	1.26518e-11	2.33472e-10	YR911_MIMIV^YR911_MIMIV^Q:581-1369,H:175-463^24.1%ID^E:1.4e-13^RecName: Full=Putative ankyrin repeat protein R911;^Viruses; dsDNA viruses, no RNA stage; Mimiviridae; Mimivirus	TRINITY_DN28456_c4_g4::TRINITY_DN28456_c4_g4_i1::g.383586::m.383586	2-1393[+]	YR911_MIMIV^YR911_MIMIV^Q:194-456,H:175-463^24.1%ID^E:4.1e-14^RecName: Full=Putative ankyrin repeat protein R911;^Viruses; dsDNA viruses, no RNA stage; Mimiviridae; Mimivirus	UniRef90_D7FT06^UniRef90_D7FT06^Q:530-1936,H:1159-1627^45.4%ID^E:5.3e-121^.^.	UniRef90_D8LFW3^UniRef90_D8LFW3^Q:119-457,H:26-363^43.8%ID^E:1.3e-75^.^.	.	.	.	KEGG:vg:10021811	.	.
TRINITY_DN30209_c0_g1	8.34068	1.30898e-11	2.41303e-10	.	.	.	.	.	.	.	.	.	.	.	.
TRINITY_DN26860_c10_g5	2.73593	1.31334e-11	2.41982e-10	.	TRINITY_DN26860_c10_g5::TRINITY_DN26860_c10_g5_i1::g.156673::m.156673	2-196[+]	.	.	.	.	.	.	.	.	.
TRINITY_DN29572_c0_g1	4.58701	1.3381e-11	2.4588e-10	.	.	.	.	.	.	.	.	.	.	.	.
TRINITY_DN27337_c3_g2	2.46856	1.37357e-11	2.51776e-10	.	TRINITY_DN27337_c3_g2::TRINITY_DN27337_c3_g2_i1::g.225451::m.225451	1712-2101[+]	.	.	.	.	.	.	.	.	.
TRINITY_DN29695_c6_g2	2.21596	1.37776e-11	2.52414e-10	.	TRINITY_DN29695_c6_g2::TRINITY_DN29695_c6_g2_i1::g.539013::m.539013	3-401[+]	.	UniRef90_D8LDK3^UniRef90_D8LDK3^Q:6-380,H:263-389^55.9%ID^E:5.5e-29^.^.	UniRef90_D8LDK3^UniRef90_D8LDK3^Q:2-126,H:263-389^55.9%ID^E:1.5e-29^.^.	.	.	.	.	.	.
TRINITY_DN28590_c4_g1	2.8739	1.42552e-11	2.60761e-10	.	.	.	.	.	.	.	.	.	.	.	.
TRINITY_DN29961_c0_g3	2.67016	1.43815e-11	2.62937e-10	RIBX_MIMIV^RIBX_MIMIV^Q:308-3,H:22-128^39.3%ID^E:3.8e-13^RecName: Full=N-glycosidase R617;^Viruses; dsDNA viruses, no RNA stage; Mimiviridae; Mimivirus	TRINITY_DN29961_c0_g3::TRINITY_DN29961_c0_g3_i7::g.571735::m.571735	3-689[-]	RIBX_MIMIV^RIBX_MIMIV^Q:128-229,H:22-128^39.3%ID^E:2.9e-13^RecName: Full=N-glycosidase R617;^Viruses; dsDNA viruses, no RNA stage; Mimiviridae; Mimivirus	UniRef90_D7FYJ3^UniRef90_D7FYJ3^Q:389-3,H:43-171^55%ID^E:6.6e-33^.^.	UniRef90_D7FYJ3^UniRef90_D7FYJ3^Q:101-229,H:43-171^55%ID^E:5.2e-33^.^.	PF08719.10^DUF1768^Domain of unknown function (DUF1768)^120-229^E:4.1e-28	.	.	KEGG:vg:9925257`KO:K09935	GO:0016798^molecular_function^hydrolase activity, acting on glycosyl bonds`GO:0008152^biological_process^metabolic process	.
TRINITY_DN25728_c0_g1	2.47251	1.59752e-11	2.91095e-10	.	TRINITY_DN25728_c0_g1::TRINITY_DN25728_c0_g1_i1::g.62090::m.62090	65-1015[-]	.	UniRef90_D8LHT4^UniRef90_D8LHT4^Q:967-71,H:2-291^45%ID^E:1.1e-67^.^.	UniRef90_D8LHT4^UniRef90_D8LHT4^Q:17-315,H:2-291^45.7%ID^E:1.8e-68^.^.	PF03567.13^Sulfotransfer_2^Sulfotransferase family^45-154^E:9.8e-09	.	.	.	.	GO:0008146^molecular_function^sulfotransferase activity`GO:0016021^cellular_component^integral component of membrane
TRINITY_DN26557_c2_g2	8.30712	1.61846e-11	2.94391e-10	.	.	.	.	.	.	.	.	.	.	.	.
TRINITY_DN26934_c4_g4	8.21573	1.62402e-11	2.95252e-10	.	TRINITY_DN26934_c4_g4::TRINITY_DN26934_c4_g4_i1::g.163115::m.163115	150-1463[-]	.	UniRef90_D8LMW2^UniRef90_D8LMW2^Q:1067-177,H:14-314^37.3%ID^E:1.3e-38^.^.	UniRef90_D8LMW2^UniRef90_D8LMW2^Q:133-429,H:14-314^37.3%ID^E:9.2e-39^.^.	.	.	.	.	.	.
TRINITY_DN29614_c8_g3	2.81951	1.65906e-11	3.00975e-10	.	.	.	.	.	.	.	.	.	.	.	.
TRINITY_DN45519_c0_g1	8.31775	1.75767e-11	3.17764e-10	.	.	.	.	UniRef90_D7G5E9^UniRef90_D7G5E9^Q:4-138,H:62-106^51.1%ID^E:1.1e-08^.^.	.	.	.	.	.	.	.
TRINITY_DN26883_c4_g1	8.32196	1.78971e-11	3.23392e-10	.	.	.	.	.	.	.	.	.	.	.	.
TRINITY_DN29223_c1_g2	2.61379	1.86945e-11	3.36265e-10	.	TRINITY_DN29223_c1_g2::TRINITY_DN29223_c1_g2_i1::g.483940::m.483940	813-1049[-]	.	UniRef90_D7FRH4^UniRef90_D7FRH4^Q:535-2,H:507-685^54.2%ID^E:2.1e-46^.^.	UniRef90_D7FRH3^UniRef90_D7FRH3^Q:4-75,H:428-503^51.3%ID^E:2.7e-13^.^.	PF02415.16^Chlam_PMP^Chlamydia polymorphic membrane protein (Chlamydia_PMP) repeat^39-52^E:0.12	.	.	.	.	.
TRINITY_DN30518_c5_g7	4.54012	1.90375e-11	3.42262e-10	.	.	.	.	.	.	.	.	.	.	.	.
TRINITY_DN47118_c0_g1	4.73101	1.91619e-11	3.44324e-10	.	.	.	.	.	.	.	.	.	.	.	.
TRINITY_DN29184_c7_g8	6.11739	1.94068e-11	3.4855e-10	.	TRINITY_DN29184_c7_g8::TRINITY_DN29184_c7_g8_i1::g.476678::m.476678	1-216[+]	.	.	.	.	.	.	.	.	.
TRINITY_DN46811_c0_g1	3.52896	2.02725e-11	3.63181e-10	.	.	.	.	.	.	.	.	.	.	.	.
TRINITY_DN28239_c7_g1	8.29953	2.04961e-11	3.67001e-10	.	TRINITY_DN28239_c7_g1::TRINITY_DN28239_c7_g1_i1::g.355492::m.355492	2039-4300[-]	.	UniRef90_D8LJE4^UniRef90_D8LJE4^Q:4162-3149,H:81-422^34.5%ID^E:1.4e-54^.^.	UniRef90_D8LJE4^UniRef90_D8LJE4^Q:47-384,H:81-422^34.5%ID^E:7.1e-55^.^.	.	ExpAA=19.39^PredHel=1^Topology=i5-27o	.	.	.	.
TRINITY_DN27719_c5_g1	8.20683	2.08438e-11	3.73041e-10	.	.	.	.	.	.	.	.	.	.	.	.
TRINITY_DN26444_c8_g9	2.08127	2.15268e-11	3.84683e-10	.	TRINITY_DN26444_c8_g9::TRINITY_DN26444_c8_g9_i1::g.93748::m.93748	50-250[-]	.	.	.	.	.	.	.	.	.
TRINITY_DN30451_c6_g1	8.27044	2.24673e-11	3.99684e-10	.	TRINITY_DN30451_c6_g1::TRINITY_DN30451_c6_g1_i1::g.627861::m.627861	2-232[-]	.	UniRef90_D8LCY4^UniRef90_D8LCY4^Q:232-41,H:137-200^59.4%ID^E:2.5e-16^.^.	UniRef90_D8LCY4^UniRef90_D8LCY4^Q:1-64,H:137-200^59.4%ID^E:2.5e-16^.^.	.	.	.	.	.	.
TRINITY_DN29022_c12_g1	2.82599	2.30557e-11	4.09538e-10	.	.	.	.	.	.	.	.	.	.	.	.
TRINITY_DN30422_c5_g13	3.95856	2.47596e-11	4.39147e-10	.	.	.	.	.	.	.	.	.	.	.	.
TRINITY_DN15099_c0_g1	2.92036	2.53795e-11	4.49693e-10	.	.	.	.	.	.	.	.	.	.	.	.
TRINITY_DN26829_c1_g5	2.21798	2.54323e-11	4.50406e-10	.	TRINITY_DN26829_c1_g5::TRINITY_DN26829_c1_g5_i1::g.146030::m.146030	875-1027[+]	.	UniRef90_D7FI87^UniRef90_D7FI87^Q:596-3,H:97-321^37.6%ID^E:2.6e-28^.^.	.	.	.	.	.	.	.
TRINITY_DN28668_c5_g1	4.7002	2.68827e-11	4.7444e-10	.	TRINITY_DN28668_c5_g1::TRINITY_DN28668_c5_g1_i1::g.413249::m.413249	965-2107[-]	.	UniRef90_D7FU23^UniRef90_D7FU23^Q:2107-1148,H:1-317^22%ID^E:7.9e-11^.^.	UniRef90_D7FU23^UniRef90_D7FU23^Q:1-320,H:1-317^25.4%ID^E:1.2e-18^.^.	.	ExpAA=61.16^PredHel=3^Topology=o15-37i247-269o279-301i	.	.	.	.
TRINITY_DN26777_c6_g4	2.5291	2.71202e-11	4.78394e-10	.	.	.	.	.	.	.	.	.	.	.	.
TRINITY_DN21880_c0_g2	8.33339	2.94034e-11	5.15857e-10	.	TRINITY_DN21880_c0_g2::TRINITY_DN21880_c0_g2_i1::g.40407::m.40407	476-808[-]	.	.	.	.	.	.	.	.	.
TRINITY_DN62238_c0_g1	6.45504	3.06778e-11	5.36365e-10	.	TRINITY_DN62238_c0_g1::TRINITY_DN62238_c0_g1_i1::g.710669::m.710669	150-371[+]	.	.	.	.	.	.	.	.	.
TRINITY_DN30286_c7_g1	2.45774	3.24516e-11	5.65988e-10	.	.	.	.	.	.	.	.	.	.	.	.
TRINITY_DN26975_c3_g1	2.32587	3.30045e-11	5.75066e-10	YL060_MIMIV^YL060_MIMIV^Q:622-1302,H:302-516^26.9%ID^E:1.8e-24^RecName: Full=Putative F-box and FNIP repeat-containing protein L60;^Viruses; dsDNA viruses, no RNA stage; Mimiviridae; Mimivirus	TRINITY_DN26975_c3_g1::TRINITY_DN26975_c3_g1_i3::g.172047::m.172047	1-1461[+]	YL060_MIMIV^YL060_MIMIV^Q:208-434,H:302-516^26.9%ID^E:9.3e-25^RecName: Full=Putative F-box and FNIP repeat-containing protein L60;^Viruses; dsDNA viruses, no RNA stage; Mimiviridae; Mimivirus	UniRef90_D8LSQ7^UniRef90_D8LSQ7^Q:229-1407,H:1-414^32.1%ID^E:7.9e-56^.^.	UniRef90_D8LSQ7^UniRef90_D8LSQ7^Q:77-469,H:1-414^32.1%ID^E:4.1e-56^.^.	PF05725.11^FNIP^FNIP Repeat^247-281^E:1.1e-07`PF05725.11^FNIP^FNIP Repeat^283-325^E:1.4e-05`PF05725.11^FNIP^FNIP Repeat^305-347^E:9.9e-06`PF05725.11^FNIP^FNIP Repeat^327-368^E:4.6e-06`PF05725.11^FNIP^FNIP Repeat^349-391^E:0.00028	.	.	KEGG:vg:9924648	.	.
TRINITY_DN30164_c6_g1	2.10053	3.33645e-11	5.80487e-10	.	TRINITY_DN30164_c6_g1::TRINITY_DN30164_c6_g1_i1::g.601961::m.601961	237-458[+]	.	.	.	.	ExpAA=44.23^PredHel=2^Topology=o15-34i41-63o	.	.	.	.
TRINITY_DN28340_c13_g6	2.16065	3.48357e-11	6.049e-10	.	TRINITY_DN28340_c13_g6::TRINITY_DN28340_c13_g6_i1::g.369361::m.369361	2-901[+]	.	UniRef90_D8LHB4^UniRef90_D8LHB4^Q:356-499,H:220-267^64.6%ID^E:2.7e-08^.^.	UniRef90_D8LHB4^UniRef90_D8LHB4^Q:1-237,H:76-338^46.1%ID^E:2.1e-34^.^.	PF04191.12^PEMT^Phospholipid methyltransferase^184-280^E:1.3e-10`PF04140.13^ICMT^Isoprenylcysteine carboxyl methyltransferase (ICMT) family^191-277^E:4.6e-07	ExpAA=68.76^PredHel=3^Topology=o160-182i189-211o226-248i	.	.	.	GO:0004671^molecular_function^protein C-terminal S-isoprenylcysteine carboxyl O-methyltransferase activity`GO:0006481^biological_process^C-terminal protein methylation`GO:0016021^cellular_component^integral component of membrane
TRINITY_DN27868_c4_g2	5.97146	3.85033e-11	6.6696e-10	.	.	.	.	.	.	.	.	.	.	.	.
TRINITY_DN27263_c4_g1	2.58498	3.9658e-11	6.86293e-10	.	.	.	.	.	.	.	.	.	.	.	.
TRINITY_DN28456_c4_g7	4.01483	3.97294e-11	6.87196e-10	YR873_MIMIV^YR873_MIMIV^Q:3-515,H:274-461^27.1%ID^E:5.1e-10^RecName: Full=Putative ankyrin repeat protein R873;^Viruses; dsDNA viruses, no RNA stage; Mimiviridae; Mimivirus	TRINITY_DN28456_c4_g7::TRINITY_DN28456_c4_g7_i1::g.383617::m.383617	3-1361[+]	YR873_MIMIV^YR873_MIMIV^Q:1-171,H:274-461^27.1%ID^E:4.6e-10^RecName: Full=Putative ankyrin repeat protein R873;^Viruses; dsDNA viruses, no RNA stage; Mimiviridae; Mimivirus	UniRef90_D7FT06^UniRef90_D7FT06^Q:3-1334,H:1374-1816^56.5%ID^E:3.5e-159^.^.	UniRef90_D7FT06^UniRef90_D7FT06^Q:1-444,H:1374-1816^56.5%ID^E:4.1e-159^.^.	.	.	.	KEGG:vg:9925540	.	.
TRINITY_DN28632_c4_g1	4.40609	4.02981e-11	6.9568e-10	.	.	.	.	.	.	.	.	.	.	.	.
TRINITY_DN29275_c3_g1	3.33367	4.26664e-11	7.35495e-10	.	TRINITY_DN29275_c3_g1::TRINITY_DN29275_c3_g1_i1::g.490541::m.490541	1191-1358[-]	.	.	.	.	.	.	.	.	.
TRINITY_DN24403_c0_g1	6.21615	4.33704e-11	7.45824e-10	.	TRINITY_DN24403_c0_g1::TRINITY_DN24403_c0_g1_i1::g.50422::m.50422	3-236[+]	.	.	.	.	.	.	.	.	.
TRINITY_DN28246_c5_g4	4.13198	4.35583e-11	7.48693e-10	.	TRINITY_DN28246_c5_g4::TRINITY_DN28246_c5_g4_i1::g.355815::m.355815	1178-1852[-]	.	UniRef90_D7G3R7^UniRef90_D7G3R7^Q:1852-1187,H:373-594^68.5%ID^E:1.6e-89^.^.	UniRef90_D7G3R7^UniRef90_D7G3R7^Q:1-222,H:373-594^68.5%ID^E:4.5e-90^.^.	PF04030.13^ALO^D-arabinono-1,4-lactone oxidase^84-218^E:1.1e-05	.	.	.	.	GO:0003885^molecular_function^D-arabinono-1,4-lactone oxidase activity`GO:0055114^biological_process^oxidation-reduction process`GO:0016020^cellular_component^membrane
TRINITY_DN27144_c5_g3	5.46908	4.48517e-11	7.6759e-10	.	TRINITY_DN27144_c5_g3::TRINITY_DN27144_c5_g3_i1::g.197284::m.197284	82-264[+]	.	.	.	.	.	.	.	.	.
TRINITY_DN27942_c9_g3	2.84247	4.48862e-11	7.67811e-10	.	TRINITY_DN27942_c9_g3::TRINITY_DN27942_c9_g3_i1::g.311758::m.311758	3-320[-]	.	.	.	.	.	.	.	.	.
TRINITY_DN19419_c0_g1	4.90517	4.49958e-11	7.68946e-10	.	TRINITY_DN19419_c0_g1::TRINITY_DN19419_c0_g1_i1::g.31668::m.31668	969-1118[-]	.	.	.	.	.	.	.	.	.
TRINITY_DN22992_c0_g1	2.47414	4.54863e-11	7.76956e-10	.	.	.	.	.	.	.	.	.	.	.	.
TRINITY_DN27975_c6_g11	8.18401	4.60643e-11	7.85043e-10	.	TRINITY_DN27975_c6_g11::TRINITY_DN27975_c6_g11_i1::g.315811::m.315811	2-946[+]	.	UniRef90_D7FJN0^UniRef90_D7FJN0^Q:2-937,H:114-440^52%ID^E:4.6e-88^.^.	UniRef90_D7FJN0^UniRef90_D7FJN0^Q:1-312,H:114-440^52%ID^E:3.5e-88^.^.	.	.	.	.	.	.
TRINITY_DN26355_c7_g4	2.11715	4.62579e-11	7.87867e-10	.	.	.	.	.	.	.	.	.	.	.	.
TRINITY_DN25138_c0_g2	8.33029	4.64515e-11	7.90787e-10	.	TRINITY_DN25138_c0_g2::TRINITY_DN25138_c0_g2_i1::g.55313::m.55313	146-721[-]	.	UniRef90_D7FTN7^UniRef90_D7FTN7^Q:721-149,H:676-866^53.4%ID^E:4.6e-48^.^.	UniRef90_D7FTN7^UniRef90_D7FTN7^Q:1-191,H:676-866^71.7%ID^E:2.3e-74^.^.	.	.	.	.	.	.
TRINITY_DN38630_c0_g1	8.36251	4.7721e-11	8.08916e-10	.	TRINITY_DN38630_c0_g1::TRINITY_DN38630_c0_g1_i1::g.668130::m.668130	257-511[-]	.	.	.	.	.	.	.	.	.
TRINITY_DN30099_c8_g7	8.15506	4.90541e-11	8.29144e-10	.	TRINITY_DN30099_c8_g7::TRINITY_DN30099_c8_g7_i1::g.589408::m.589408	703-1245[-]	.	UniRef90_D8LJE4^UniRef90_D8LJE4^Q:1239-712,H:244-422^37%ID^E:1.1e-30^.^.	UniRef90_D8LJE4^UniRef90_D8LJE4^Q:3-178,H:244-422^39.8%ID^E:3.3e-35^.^.	.	.	.	.	.	.
TRINITY_DN30468_c1_g1	8.19966	4.91473e-11	8.30326e-10	YR873_MIMIV^YR873_MIMIV^Q:807-1760,H:109-457^22.4%ID^E:1.2e-17^RecName: Full=Putative ankyrin repeat protein R873;^Viruses; dsDNA viruses, no RNA stage; Mimiviridae; Mimivirus	TRINITY_DN30468_c1_g1::TRINITY_DN30468_c1_g1_i1::g.634207::m.634207	192-341[+]	.	UniRef90_C1MXA9^UniRef90_C1MXA9^Q:438-1943,H:143-644^53.1%ID^E:2.2e-169^.^.	.	.	.	.	.	.	.
TRINITY_DN29470_c4_g3	2.30965	5.02718e-11	8.48921e-10	.	TRINITY_DN29470_c4_g3::TRINITY_DN29470_c4_g3_i1::g.513864::m.513864	758-1252[-]	.	.	.	.	.	.	.	.	.
TRINITY_DN14961_c0_g1	8.12933	5.17579e-11	8.71948e-10	LIMKB_DICDI^LIMKB_DICDI^Q:1900-1028,H:696-953^29.9%ID^E:1.6e-25^RecName: Full=Probable LIM domain-containing serine/threonine-protein kinase DDB_G0286997;^Eukaryota; Amoebozoa; Mycetozoa; Dictyosteliida; Dictyostelium	TRINITY_DN14961_c0_g1::TRINITY_DN14961_c0_g1_i1::g.24744::m.24744	1010-2686[-]	LIMKB_DICDI^LIMKB_DICDI^Q:263-553,H:696-953^29.9%ID^E:9.7e-26^RecName: Full=Probable LIM domain-containing serine/threonine-protein kinase DDB_G0286997;^Eukaryota; Amoebozoa; Mycetozoa; Dictyosteliida; Dictyostelium	UniRef90_D7FN19^UniRef90_D7FN19^Q:2560-1043,H:681-1148^46.5%ID^E:1.1e-115^.^.	UniRef90_D7FN19^UniRef90_D7FN19^Q:43-548,H:681-1148^48.6%ID^E:3.4e-123^.^.	PF00069.24^Pkinase^Protein kinase domain^273-552^E:1.3e-39`PF07714.16^Pkinase_Tyr^Protein tyrosine kinase^274-552^E:3.5e-52`PF01163.21^RIO1^RIO1 family^284-436^E:7.2e-08`PF06293.13^Kdo^Lipopolysaccharide kinase (Kdo/WaaP) family^330-435^E:5.7e-05	.	.	.	GO:0005737^cellular_component^cytoplasm`GO:0005524^molecular_function^ATP binding`GO:0046872^molecular_function^metal ion binding`GO:0004672^molecular_function^protein kinase activity`GO:0004674^molecular_function^protein serine/threonine kinase activity`GO:0004871^molecular_function^signal transducer activity`GO:0035556^biological_process^intracellular signal transduction`GO:0006468^biological_p…	GO:0004672^molecular_function^protein kinase activity`GO:0005524^molecular_function^ATP binding`GO:0006468^biological_process^protein phosphorylation`GO:0016773^molecular_function^phosphotransferase activity, alcohol group as acceptor`GO:0016020^cellular_component^membrane
TRINITY_DN29363_c5_g1	2.73874	5.20373e-11	8.75275e-10	ECHM_BOVIN^ECHM_BOVIN^Q:1016-246,H:25-283^55.4%ID^E:2.8e-73^RecName: Full=Enoyl-CoA hydratase, mitochondrial;^Eukaryota; Metazoa; Chordata; Craniata; Vertebrata; Euteleostomi; Mammalia; Eutheria; Laurasiatheria; Cetartiodactyla; Ruminantia; Pecora; Bovidae; Bovinae; Bos	TRINITY_DN29363_c5_g1::TRINITY_DN29363_c5_g1_i1::g.498958::m.498958	1142-1294[-]	.	UniRef90_D8LKM6^UniRef90_D8LKM6^Q:1085-225,H:1-293^60.5%ID^E:3.5e-91^.^.	.	.	.	.	.	.	.
TRINITY_DN21209_c0_g1	8.37081	5.20537e-11	8.75275e-10	.	.	.	.	.	.	.	.	.	.	.	.
TRINITY_DN2983_c0_g2	2.25285	5.50002e-11	9.20471e-10	.	.	.	.	.	.	.	.	.	.	.	.
TRINITY_DN27832_c6_g1	8.11197	5.71595e-11	9.53471e-10	YR911_MIMIV^YR911_MIMIV^Q:414-1529,H:93-467^27.7%ID^E:8e-18^RecName: Full=Putative ankyrin repeat protein R911;^Viruses; dsDNA viruses, no RNA stage; Mimiviridae; Mimivirus	TRINITY_DN27832_c6_g1::TRINITY_DN27832_c6_g1_i1::g.290877::m.290877	141-1838[+]	YR911_MIMIV^YR911_MIMIV^Q:137-482,H:113-459^28.7%ID^E:6.2e-20^RecName: Full=Putative ankyrin repeat protein R911;^Viruses; dsDNA viruses, no RNA stage; Mimiviridae; Mimivirus	UniRef90_D8LE58^UniRef90_D8LE58^Q:636-1835,H:1-396^60.9%ID^E:2.4e-138^.^.	UniRef90_D8LE58^UniRef90_D8LE58^Q:166-565,H:1-396^65.8%ID^E:7.5e-150^.^.	PF12796.6^Ank_2^Ankyrin repeats (3 copies)^358-431^E:3.4e-08`PF13637.5^Ank_4^Ankyrin repeats (many copies)^384-427^E:1.3e-05`PF12796.6^Ank_2^Ankyrin repeats (3 copies)^387-460^E:1.8e-09	.	.	KEGG:vg:10021811	.	.
TRINITY_DN32630_c0_g1	3.74053	5.82789e-11	9.71233e-10	.	TRINITY_DN32630_c0_g1::TRINITY_DN32630_c0_g1_i1::g.657143::m.657143	2-277[+]	.	.	.	.	.	.	.	.	.
TRINITY_DN28668_c14_g6	3.74306	5.97085e-11	9.93197e-10	.	TRINITY_DN28668_c14_g6::TRINITY_DN28668_c14_g6_i1::g.413403::m.413403	390-638[+]	.	.	.	.	ExpAA=41.46^PredHel=2^Topology=o15-34i62-81o	.	.	.	.
TRINITY_DN30508_c0_g1	4.98978	6.27188e-11	1.03987e-09	.	TRINITY_DN30508_c0_g1::TRINITY_DN30508_c0_g1_i1::g.643583::m.643583	86-238[-]	.	.	.	.	.	.	.	.	.
TRINITY_DN28641_c1_g1	2.48372	6.29309e-11	1.04193e-09	.	TRINITY_DN28641_c1_g1::TRINITY_DN28641_c1_g1_i1::g.406122::m.406122	511-720[+]	.	.	.	.	.	.	.	.	.
TRINITY_DN29763_c4_g1	3.89541	6.59183e-11	1.08937e-09	.	TRINITY_DN29763_c4_g1::TRINITY_DN29763_c4_g1_i1::g.546317::m.546317	330-566[+]	.	.	.	.	ExpAA=23.58^PredHel=1^Topology=i21-43o	.	.	.	.
TRINITY_DN60243_c0_g1	8.194	6.59648e-11	1.08963e-09	.	TRINITY_DN60243_c0_g1::TRINITY_DN60243_c0_g1_i1::g.706935::m.706935	212-1480[+]	.	UniRef90_A0A0W8CNQ0^UniRef90_A0A0W8CNQ0^Q:347-1243,H:29-332^33.2%ID^E:1e-41^.^.	UniRef90_A0A0W8CNQ0^UniRef90_A0A0W8CNQ0^Q:46-344,H:29-332^33.2%ID^E:8.6e-42^.^.	PF13359.5^DDE_Tnp_4^DDE superfamily endonuclease^188-342^E:1.6e-26	.	.	.	.	.
TRINITY_DN30084_c6_g1	4.62244	6.77444e-11	1.11502e-09	.	.	.	.	.	.	.	.	.	.	.	.
TRINITY_DN26480_c10_g3	2.31466	6.77526e-11	1.11502e-09	.	.	.	.	.	.	.	.	.	.	.	.
TRINITY_DN27437_c0_g2	6.87446	6.88992e-11	1.1318e-09	.	TRINITY_DN27437_c0_g2::TRINITY_DN27437_c0_g2_i1::g.240765::m.240765	443-601[-]	.	.	.	.	.	.	.	.	.
TRINITY_DN30355_c4_g2	2.16496	6.92895e-11	1.13716e-09	.	.	.	.	.	.	.	.	.	.	.	.
TRINITY_DN29048_c9_g1	2.80892	6.98729e-11	1.14568e-09	.	.	.	.	.	.	.	.	.	.	.	.
TRINITY_DN30468_c9_g5	2.85452	7.22224e-11	1.18148e-09	.	.	.	.	UniRef90_D7G557^UniRef90_D7G557^Q:11-202,H:164-232^43.5%ID^E:2.9e-08^.^.	.	.	.	.	.	.	.
TRINITY_DN29167_c8_g1	2.42403	7.23221e-11	1.18257e-09	.	.	.	.	.	.	.	.	.	.	.	.
TRINITY_DN6540_c0_g1	5.36022	7.38224e-11	1.20654e-09	.	.	.	.	.	.	.	.	.	.	.	.
TRINITY_DN28057_c7_g3	3.67535	7.7474e-11	1.26275e-09	.	TRINITY_DN28057_c7_g3::TRINITY_DN28057_c7_g3_i1::g.328549::m.328549	3-287[-]	.	.	.	.	.	.	.	.	.
TRINITY_DN24401_c0_g1	5.45957	7.76535e-11	1.26509e-09	.	TRINITY_DN24401_c0_g1::TRINITY_DN24401_c0_g1_i1::g.50384::m.50384	2-331[-]	.	.	.	.	.	.	.	.	.
TRINITY_DN50173_c0_g1	8.12239	9.25156e-11	1.49355e-09	.	.	.	.	.	.	.	.	.	.	.	.
TRINITY_DN26569_c1_g2	8.03834	9.29602e-11	1.49937e-09	SODF_BABBO^SODF_BABBO^Q:489-4,H:4-164^50.6%ID^E:2.7e-42^RecName: Full=Superoxide dismutase [Fe];^Eukaryota; Alveolata; Apicomplexa; Aconoidasida; Piroplasmida; Babesiidae; Babesia	TRINITY_DN26569_c1_g2::TRINITY_DN26569_c1_g2_i1::g.110508::m.110508	1-564[-]	SODF_BABBO^SODF_BABBO^Q:26-188,H:4-165^55.8%ID^E:8.5e-51^RecName: Full=Superoxide dismutase [Fe];^Eukaryota; Alveolata; Apicomplexa; Aconoidasida; Piroplasmida; Babesiidae; Babesia	UniRef90_D8LN00^UniRef90_D8LN00^Q:492-4,H:28-190^62%ID^E:2.1e-54^.^.	UniRef90_D8LN00^UniRef90_D8LN00^Q:25-188,H:28-191^67.7%ID^E:5.1e-63^.^.	PF00081.21^Sod_Fe_N^Iron/manganese superoxide dismutases, alpha-hairpin domain^26-104^E:2.8e-24`PF02777.17^Sod_Fe_C^Iron/manganese superoxide dismutases, C-terminal domain^112-188^E:2e-22	.	.	.	GO:0046872^molecular_function^metal ion binding`GO:0004784^molecular_function^superoxide dismutase activity	GO:0004784^molecular_function^superoxide dismutase activity`GO:0046872^molecular_function^metal ion binding`GO:0006801^biological_process^superoxide metabolic process`GO:0055114^biological_process^oxidation-reduction process
TRINITY_DN27422_c11_g1	2.4744	1.00481e-10	1.61337e-09	.	TRINITY_DN27422_c11_g1::TRINITY_DN27422_c11_g1_i1::g.239801::m.239801	14-313[-]	.	.	.	.	ExpAA=34.10^PredHel=1^Topology=i13-35o	.	.	.	.
TRINITY_DN27323_c8_g4	3.67513	1.02393e-10	1.64332e-09	.	.	.	.	.	.	.	.	.	.	.	.
TRINITY_DN28935_c4_g6	2.92027	1.03299e-10	1.65637e-09	.	.	.	.	.	.	.	.	.	.	.	.
TRINITY_DN27207_c0_g1	8.08524	1.05002e-10	1.68102e-09	.	TRINITY_DN27207_c0_g1::TRINITY_DN27207_c0_g1_i1::g.205742::m.205742	2-262[+]	.	.	.	.	.	.	.	.	.
TRINITY_DN29003_c4_g9	5.60599	1.0517e-10	1.68257e-09	.	.	.	.	.	.	.	.	.	.	.	.
TRINITY_DN26197_c0_g2	2.81028	1.06025e-10	1.6955e-09	.	.	.	.	.	.	.	.	.	.	.	.
TRINITY_DN27175_c6_g2	8.03954	1.06934e-10	1.70926e-09	.	.	.	.	.	.	.	.	.	.	.	.
TRINITY_DN26661_c9_g1	8.0393	1.07074e-10	1.71074e-09	ASPN_STRMK^ASPN_STRMK^Q:51-587,H:254-417^30.8%ID^E:1.7e-08^RecName: Full=Peptidyl-Asp metalloendopeptidase {ECO:0000250|UniProtKB:Q9R4J4};^Bacteria; Proteobacteria; Gammaproteobacteria; Xanthomonadales; Xanthomonadaceae; Stenotrophomonas; Stenotrophomonas maltophilia group	TRINITY_DN26661_c9_g1::TRINITY_DN26661_c9_g1_i6::g.124886::m.124886	183-848[+]	ASPN_STRMK^ASPN_STRMK^Q:47-135,H:323-417^37.9%ID^E:2.8e-08^RecName: Full=Peptidyl-Asp metalloendopeptidase {ECO:0000250|UniProtKB:Q9R4J4};^Bacteria; Proteobacteria; Gammaproteobacteria; Xanthomonadales; Xanthomonadaceae; Stenotrophomonas; Stenotrophomonas maltophilia group	UniRef90_D8LCC0^UniRef90_D8LCC0^Q:276-593,H:312-420^45.9%ID^E:2.6e-21^.^.	UniRef90_D8LCC0^UniRef90_D8LCC0^Q:32-151,H:312-434^42.3%ID^E:2.2e-20^.^.	PF13583.5^Reprolysin_4^Metallo-peptidase family M12B Reprolysin-like^37-108^E:8.9e-05`PF13688.5^Reprolysin_5^Metallo-peptidase family M12^39-102^E:2.9e-07	.	ENOG4111TJT^Metalloprotease, specifically cleaves on the N-terminal side of aspartyl, glutamyl and cysteic acid residues (By similarity)	KEGG:sml:Smlt0970	GO:0046872^molecular_function^metal ion binding`GO:0008237^molecular_function^metallopeptidase activity	.
TRINITY_DN29008_c0_g2	7.8577	1.14476e-10	1.82654e-09	.	.	.	.	.	.	.	.	.	.	.	.
TRINITY_DN29861_c0_g1	2.0387	1.1746e-10	1.87079e-09	POL5_DROME^POL5_DROME^Q:1050-2441,H:123-596^31.4%ID^E:5.4e-65^RecName: Full=Retrovirus-related Pol polyprotein from transposon opus;^Eukaryota; Metazoa; Ecdysozoa; Arthropoda; Hexapoda; Insecta; Pterygota; Neoptera; Holometabola; Diptera; Brachycera; Muscomorpha; Ephydroidea; Drosophilidae; Drosophila; Sophophora	TRINITY_DN29861_c0_g1::TRINITY_DN29861_c0_g1_i3::g.565190::m.565190	3-2504[+]	POL5_DROME^POL5_DROME^Q:350-813,H:123-596^31.4%ID^E:5.4e-65^RecName: Full=Retrovirus-related Pol polyprotein from transposon opus;^Eukaryota; Metazoa; Ecdysozoa; Arthropoda; Hexapoda; Insecta; Pterygota; Neoptera; Holometabola; Diptera; Brachycera; Muscomorpha; Ephydroidea; Drosophilidae; Drosophila; Sophophora	UniRef90_I1CVT2^UniRef90_I1CVT2^Q:924-2312,H:443-901^37.2%ID^E:5.4e-88^.^.	UniRef90_I1CVT2^UniRef90_I1CVT2^Q:308-770,H:443-901^37.2%ID^E:5.4e-88^.^.	PF00078.26^RVT_1^Reverse transcriptase (RNA-dependent DNA polymerase)^425-551^E:1.1e-14	.	.	.	GO:0005634^cellular_component^nucleus`GO:0004519^molecular_function^endonuclease activity`GO:0003676^molecular_function^nucleic acid binding`GO:0008233^molecular_function^peptidase activity`GO:0003964^molecular_function^RNA-directed DNA polymerase activity`GO:0015074^biological_process^DNA integration`GO:0006313^biological_process^transposition, DNA-mediated	.
TRINITY_DN28289_c3_g3	7.88264	1.18701e-10	1.88972e-09	.	TRINITY_DN28289_c3_g3::TRINITY_DN28289_c3_g3_i1::g.353981::m.353981	1121-1693[-]	.	.	.	.	.	.	.	.	.
TRINITY_DN26869_c12_g8	8.01241	1.19189e-10	1.89664e-09	.	TRINITY_DN26869_c12_g8::TRINITY_DN26869_c12_g8_i1::g.158369::m.158369	3-314[-]	.	UniRef90_D7FHN6^UniRef90_D7FHN6^Q:314-15,H:59-159^41.6%ID^E:2.4e-14^.^.	UniRef90_D7FY49^UniRef90_D7FY49^Q:1-93,H:52-145^45.7%ID^E:5.2e-17^.^.	PF00092.27^VWA^von Willebrand factor type A domain^23-101^E:1.7e-05	.	.	.	.	.
TRINITY_DN30407_c1_g8	8.12806	1.19738e-10	1.90366e-09	.	.	.	.	.	.	.	.	.	.	.	.
TRINITY_DN29029_c4_g1	2.14174	1.23894e-10	1.96798e-09	.	.	.	.	.	.	.	.	.	.	.	.
TRINITY_DN28933_c6_g1	2.2677	1.25205e-10	1.98703e-09	.	.	.	.	.	.	.	.	.	.	.	.
TRINITY_DN28479_c7_g2	2.32477	1.27812e-10	2.0239e-09	.	.	.	.	.	.	.	.	.	.	.	.
TRINITY_DN29053_c6_g3	2.44864	1.28503e-10	2.03304e-09	.	TRINITY_DN29053_c6_g3::TRINITY_DN29053_c6_g3_i1::g.460804::m.460804	51-305[-]	.	.	.	.	ExpAA=17.30^PredHel=1^Topology=o4-23i	.	.	.	.
TRINITY_DN26622_c5_g1	7.98051	1.29102e-10	2.04161e-09	.	.	.	.	.	.	.	.	.	.	.	.
TRINITY_DN29065_c1_g1	4.10375	1.30315e-10	2.05987e-09	.	TRINITY_DN29065_c1_g1::TRINITY_DN29065_c1_g1_i1::g.462020::m.462020	2-202[-]	.	.	.	.	.	.	.	.	.
TRINITY_DN3488_c0_g1	7.84213	1.31245e-10	2.07273e-09	.	.	.	.	.	.	.	.	.	.	.	.
TRINITY_DN28685_c5_g4	2.53659	1.31415e-10	2.07449e-09	.	TRINITY_DN28685_c5_g4::TRINITY_DN28685_c5_g4_i1::g.403511::m.403511	2-259[+]	.	.	.	.	.	.	.	.	.
TRINITY_DN27709_c9_g3	3.36428	1.35796e-10	2.1408e-09	.	TRINITY_DN27709_c9_g3::TRINITY_DN27709_c9_g3_i1::g.279553::m.279553	399-1931[-]	.	UniRef90_D7G4F1^UniRef90_D7G4F1^Q:1835-1194,H:50-288^32.6%ID^E:1.7e-23^.^.	UniRef90_D7G4F1^UniRef90_D7G4F1^Q:33-246,H:50-288^32.6%ID^E:1.3e-23^.^.	.	ExpAA=204.58^PredHel=9^Topology=o58-80i87-106o126-148i186-208o223-245i290-309o341-363i395-417o432-454i	.	.	.	.
TRINITY_DN27065_c1_g5	5.23955	1.36481e-10	2.14969e-09	.	TRINITY_DN27065_c1_g5::TRINITY_DN27065_c1_g5_i1::g.184963::m.184963	1052-1312[+]	.	.	.	.	.	.	.	.	.
TRINITY_DN30117_c2_g10	3.39523	1.51381e-10	2.36139e-09	.	.	.	.	.	.	.	.	.	.	.	.
TRINITY_DN26646_c6_g2	2.51828	1.54374e-10	2.40493e-09	.	TRINITY_DN26646_c6_g2::TRINITY_DN26646_c6_g2_i1::g.123058::m.123058	269-2434[+]	.	UniRef90_D7FSQ6^UniRef90_D7FSQ6^Q:323-2434,H:19-706^49.4%ID^E:4.6e-177^.^.	UniRef90_D7FSQ6^UniRef90_D7FSQ6^Q:7-722,H:8-706^53.1%ID^E:1.1e-193^.^.	.	ExpAA=15.54^PredHel=1^Topology=i7-29o	.	.	.	.
TRINITY_DN26928_c7_g2	4.5135	1.56786e-10	2.44143e-09	.	TRINITY_DN26928_c7_g2::TRINITY_DN26928_c7_g2_i1::g.167707::m.167707	261-548[-]	.	.	.	.	.	.	.	.	.
TRINITY_DN28547_c3_g2	2.0715	1.60428e-10	2.49378e-09	.	TRINITY_DN28547_c3_g2::TRINITY_DN28547_c3_g2_i1::g.394316::m.394316	1-390[+]	.	.	.	.	.	.	.	.	.
TRINITY_DN30153_c0_g1	4.01839	1.625e-10	2.52488e-09	.	.	.	.	.	.	.	.	.	.	.	.
TRINITY_DN26876_c5_g1	8.08302	1.6426e-10	2.55112e-09	.	.	.	.	.	.	.	.	.	.	.	.
TRINITY_DN26798_c14_g1	7.87741	1.64434e-10	2.55271e-09	.	TRINITY_DN26798_c14_g1::TRINITY_DN26798_c14_g1_i1::g.144356::m.144356	134-1000[+]	.	UniRef90_D8LF02^UniRef90_D8LF02^Q:101-604,H:79-247^63.9%ID^E:4.6e-58^.^.	UniRef90_D8LF02^UniRef90_D8LF02^Q:1-288,H:90-385^50.2%ID^E:1.5e-66^.^.	.	.	.	.	.	.
TRINITY_DN1913_c0_g1	4.82314	1.74765e-10	2.70483e-09	.	.	.	.	.	.	.	.	.	.	.	.
TRINITY_DN54634_c0_g1	2.93124	1.78698e-10	2.76209e-09	.	.	.	.	.	.	.	.	.	.	.	.
TRINITY_DN28775_c2_g1	2.23852	1.81796e-10	2.80755e-09	.	.	.	.	.	.	.	.	.	.	.	.
TRINITY_DN31346_c0_g1	2.19368	1.82017e-10	2.80974e-09	.	.	.	.	.	.	.	.	.	.	.	.
TRINITY_DN27555_c0_g1	2.00335	1.8534e-10	2.8598e-09	.	TRINITY_DN27555_c0_g1::TRINITY_DN27555_c0_g1_i1::g.249353::m.249353	1089-1244[-]	.	.	.	.	.	.	.	.	.
TRINITY_DN28969_c11_g1	5.9777	1.86074e-10	2.86987e-09	.	TRINITY_DN28969_c11_g1::TRINITY_DN28969_c11_g1_i1::g.449688::m.449688	548-709[-]	.	.	.	.	.	.	.	.	.
TRINITY_DN1324_c0_g1	7.93517	1.99462e-10	3.06805e-09	.	.	.	.	.	.	.	.	.	.	.	.
TRINITY_DN27281_c4_g1	7.92848	2.07348e-10	3.18008e-09	.	.	.	.	.	.	.	.	.	.	.	.
TRINITY_DN27982_c5_g9	5.78946	2.07957e-10	3.18668e-09	.	.	.	.	.	.	.	.	.	.	.	.
TRINITY_DN27456_c2_g3	6.38515	2.10474e-10	3.21971e-09	.	TRINITY_DN27456_c2_g3::TRINITY_DN27456_c2_g3_i1::g.244126::m.244126	127-4299[-]	.	UniRef90_D7G056^UniRef90_D7G056^Q:2601-589,H:604-1300^58.2%ID^E:4.7e-220^.^.	UniRef90_D7G022^UniRef90_D7G022^Q:20-1296,H:11-1345^44.5%ID^E:4.5e-273^.^.	PF14741.5^GH114_assoc^N-terminal glycosyl-hydrolase-114-associated domain^257-375^E:9.7e-11`PF14741.5^GH114_assoc^N-terminal glycosyl-hydrolase-114-associated domain^436-541^E:0.00048	.	.	.	.	.
TRINITY_DN20707_c0_g2	6.95218	2.12217e-10	3.24357e-09	.	.	.	.	.	.	.	.	.	.	.	.
TRINITY_DN26704_c10_g3	4.11168	2.16452e-10	3.30406e-09	.	.	.	.	.	.	.	.	.	.	.	.
TRINITY_DN62637_c0_g1	3.73453	2.19496e-10	3.34765e-09	.	.	.	.	.	.	.	.	.	.	.	.
TRINITY_DN29789_c15_g1	3.00489	2.21664e-10	3.37782e-09	.	.	.	.	.	.	.	.	.	.	.	.
TRINITY_DN28917_c4_g1	2.06229	2.27121e-10	3.45505e-09	.	.	.	.	.	.	.	.	.	.	.	.
TRINITY_DN27058_c3_g2	2.09589	2.28115e-10	3.4672e-09	.	.	.	.	.	.	.	.	.	.	.	.
TRINITY_DN28615_c13_g1	3.26494	2.2851e-10	3.47174e-09	.	.	.	.	.	.	.	.	.	.	.	.
TRINITY_DN42004_c0_g1	2.32268	2.32818e-10	3.53267e-09	.	TRINITY_DN42004_c0_g1::TRINITY_DN42004_c0_g1_i1::g.673421::m.673421	2-307[-]	.	.	.	.	.	.	.	.	.
TRINITY_DN3431_c0_g1	2.11509	2.34954e-10	3.56204e-09	FOPNL_XENLA^FOPNL_XENLA^Q:1137-766,H:3-121^48.8%ID^E:4.7e-18^RecName: Full=LisH domain-containing protein FOPNL;^Eukaryota; Metazoa; Chordata; Craniata; Vertebrata; Euteleostomi; Amphibia; Batrachia; Anura; Pipoidea; Pipidae; Xenopodinae; Xenopus; Xenopus	TRINITY_DN3431_c0_g1::TRINITY_DN3431_c0_g1_i1::g.6386::m.6386	538-1371[-]	FOPNL_XENLA^FOPNL_XENLA^Q:79-202,H:3-121^48.8%ID^E:2.8e-18^RecName: Full=LisH domain-containing protein FOPNL;^Eukaryota; Metazoa; Chordata; Craniata; Vertebrata; Euteleostomi; Amphibia; Batrachia; Anura; Pipoidea; Pipidae; Xenopodinae; Xenopus; Xenopus	UniRef90_D7FVJ9^UniRef90_D7FVJ9^Q:1143-760,H:19-149^69.5%ID^E:3.8e-43^.^.	UniRef90_D7FVJ9^UniRef90_D7FVJ9^Q:77-213,H:19-154^67.1%ID^E:3e-43^.^.	PF09398.9^FOP_dimer^FOP N terminal dimerisation domain^127-192^E:7.2e-08	.	.	KEGG:xla:735118`KO:K16535	GO:0034451^cellular_component^centriolar satellite`GO:0036064^cellular_component^ciliary basal body`GO:0031514^cellular_component^motile cilium`GO:0060271^biological_process^cilium assembly`GO:0034453^biological_process^microtubule anchoring	GO:0034453^biological_process^microtubule anchoring`GO:0005815^cellular_component^microtubule organizing center
TRINITY_DN28005_c0_g3	8.18876	2.3758e-10	3.60032e-09	.	.	.	.	.	.	.	.	.	.	.	.
TRINITY_DN29370_c1_g1	7.94244	2.47552e-10	3.74505e-09	.	TRINITY_DN29370_c1_g1::TRINITY_DN29370_c1_g1_i1::g.502399::m.502399	1005-1154[-]	.	.	.	.	.	.	.	.	.
TRINITY_DN27016_c6_g1	7.90618	2.53492e-10	3.83003e-09	.	TRINITY_DN27016_c6_g1::TRINITY_DN27016_c6_g1_i1::g.180022::m.180022	437-697[+]	.	.	.	.	.	.	.	.	.
TRINITY_DN29393_c11_g2	2.83392	2.55051e-10	3.85195e-09	.	.	.	.	.	.	.	.	.	.	.	.
TRINITY_DN26717_c7_g3	2.09992	2.57766e-10	3.8913e-09	.	TRINITY_DN26717_c7_g3::TRINITY_DN26717_c7_g3_i1::g.133389::m.133389	1823-2272[+]	.	UniRef90_D8LJC3^UniRef90_D8LJC3^Q:5267-4443,H:71-334^48.4%ID^E:4.6e-63^.^.	.	.	.	.	.	.	.
TRINITY_DN2520_c0_g1	7.74236	2.62416e-10	3.95647e-09	.	TRINITY_DN2520_c0_g1::TRINITY_DN2520_c0_g1_i1::g.4814::m.4814	1-195[-]	.	.	.	.	.	.	.	.	.
TRINITY_DN21460_c0_g1	2.19499	2.67069e-10	4.01981e-09	.	.	.	.	.	.	.	.	.	.	.	.
TRINITY_DN27056_c4_g2	7.87315	2.71993e-10	4.09046e-09	.	.	.	.	.	.	.	.	.	.	.	.
TRINITY_DN29727_c3_g1	7.87451	2.75658e-10	4.14209e-09	.	TRINITY_DN29727_c3_g1::TRINITY_DN29727_c3_g1_i1::g.543530::m.543530	1-483[-]	.	.	.	.	.	.	.	.	.
TRINITY_DN29963_c3_g2	4.97374	2.76037e-10	4.14603e-09	.	.	.	.	.	.	.	.	.	.	.	.
TRINITY_DN28340_c13_g7	2.76034	2.84029e-10	4.26068e-09	.	TRINITY_DN28340_c13_g7::TRINITY_DN28340_c13_g7_i1::g.369380::m.369380	1-447[-]	.	.	.	.	ExpAA=21.20^PredHel=1^Topology=i7-29o	.	.	.	.
TRINITY_DN30584_c0_g1	8.00932	2.87158e-10	4.30398e-09	.	TRINITY_DN30584_c0_g1::TRINITY_DN30584_c0_g1_i1::g.646317::m.646317	381-671[+]	.	.	.	.	.	.	.	.	.
TRINITY_DN29576_c9_g1	2.07171	2.90874e-10	4.35235e-09	.	.	.	.	.	.	.	.	.	.	.	.
TRINITY_DN27130_c6_g10	2.51642	3.28582e-10	4.87549e-09	.	TRINITY_DN27130_c6_g10::TRINITY_DN27130_c6_g10_i1::g.194986::m.194986	499-744[+]	.	.	.	.	ExpAA=17.42^PredHel=1^Topology=o10-29i	.	.	.	.
TRINITY_DN22175_c0_g2	3.38262	3.28582e-10	4.87549e-09	.	TRINITY_DN22175_c0_g2::TRINITY_DN22175_c0_g2_i1::g.41580::m.41580	3-656[+]	Y1931_DICDI^Y1931_DICDI^Q:36-193,H:881-1030^30.8%ID^E:2.3e-07^RecName: Full=Putative leucine-rich repeat-containing protein DDB_G0281931;^Eukaryota; Amoebozoa; Mycetozoa; Dictyosteliida; Dictyostelium	UniRef90_D7FTT9^UniRef90_D7FTT9^Q:3-623,H:842-1048^44%ID^E:7e-42^.^.	UniRef90_D7FTT9^UniRef90_D7FTT9^Q:1-207,H:842-1048^47.8%ID^E:2.1e-47^.^.	.	ExpAA=85.72^PredHel=4^Topology=i28-50o110-130i137-156o166-188i	COG4886^leucine Rich Repeat	KEGG:ddi:DDB_G0281931	GO:0016021^cellular_component^integral component of membrane	.
TRINITY_DN26804_c11_g1	5.4084	3.31871e-10	4.92028e-09	EGTB_MYCTU^EGTB_MYCTU^Q:551-21,H:100-261^26.6%ID^E:7.6e-09^RecName: Full=Hercynine oxygenase;^Bacteria; Actinobacteria; Corynebacteriales; Mycobacteriaceae; Mycobacterium; Mycobacterium tuberculosis complex	TRINITY_DN26804_c11_g1::TRINITY_DN26804_c11_g1_i1::g.148519::m.148519	1368-1553[+]	.	UniRef90_D7FTN7^UniRef90_D7FTN7^Q:1004-6,H:44-384^68.3%ID^E:9.2e-139^.^.	.	.	.	.	.	.	.
TRINITY_DN27388_c2_g4	3.75318	3.59725e-10	5.31333e-09	.	TRINITY_DN27388_c2_g4::TRINITY_DN27388_c2_g4_i1::g.232420::m.232420	232-432[-]	.	.	.	.	.	.	.	.	.
TRINITY_DN22515_c0_g1	2.94095	3.66944e-10	5.41099e-09	.	.	.	.	.	.	.	.	.	.	.	.
TRINITY_DN26934_c2_g3	4.73842	3.68629e-10	5.43133e-09	.	TRINITY_DN26934_c2_g3::TRINITY_DN26934_c2_g3_i1::g.163069::m.163069	1-615[-]	.	UniRef90_D8LLU0^UniRef90_D8LLU0^Q:357-4,H:40-148^50%ID^E:1.6e-22^.^.	UniRef90_D8LLU0^UniRef90_D8LLU0^Q:87-205,H:40-149^50.4%ID^E:5.7e-23^.^.	.	.	.	.	.	.
TRINITY_DN26913_c7_g2	5.14234	3.69214e-10	5.43769e-09	.	TRINITY_DN26913_c7_g2::TRINITY_DN26913_c7_g2_i1::g.165610::m.165610	1127-1393[+]	.	.	.	PF00098.22^zf-CCHC^Zinc knuckle^29-44^E:0.00011	.	.	.	.	GO:0003676^molecular_function^nucleic acid binding`GO:0008270^molecular_function^zinc ion binding
TRINITY_DN23963_c0_g1	8.01549	3.78135e-10	5.56678e-09	.	TRINITY_DN23963_c0_g1::TRINITY_DN23963_c0_g1_i1::g.47787::m.47787	1-174[+]	.	.	.	.	.	.	.	.	.
TRINITY_DN26725_c4_g13	6.71112	3.85717e-10	5.66669e-09	.	TRINITY_DN26725_c4_g13::TRINITY_DN26725_c4_g13_i1::g.136048::m.136048	1109-1378[-]	.	UniRef90_D7FTE5^UniRef90_D7FTE5^Q:875-75,H:50-281^45.7%ID^E:1.1e-53^.^.	.	.	ExpAA=22.61^PredHel=1^Topology=o55-77i	.	.	.	.
TRINITY_DN28234_c1_g6	7.83585	3.90538e-10	5.73041e-09	.	TRINITY_DN28234_c1_g6::TRINITY_DN28234_c1_g6_i1::g.353288::m.353288	1267-1623[-]	.	.	.	.	.	.	.	.	.
TRINITY_DN29539_c10_g1	7.86191	3.92983e-10	5.76216e-09	.	.	.	.	.	.	.	.	.	.	.	.
TRINITY_DN30542_c2_g1	6.95401	3.93025e-10	5.76216e-09	.	TRINITY_DN30542_c2_g1::TRINITY_DN30542_c2_g1_i1::g.641234::m.641234	157-501[+]	.	UniRef90_D7FM10^UniRef90_D7FM10^Q:172-501,H:622-731^56.4%ID^E:3.2e-24^.^.	UniRef90_D7FM10^UniRef90_D7FM10^Q:6-115,H:622-731^56.4%ID^E:3.7e-24^.^.	.	ExpAA=39.01^PredHel=2^Topology=o35-57i85-107o	.	.	.	.
TRINITY_DN27898_c1_g1	3.26995	3.95134e-10	5.7907e-09	.	TRINITY_DN27898_c1_g1::TRINITY_DN27898_c1_g1_i1::g.303954::m.303954	124-414[-]	.	.	.	.	.	.	.	.	.
TRINITY_DN29709_c1_g1	2.05563	4.02294e-10	5.89077e-09	.	TRINITY_DN29709_c1_g1::TRINITY_DN29709_c1_g1_i1::g.541623::m.541623	215-400[+]	.	.	.	.	ExpAA=20.85^PredHel=1^Topology=i21-41o	.	.	.	.
TRINITY_DN29349_c4_g1	2.71878	4.33068e-10	6.32059e-09	.	.	.	.	.	.	.	.	.	.	.	.
TRINITY_DN28453_c15_g1	2.30812	4.33663e-10	6.32669e-09	.	.	.	.	.	.	.	.	.	.	.	.
TRINITY_DN26622_c7_g6	5.18316	4.47039e-10	6.51115e-09	.	.	.	.	.	.	.	.	.	.	.	.
TRINITY_DN27144_c5_g2	4.18168	4.52901e-10	6.59113e-09	.	TRINITY_DN27144_c5_g2::TRINITY_DN27144_c5_g2_i1::g.197277::m.197277	457-690[-]	.	.	.	.	.	.	.	.	.
TRINITY_DN29096_c7_g6	7.80294	4.64746e-10	6.74696e-09	.	.	.	.	.	.	.	.	.	.	.	.
TRINITY_DN30037_c7_g2	7.82405	4.8095e-10	6.97368e-09	.	.	.	.	.	.	.	.	.	.	.	.
TRINITY_DN26461_c1_g2	7.79288	4.83395e-10	7.00342e-09	.	TRINITY_DN26461_c1_g2::TRINITY_DN26461_c1_g2_i1::g.94062::m.94062	510-1259[-]	.	.	.	.	.	.	.	.	.
TRINITY_DN26956_c7_g5	2.81806	4.8498e-10	7.02353e-09	.	TRINITY_DN26956_c7_g5::TRINITY_DN26956_c7_g5_i1::g.171517::m.171517	3-329[-]	.	.	.	.	.	.	.	.	.
TRINITY_DN30318_c3_g1	7.79035	4.86605e-10	7.04134e-09	.	TRINITY_DN30318_c3_g1::TRINITY_DN30318_c3_g1_i1::g.617638::m.617638	523-702[-]	.	.	.	.	.	.	.	.	.
TRINITY_DN26354_c6_g12	2.29104	4.95473e-10	7.16383e-09	.	.	.	.	.	.	.	.	.	.	.	.
TRINITY_DN30520_c4_g5	7.84399	4.96516e-10	7.17599e-09	TMLH_PICGU^TMLH_PICGU^Q:828-1523,H:159-387^34.3%ID^E:4.8e-27^RecName: Full=Trimethyllysine dioxygenase;^Eukaryota; Fungi; Dikarya; Ascomycota; Saccharomycotina; Saccharomycetes; Saccharomycetales; Debaryomycetaceae; Meyerozyma	TRINITY_DN30520_c4_g5::TRINITY_DN30520_c4_g5_i1::g.640746::m.640746	3-1541[+]	TMLH_PICGU^TMLH_PICGU^Q:91-507,H:15-387^27.9%ID^E:3e-29^RecName: Full=Trimethyllysine dioxygenase;^Eukaryota; Fungi; Dikarya; Ascomycota; Saccharomycotina; Saccharomycetes; Saccharomycetales; Debaryomycetaceae; Meyerozyma	UniRef90_D7FLG7^UniRef90_D7FLG7^Q:813-1523,H:34-270^58.2%ID^E:8.7e-76^.^.	UniRef90_D7FLG7^UniRef90_D7FLG7^Q:241-507,H:3-270^54.5%ID^E:5.8e-77^.^.	PF06155.11^DUF971^Protein of unknown function (DUF971)^90-142^E:4e-05`PF02668.15^TauD^Taurine catabolism dioxygenase TauD, TfdA family^249-495^E:2.9e-33	.	COG2175^dioxygenase	KEGG:pgu:PGUG_00921`KO:K00474	GO:0005737^cellular_component^cytoplasm`GO:0005506^molecular_function^iron ion binding`GO:0050353^molecular_function^trimethyllysine dioxygenase activity`GO:0045329^biological_process^carnitine biosynthetic process	GO:0016491^molecular_function^oxidoreductase activity`GO:0055114^biological_process^oxidation-reduction process
TRINITY_DN51039_c0_g1	7.83368	5.3234e-10	7.67816e-09	.	.	.	.	.	.	.	.	.	.	.	.
TRINITY_DN10004_c0_g1	9.31192	5.4936e-10	7.89805e-09	ALPL_ARATH^ALPL_ARATH^Q:420-1193,H:103-355^20.9%ID^E:5.4e-10^RecName: Full=Protein ALP1-like {ECO:0000305};^Eukaryota; Viridiplantae; Streptophyta; Embryophyta; Tracheophyta; Spermatophyta; Magnoliophyta; eudicotyledons; Gunneridae; Pentapetalae; rosids; malvids; Brassicales; Brassicaceae; Camelineae; Arabidopsis	TRINITY_DN10004_c0_g1::TRINITY_DN10004_c0_g1_i1::g.17011::m.17011	72-1421[+]	ALPL_ARATH^ALPL_ARATH^Q:75-374,H:67-355^20.7%ID^E:1.1e-11^RecName: Full=Protein ALP1-like {ECO:0000305};^Eukaryota; Viridiplantae; Streptophyta; Embryophyta; Tracheophyta; Spermatophyta; Magnoliophyta; eudicotyledons; Gunneridae; Pentapetalae; rosids; malvids; Brassicales; Brassicaceae; Camelineae; Arabidopsis	UniRef90_D7FSK2^UniRef90_D7FSK2^Q:585-1394,H:1-274^43.8%ID^E:5.5e-62^.^.	UniRef90_D7FSK2^UniRef90_D7FSK2^Q:172-441,H:1-274^43.8%ID^E:4.7e-62^.^.	PF04827.13^Plant_tran^Plant transposon protein^176-374^E:8.1e-29`PF13359.5^DDE_Tnp_4^DDE superfamily endonuclease^205-372^E:6.7e-22	.	ENOG411206Y^transposon protein	KEGG:ath:AT3G55350	GO:0005634^cellular_component^nucleus`GO:0046872^molecular_function^metal ion binding`GO:0004518^molecular_function^nuclease activity	GO:0016788^molecular_function^hydrolase activity, acting on ester bonds
TRINITY_DN26361_c6_g1	2.1161	5.60231e-10	8.04135e-09	.	.	.	.	.	.	.	.	.	.	.	.
TRINITY_DN28844_c6_g4	2.55636	5.6258e-10	8.06981e-09	.	TRINITY_DN28844_c6_g4::TRINITY_DN28844_c6_g4_i1::g.434614::m.434614	201-551[+]	.	UniRef90_D7FXE4^UniRef90_D7FXE4^Q:189-551,H:4-124^62.8%ID^E:5.7e-35^.^.	UniRef90_Q7XAJ7^UniRef90_Q7XAJ7^Q:1-117,H:1-117^71.8%ID^E:3.8e-40^.^.	.	.	.	.	.	.
TRINITY_DN47579_c0_g1	2.209	5.67221e-10	8.12856e-09	.	TRINITY_DN47579_c0_g1::TRINITY_DN47579_c0_g1_i1::g.683414::m.683414	840-1091[-]	.	.	.	.	.	.	.	.	.
TRINITY_DN28322_c9_g1	4.75838	6.06172e-10	8.65887e-09	.	.	.	.	.	.	.	.	.	.	.	.
TRINITY_DN30366_c0_g2	3.23392	6.33169e-10	9.0264e-09	.	TRINITY_DN30366_c0_g2::TRINITY_DN30366_c0_g2_i1::g.617166::m.617166	3-287[+]	.	.	.	.	ExpAA=21.64^PredHel=1^Topology=o20-42i	.	.	.	.
TRINITY_DN27919_c6_g2	2.01773	6.45257e-10	9.19016e-09	GEFX_DICDI^GEFX_DICDI^Q:611-1282,H:24-218^31.2%ID^E:1.5e-21^RecName: Full=RasGEF domain-containing serine/threonine-protein kinase X;^Eukaryota; Amoebozoa; Mycetozoa; Dictyosteliida; Dictyostelium	TRINITY_DN27919_c6_g2::TRINITY_DN27919_c6_g2_i2::g.308968::m.308968	803-1306[+]	DLK1_CAEEL^DLK1_CAEEL^Q:4-162,H:178-325^35.6%ID^E:6.9e-20^RecName: Full=Mitogen-activated protein kinase kinase kinase dlk-1 {ECO:0000250|UniProtKB:O43283};^Eukaryota; Metazoa; Ecdysozoa; Nematoda; Chromadorea; Rhabditida; Rhabditoidea; Rhabditidae; Peloderinae; Caenorhabditis	UniRef90_D8LRE9^UniRef90_D8LRE9^Q:404-1303,H:606-899^60.3%ID^E:3.9e-90^.^.	UniRef90_D8LRF5^UniRef90_D8LRF5^Q:1-167,H:838-1004^72.5%ID^E:4.6e-63^.^.	PF07714.16^Pkinase_Tyr^Protein tyrosine kinase^1-154^E:5.6e-35`PF00069.24^Pkinase^Protein kinase domain^3-160^E:1.1e-31	.	ENOG410YKX2^mitogen-activated protein kinase kinase kinase	KEGG:cel:CELE_F33E2.2`KO:K04422	GO:0030424^cellular_component^axon`GO:0030054^cellular_component^cell junction`GO:0005929^cellular_component^cilium`GO:0005737^cellular_component^cytoplasm`GO:0030425^cellular_component^dendrite`GO:0005622^cellular_component^intracellular`GO:0043025^cellular_component^neuronal cell body`GO:0045202^cellular_component^synapse`GO:0005524^molecular_function^ATP binding`GO:0004709^molecular_function^M…	GO:0004672^molecular_function^protein kinase activity`GO:0006468^biological_process^protein phosphorylation`GO:0005524^molecular_function^ATP binding
TRINITY_DN54042_c0_g1	2.74849	6.53291e-10	9.28722e-09	ALA3_ARATH^ALA3_ARATH^Q:56-1354,H:147-540^36.4%ID^E:3.1e-65^RecName: Full=Phospholipid-transporting ATPase 3 {ECO:0000303|PubMed:11402198};^Eukaryota; Viridiplantae; Streptophyta; Embryophyta; Tracheophyta; Spermatophyta; Magnoliophyta; eudicotyledons; Gunneridae; Pentapetalae; rosids; malvids; Brassicales; Brassicaceae; Camelineae; Arabidopsis	TRINITY_DN54042_c0_g1::TRINITY_DN54042_c0_g1_i1::g.695573::m.695573	2-1447[+]	AT8A2_BOVIN^AT8A2_BOVIN^Q:8-465,H:114-519^36.6%ID^E:6.3e-66^RecName: Full=Phospholipid-transporting ATPase IB;^Eukaryota; Metazoa; Chordata; Craniata; Vertebrata; Euteleostomi; Mammalia; Eutheria; Laurasiatheria; Cetartiodactyla; Ruminantia; Pecora; Bovidae; Bovinae; Bos	UniRef90_D7FX38^UniRef90_D7FX38^Q:2-1396,H:125-582^74.2%ID^E:2.9e-195^.^.	UniRef90_D7FX38^UniRef90_D7FX38^Q:1-469,H:125-586^78.3%ID^E:9.6e-207^.^.	.	ExpAA=44.48^PredHel=2^Topology=i202-224o248-270i	.	KEGG:bta:508723`KO:K14802	GO:0005768^cellular_component^endosome`GO:0005794^cellular_component^Golgi apparatus`GO:0016021^cellular_component^integral component of membrane`GO:0097381^cellular_component^photoreceptor disc membrane`GO:0005524^molecular_function^ATP binding`GO:0000287^molecular_function^magnesium ion binding`GO:0004012^molecular_function^phospholipid-translocating ATPase activity`GO:0048666^biological_proces…	.
TRINITY_DN26465_c6_g1	2.4399	6.74541e-10	9.58166e-09	.	TRINITY_DN26465_c6_g1::TRINITY_DN26465_c6_g1_i1::g.94719::m.94719	1311-1658[+]	.	.	.	.	.	.	.	.	.
TRINITY_DN43401_c0_g1	7.77527	6.79562e-10	9.64757e-09	.	TRINITY_DN43401_c0_g1::TRINITY_DN43401_c0_g1_i1::g.676456::m.676456	39-314[-]	.	.	.	.	ExpAA=15.69^PredHel=1^Topology=o15-37i	.	.	.	.
TRINITY_DN61039_c0_g1	3.55495	6.79723e-10	9.64757e-09	.	.	.	.	.	.	.	.	.	.	.	.
TRINITY_DN28794_c14_g2	2.30972	6.93613e-10	9.80707e-09	.	TRINITY_DN28794_c14_g2::TRINITY_DN28794_c14_g2_i1::g.427601::m.427601	3-326[+]	.	.	.	.	ExpAA=21.80^PredHel=1^Topology=o10-28i	.	.	.	.
TRINITY_DN62544_c0_g1	2.39516	7.21394e-10	1.01661e-08	.	.	.	.	.	.	.	.	.	.	.	.
TRINITY_DN28408_c5_g1	4.19997	7.31153e-10	1.02873e-08	.	TRINITY_DN28408_c5_g1::TRINITY_DN28408_c5_g1_i1::g.377775::m.377775	271-507[-]	.	.	.	.	.	.	.	.	.
TRINITY_DN27619_c2_g4	7.68596	7.34697e-10	1.03331e-08	.	.	.	.	.	.	.	.	.	.	.	.
TRINITY_DN59590_c0_g1	7.75525	7.37515e-10	1.03686e-08	.	.	.	.	.	.	.	.	.	.	.	.
TRINITY_DN28795_c4_g2	7.5726	7.43962e-10	1.0451e-08	.	TRINITY_DN28795_c4_g2::TRINITY_DN28795_c4_g2_i1::g.425877::m.425877	346-672[+]	.	.	.	.	.	.	.	.	.
TRINITY_DN29420_c11_g9	4.02838	7.48701e-10	1.05134e-08	.	.	.	.	.	.	.	.	.	.	.	.
TRINITY_DN28244_c3_g1	3.10536	8.09215e-10	1.13096e-08	.	TRINITY_DN28244_c3_g1::TRINITY_DN28244_c3_g1_i1::g.352044::m.352044	2-370[-]	.	.	.	.	.	.	.	.	.
TRINITY_DN27493_c6_g2	7.78709	8.1129e-10	1.13342e-08	.	TRINITY_DN27493_c6_g2::TRINITY_DN27493_c6_g2_i1::g.237879::m.237879	250-1113[+]	.	UniRef90_D8LMW2^UniRef90_D8LMW2^Q:226-1077,H:10-306^50.7%ID^E:8.5e-85^.^.	UniRef90_D8LMW2^UniRef90_D8LMW2^Q:1-276,H:18-306^50.3%ID^E:2.2e-81^.^.	.	.	.	.	.	.
TRINITY_DN28049_c14_g1	3.37762	8.19246e-10	1.14408e-08	.	TRINITY_DN28049_c14_g1::TRINITY_DN28049_c14_g1_i1::g.327511::m.327511	1-210[-]	.	.	.	.	.	.	.	.	.
TRINITY_DN29385_c12_g1	2.30117	8.32289e-10	1.16139e-08	.	TRINITY_DN29385_c12_g1::TRINITY_DN29385_c12_g1_i1::g.493863::m.493863	1230-1475[-]	.	.	.	.	.	.	.	.	.
TRINITY_DN28712_c0_g7	3.58305	8.49119e-10	1.18348e-08	.	TRINITY_DN28712_c0_g7::TRINITY_DN28712_c0_g7_i1::g.417457::m.417457	1785-1967[-]	.	.	.	.	.	.	.	.	.
TRINITY_DN274_c0_g1	2.33489	8.57382e-10	1.19406e-08	.	TRINITY_DN274_c0_g1::TRINITY_DN274_c0_g1_i1::g.561::m.561	309-518[+]	.	.	.	.	.	.	.	.	.
TRINITY_DN26384_c8_g2	2.13488	8.65277e-10	1.20453e-08	.	TRINITY_DN26384_c8_g2::TRINITY_DN26384_c8_g2_i1::g.82635::m.82635	704-862[+]	.	.	.	.	.	.	.	.	.
TRINITY_DN28844_c2_g1	7.58815	8.94238e-10	1.23957e-08	.	.	.	.	.	.	.	.	.	.	.	.
TRINITY_DN25663_c0_g1	2.6025	8.97345e-10	1.24339e-08	ECHD1_XENTR^ECHD1_XENTR^Q:242-808,H:36-222^35.4%ID^E:4.2e-25^RecName: Full=Ethylmalonyl-CoA decarboxylase;^Eukaryota; Metazoa; Chordata; Craniata; Vertebrata; Euteleostomi; Amphibia; Batrachia; Anura; Pipoidea; Pipidae; Xenopodinae; Xenopus; Silurana	TRINITY_DN25663_c0_g1::TRINITY_DN25663_c0_g1_i2::g.61009::m.61009	2-1042[+]	ECHD1_CHICK^ECHD1_CHICK^Q:83-338,H:38-293^43.6%ID^E:6.2e-47^RecName: Full=Ethylmalonyl-CoA decarboxylase;^Eukaryota; Metazoa; Chordata; Craniata; Vertebrata; Euteleostomi; Archelosauria; Archosauria; Dinosauria; Saurischia; Theropoda; Coelurosauria; Aves; Neognathae; Galloanserae; Galliformes; Phasianidae; Phasianinae; Gallus	UniRef90_D7FNG8^UniRef90_D7FNG8^Q:365-1030,H:1-223^50.7%ID^E:3.6e-52^.^.	UniRef90_D7FNG8^UniRef90_D7FNG8^Q:122-343,H:1-223^74.4%ID^E:8e-86^.^.	PF00378.19^ECH_1^Enoyl-CoA hydratase/isomerase^101-327^E:1.9e-27`PF16113.4^ECH_2^Enoyl-CoA hydratase/isomerase^105-277^E:1.4e-14	.	COG1024^Enoyl-CoA hydratase	.	GO:0005829^cellular_component^cytosol`GO:0005739^cellular_component^mitochondrion`GO:0016831^molecular_function^carboxy-lyase activity`GO:0004300^molecular_function^enoyl-CoA hydratase activity`GO:0004492^molecular_function^methylmalonyl-CoA decarboxylase activity`GO:0006635^biological_process^fatty acid beta-oxidation	GO:0003824^molecular_function^catalytic activity`GO:0008152^biological_process^metabolic process`GO:0003860^molecular_function^3-hydroxyisobutyryl-CoA hydrolase activity
TRINITY_DN30592_c6_g2	6.62821	9.15888e-10	1.26613e-08	COPIA_DROME^COPIA_DROME^Q:806-15,H:1002-1268^28.8%ID^E:6.8e-33^RecName: Full=Copia protein;^Eukaryota; Metazoa; Ecdysozoa; Arthropoda; Hexapoda; Insecta; Pterygota; Neoptera; Holometabola; Diptera; Brachycera; Muscomorpha; Ephydroidea; Drosophilidae; Drosophila; Sophophora	TRINITY_DN30592_c6_g2::TRINITY_DN30592_c6_g2_i1::g.645816::m.645816	3-815[-]	COPIA_DROME^COPIA_DROME^Q:4-267,H:1002-1268^28.8%ID^E:6.8e-33^RecName: Full=Copia protein;^Eukaryota; Metazoa; Ecdysozoa; Arthropoda; Hexapoda; Insecta; Pterygota; Neoptera; Holometabola; Diptera; Brachycera; Muscomorpha; Ephydroidea; Drosophilidae; Drosophila; Sophophora	UniRef90_A0A182H8F8^UniRef90_A0A182H8F8^Q:806-9,H:364-630^36.3%ID^E:3.3e-39^.^.	UniRef90_A0A182H8F8^UniRef90_A0A182H8F8^Q:4-269,H:364-630^36.3%ID^E:3.3e-39^.^.	PF07727.13^RVT_2^Reverse transcriptase (RNA-dependent DNA polymerase)^2-159^E:3.7e-25	.	.	.	GO:0004190^molecular_function^aspartic-type endopeptidase activity`GO:0005524^molecular_function^ATP binding`GO:0003676^molecular_function^nucleic acid binding`GO:0008270^molecular_function^zinc ion binding`GO:0015074^biological_process^DNA integration	.
TRINITY_DN12180_c0_g1	4.26067	9.30751e-10	1.28568e-08	.	.	.	.	.	.	.	.	.	.	.	.
TRINITY_DN27963_c8_g1	2.46569	9.46097e-10	1.30286e-08	.	TRINITY_DN27963_c8_g1::TRINITY_DN27963_c8_g1_i1::g.312998::m.312998	268-507[+]	.	.	.	.	ExpAA=16.05^PredHel=1^Topology=i44-66o	.	.	.	.
TRINITY_DN30108_c2_g1	7.74115	9.52464e-10	1.31109e-08	.	.	.	.	.	.	.	.	.	.	.	.
TRINITY_DN26454_c10_g3	2.57083	9.77478e-10	1.34189e-08	.	.	.	.	.	.	.	.	.	.	.	.
TRINITY_DN26076_c0_g1	3.54646	9.81736e-10	1.34722e-08	CDPKT_ARATH^CDPKT_ARATH^Q:461-1591,H:153-523^35%ID^E:1.9e-55^RecName: Full=Calcium-dependent protein kinase 29;^Eukaryota; Viridiplantae; Streptophyta; Embryophyta; Tracheophyta; Spermatophyta; Magnoliophyta; eudicotyledons; Gunneridae; Pentapetalae; rosids; malvids; Brassicales; Brassicaceae; Camelineae; Arabidopsis	TRINITY_DN26076_c0_g1::TRINITY_DN26076_c0_g1_i5::g.66781::m.66781	287-2074[+]	CDPKT_ARATH^CDPKT_ARATH^Q:59-435,H:153-523^35.2%ID^E:4.6e-58^RecName: Full=Calcium-dependent protein kinase 29;^Eukaryota; Viridiplantae; Streptophyta; Embryophyta; Tracheophyta; Spermatophyta; Magnoliophyta; eudicotyledons; Gunneridae; Pentapetalae; rosids; malvids; Brassicales; Brassicaceae; Camelineae; Arabidopsis	UniRef90_D8LT00^UniRef90_D8LT00^Q:755-1621,H:15-303^70.9%ID^E:3.5e-109^.^.	UniRef90_D8LT00^UniRef90_D8LT00^Q:157-472,H:15-332^72%ID^E:1.8e-122^.^.	PF00069.24^Pkinase^Protein kinase domain^57-250^E:1.2e-42`PF07714.16^Pkinase_Tyr^Protein tyrosine kinase^59-208^E:1.6e-17`PF13499.5^EF-hand_7^EF-hand domain pair^304-365^E:3.1e-10`PF13202.5^EF-hand_5^EF hand^307-325^E:0.026`PF13833.5^EF-hand_8^EF-hand domain pair^336-363^E:4.9e-06`PF13202.5^EF-hand_5^EF hand^343-361^E:0.045`PF13499.5^EF-hand_7^EF-hand domain pair^378-434^E:6.5e-08`PF13833.5^EF-ha…	.	ENOG410XRMJ^calcium-dependent protein kinase	KEGG:ath:AT1G76040`KO:K13412	GO:0005737^cellular_component^cytoplasm`GO:0005634^cellular_component^nucleus`GO:0005886^cellular_component^plasma membrane`GO:0005524^molecular_function^ATP binding`GO:0005509^molecular_function^calcium ion binding`GO:0009931^molecular_function^calcium-dependent protein serine/threonine kinase activity`GO:0005516^molecular_function^calmodulin binding`GO:0004683^molecular_function^calmodulin-depe…	GO:0004672^molecular_function^protein kinase activity`GO:0005524^molecular_function^ATP binding`GO:0006468^biological_process^protein phosphorylation`GO:0005509^molecular_function^calcium ion binding
TRINITY_DN26981_c7_g12	2.60973	9.84818e-10	1.34989e-08	.	.	.	.	.	.	.	.	.	.	.	.
TRINITY_DN25696_c0_g1	5.64806	1.02058e-09	1.39622e-08	.	.	.	.	.	.	.	.	.	.	.	.
TRINITY_DN21209_c0_g2	7.82541	1.03522e-09	1.41462e-08	.	.	.	.	.	.	.	.	.	.	.	.
TRINITY_DN29404_c1_g6	5.60824	1.05194e-09	1.43581e-08	.	TRINITY_DN29404_c1_g6::TRINITY_DN29404_c1_g6_i1::g.505136::m.505136	114-491[+]	.	.	.	.	ExpAA=19.93^PredHel=1^Topology=i47-66o	.	.	.	.
TRINITY_DN12954_c0_g1	7.69445	1.0605e-09	1.44639e-08	.	.	.	.	.	.	.	.	.	.	.	.
TRINITY_DN28320_c10_g5	3.98659	1.0755e-09	1.46403e-08	.	.	.	.	.	.	.	.	.	.	.	.
TRINITY_DN28147_c10_g4	2.08728	1.07691e-09	1.46539e-08	YOOC_SCHPO^YOOC_SCHPO^Q:264-1163,H:843-1137^40%ID^E:4.5e-54^RecName: Full=Probable phospholipid-transporting ATPase C887.12;^Eukaryota; Fungi; Dikarya; Ascomycota; Taphrinomycotina; Schizosaccharomycetes; Schizosaccharomycetales; Schizosaccharomycetaceae; Schizosaccharomyces	TRINITY_DN28147_c10_g4::TRINITY_DN28147_c10_g4_i3::g.341545::m.341545	2-286[-]	.	UniRef90_W7U105^UniRef90_W7U105^Q:165-1322,H:764-1149^44.4%ID^E:1.6e-79^.^.	.	.	.	.	.	.	.
TRINITY_DN27737_c12_g3	2.17447	1.08783e-09	1.47969e-08	.	TRINITY_DN27737_c12_g3::TRINITY_DN27737_c12_g3_i1::g.281290::m.281290	882-1055[-]	.	UniRef90_A0A1I7VJ72^UniRef90_A0A1I7VJ72^Q:1366-881,H:127-259^34.9%ID^E:1.6e-06^.^.	.	.	.	.	.	.	.
TRINITY_DN26321_c2_g3	4.05704	1.10481e-09	1.50106e-08	.	.	.	.	.	.	.	.	.	.	.	.
TRINITY_DN27561_c0_g1	2.77124	1.11818e-09	1.51807e-08	.	.	.	.	.	.	.	.	.	.	.	.
TRINITY_DN28921_c0_g1	6.56034	1.13879e-09	1.54547e-08	.	TRINITY_DN28921_c0_g1::TRINITY_DN28921_c0_g1_i1::g.442501::m.442501	2-412[-]	.	UniRef90_D7FWD7^UniRef90_D7FWD7^Q:610-2,H:293-493^40.2%ID^E:3.8e-33^.^.	UniRef90_D7FWD7^UniRef90_D7FWD7^Q:1-137,H:360-493^48.9%ID^E:2.5e-27^.^.	.	ExpAA=25.31^PredHel=1^Topology=i54-76o	.	.	.	.
TRINITY_DN28584_c5_g1	2.64001	1.20877e-09	1.63731e-08	.	.	.	.	.	.	.	.	.	.	.	.
TRINITY_DN28017_c1_g4	7.5196	1.21392e-09	1.64116e-08	.	TRINITY_DN28017_c1_g4::TRINITY_DN28017_c1_g4_i1::g.321086::m.321086	74-319[+]	.	.	.	.	.	.	.	.	.
TRINITY_DN23300_c0_g1	2.24716	1.22683e-09	1.65737e-08	.	.	.	.	.	.	.	.	.	.	.	.
TRINITY_DN10460_c0_g1	3.88866	1.25799e-09	1.69496e-08	.	TRINITY_DN10460_c0_g1::TRINITY_DN10460_c0_g1_i1::g.18266::m.18266	303-554[+]	.	.	.	.	ExpAA=21.35^PredHel=1^Topology=i13-35o	.	.	.	.
TRINITY_DN27652_c1_g2	2.68009	1.27981e-09	1.72305e-08	.	TRINITY_DN27652_c1_g2::TRINITY_DN27652_c1_g2_i1::g.269747::m.269747	301-492[-]	.	.	.	.	ExpAA=21.74^PredHel=1^Topology=i30-52o	.	.	.	.
TRINITY_DN28343_c0_g1	2.82173	1.31062e-09	1.76179e-08	.	.	.	.	.	.	.	.	.	.	.	.
TRINITY_DN27902_c9_g6	2.96256	1.33658e-09	1.7927e-08	.	TRINITY_DN27902_c9_g6::TRINITY_DN27902_c9_g6_i1::g.306286::m.306286	2-796[-]	.	UniRef90_D7FRH4^UniRef90_D7FRH4^Q:787-2,H:696-953^53.8%ID^E:9.1e-74^.^.	UniRef90_D7FRH4^UniRef90_D7FRH4^Q:4-265,H:696-953^57.3%ID^E:3.8e-80^.^.	.	.	.	.	.	.
TRINITY_DN23963_c0_g4	7.97059	1.35291e-09	1.81323e-08	.	TRINITY_DN23963_c0_g4::TRINITY_DN23963_c0_g4_i1::g.47796::m.47796	62-223[-]	.	.	.	.	.	.	.	.	.
TRINITY_DN28165_c3_g6	7.67176	1.40114e-09	1.87506e-08	.	.	.	.	.	.	.	.	.	.	.	.
TRINITY_DN26937_c8_g1	2.28547	1.43875e-09	1.92033e-08	.	TRINITY_DN26937_c8_g1::TRINITY_DN26937_c8_g1_i1::g.168468::m.168468	409-729[+]	.	.	.	.	.	.	.	.	.
TRINITY_DN27377_c14_g1	7.61454	1.44331e-09	1.92569e-08	.	TRINITY_DN27377_c14_g1::TRINITY_DN27377_c14_g1_i1::g.231972::m.231972	787-981[+]	.	.	.	.	.	.	.	.	.
TRINITY_DN26357_c6_g1	7.60167	1.46936e-09	1.95898e-08	.	.	.	.	.	.	.	.	.	.	.	.
TRINITY_DN28689_c2_g3	2.36555	1.49941e-09	1.99606e-08	.	TRINITY_DN28689_c2_g3::TRINITY_DN28689_c2_g3_i1::g.414890::m.414890	1-1131[-]	.	.	.	.	.	.	.	.	.
TRINITY_DN27572_c0_g1	2.2513	1.54428e-09	2.05425e-08	.	.	.	.	.	.	.	.	.	.	.	.
TRINITY_DN27444_c8_g1	4.33551	1.57936e-09	2.09934e-08	.	TRINITY_DN27444_c8_g1::TRINITY_DN27444_c8_g1_i1::g.242455::m.242455	988-1185[+]	.	.	.	.	.	.	.	.	.
TRINITY_DN11265_c0_g1	7.47079	1.62563e-09	2.15441e-08	.	.	.	.	.	.	.	.	.	.	.	.
TRINITY_DN27716_c7_g3	7.60065	1.64265e-09	2.17373e-08	.	TRINITY_DN27716_c7_g3::TRINITY_DN27716_c7_g3_i1::g.282873::m.282873	154-336[-]	.	.	.	.	.	.	.	.	.
TRINITY_DN36458_c0_g1	2.18158	1.64432e-09	2.17513e-08	.	.	.	.	.	.	.	.	.	.	.	.
TRINITY_DN30203_c2_g3	2.46024	1.66297e-09	2.19899e-08	.	.	.	.	.	.	.	.	.	.	.	.
TRINITY_DN54270_c0_g1	3.06303	1.68121e-09	2.22145e-08	.	.	.	.	.	.	.	.	.	.	.	.
TRINITY_DN27023_c10_g1	2.22524	1.68757e-09	2.22904e-08	.	TRINITY_DN27023_c10_g1::TRINITY_DN27023_c10_g1_i1::g.176090::m.176090	3394-3921[-]	.	.	.	.	.	.	.	.	.
TRINITY_DN9337_c0_g2	4.99143	1.71741e-09	2.26508e-08	.	.	.	.	.	.	.	.	.	.	.	.
TRINITY_DN29221_c9_g4	4.69902	1.72648e-09	2.27537e-08	.	.	.	.	.	.	.	.	.	.	.	.
TRINITY_DN29446_c2_g3	2.90626	1.75943e-09	2.31792e-08	.	TRINITY_DN29446_c2_g3::TRINITY_DN29446_c2_g3_i1::g.512367::m.512367	1-213[+]	.	.	.	.	ExpAA=15.96^PredHel=1^Topology=o4-23i	.	.	.	.
TRINITY_DN28851_c7_g5	2.32938	1.80554e-09	2.37429e-08	.	.	.	.	.	.	.	.	.	.	.	.
TRINITY_DN28344_c10_g3	7.60085	1.89481e-09	2.4825e-08	.	TRINITY_DN28344_c10_g3::TRINITY_DN28344_c10_g3_i1::g.366344::m.366344	1-234[+]	.	.	.	.	.	.	.	.	.
TRINITY_DN26604_c6_g2	5.10276	1.90405e-09	2.49368e-08	.	.	.	.	.	.	.	.	.	.	.	.
TRINITY_DN27982_c5_g13	5.68898	1.91734e-09	2.51018e-08	.	.	.	.	.	.	.	.	.	.	.	.
TRINITY_DN28864_c0_g2	7.55863	1.98651e-09	2.595e-08	.	TRINITY_DN28864_c0_g2::TRINITY_DN28864_c0_g2_i1::g.436077::m.436077	241-393[+]	.	UniRef90_D7FT06^UniRef90_D7FT06^Q:9-386,H:1174-1299^63.5%ID^E:5.1e-46^.^.	.	.	.	.	.	.	.
TRINITY_DN4984_c0_g1	2.28427	2.01199e-09	2.62636e-08	.	.	.	.	.	.	.	.	.	.	.	.
TRINITY_DN26252_c0_g1	2.59721	2.0133e-09	2.62711e-08	.	TRINITY_DN26252_c0_g1::TRINITY_DN26252_c0_g1_i1::g.70696::m.70696	112-369[-]	.	.	.	.	.	.	.	.	.
TRINITY_DN27847_c4_g2	4.09259	2.0873e-09	2.71869e-08	.	TRINITY_DN27847_c4_g2::TRINITY_DN27847_c4_g2_i1::g.298634::m.298634	701-3313[-]	.	UniRef90_D7G7T7^UniRef90_D7G7T7^Q:2632-1403,H:16-429^59.9%ID^E:6.3e-130^.^.	UniRef90_D7G7T7^UniRef90_D7G7T7^Q:228-637,H:16-429^64.7%ID^E:1.2e-141^.^.	.	.	.	.	.	.
TRINITY_DN26915_c12_g1	2.95545	2.12883e-09	2.76771e-08	.	TRINITY_DN26915_c12_g1::TRINITY_DN26915_c12_g1_i1::g.165761::m.165761	93-386[-]	.	.	.	.	.	.	.	.	.
TRINITY_DN27824_c10_g2	7.38013	2.15988e-09	2.80603e-08	.	TRINITY_DN27824_c10_g2::TRINITY_DN27824_c10_g2_i1::g.295052::m.295052	3-173[+]	.	.	.	.	.	.	.	.	.
TRINITY_DN26063_c0_g1	2.622	2.16617e-09	2.81317e-08	.	TRINITY_DN26063_c0_g1::TRINITY_DN26063_c0_g1_i1::g.66615::m.66615	2-277[-]	.	.	.	.	.	.	.	.	.
TRINITY_DN28034_c8_g2	3.79622	2.20635e-09	2.86014e-08	.	.	.	.	.	.	.	.	.	.	.	.
TRINITY_DN27688_c0_g1	4.82516	2.26034e-09	2.928e-08	.	.	.	.	.	.	.	.	.	.	.	.
TRINITY_DN27055_c4_g2	2.09343	2.45836e-09	3.16951e-08	.	TRINITY_DN27055_c4_g2::TRINITY_DN27055_c4_g2_i1::g.184729::m.184729	829-1038[+]	.	.	.	.	.	.	.	.	.
TRINITY_DN27187_c6_g1	2.23969	2.49532e-09	3.216e-08	.	TRINITY_DN27187_c6_g1::TRINITY_DN27187_c6_g1_i1::g.202501::m.202501	2-277[+]	.	.	.	.	.	.	.	.	.
TRINITY_DN9906_c0_g1	5.55285	2.64001e-09	3.39143e-08	.	.	.	.	.	.	.	.	.	.	.	.
TRINITY_DN27456_c2_g6	8.02193	2.68132e-09	3.44201e-08	.	TRINITY_DN27456_c2_g6::TRINITY_DN27456_c2_g6_i1::g.244169::m.244169	120-4259[+]	.	UniRef90_D7G056^UniRef90_D7G056^Q:1818-4223,H:604-1407^62.9%ID^E:5.2e-288^.^.	UniRef90_D7G022^UniRef90_D7G022^Q:20-1378,H:11-1406^48.3%ID^E:0^.^.	PF14741.5^GH114_assoc^N-terminal glycosyl-hydrolase-114-associated domain^257-375^E:9.6e-11`PF14741.5^GH114_assoc^N-terminal glycosyl-hydrolase-114-associated domain^436-541^E:0.00047	.	.	.	.	.
TRINITY_DN38346_c0_g1	7.66694	2.68413e-09	3.44437e-08	.	TRINITY_DN38346_c0_g1::TRINITY_DN38346_c0_g1_i1::g.667545::m.667545	3-338[-]	.	.	.	.	.	.	.	.	.
TRINITY_DN28635_c7_g5	5.51096	2.73231e-09	3.50494e-08	.	.	.	.	.	.	.	.	.	.	.	.
TRINITY_DN29612_c1_g1	6.53914	2.77018e-09	3.54766e-08	.	TRINITY_DN29612_c1_g1::TRINITY_DN29612_c1_g1_i1::g.528316::m.528316	1267-1731[-]	.	UniRef90_D8LCY4^UniRef90_D8LCY4^Q:1497-1279,H:131-203^56.2%ID^E:5.9e-17^.^.	UniRef90_D8LCY4^UniRef90_D8LCY4^Q:79-151,H:131-203^56.2%ID^E:1.6e-17^.^.	.	.	.	.	.	.
TRINITY_DN28729_c6_g2	2.30307	2.7706e-09	3.54766e-08	.	.	.	.	.	.	.	.	.	.	.	.
TRINITY_DN26976_c9_g4	3.5833	2.98869e-09	3.8132e-08	.	TRINITY_DN26976_c9_g4::TRINITY_DN26976_c9_g4_i1::g.173760::m.173760	3-473[+]	.	.	.	.	ExpAA=29.52^PredHel=1^Topology=o36-58i	.	.	.	.
TRINITY_DN50264_c0_g1	2.05275	2.99327e-09	3.81666e-08	.	.	.	.	.	.	.	.	.	.	.	.
TRINITY_DN50382_c0_g1	2.22682	3.05008e-09	3.88179e-08	MTF1_MOUSE^MTF1_MOUSE^Q:2-400,H:171-312^39.9%ID^E:6.8e-21^RecName: Full=Metal regulatory transcription factor 1;^Eukaryota; Metazoa; Chordata; Craniata; Vertebrata; Euteleostomi; Mammalia; Eutheria; Euarchontoglires; Glires; Rodentia; Myomorpha; Muroidea; Muridae; Murinae; Mus; Mus	TRINITY_DN50382_c0_g1::TRINITY_DN50382_c0_g1_i1::g.689128::m.689128	2-277[+]	OPA_DROME^OPA_DROME^Q:46-91,H:288-333^56.5%ID^E:7.2e-11^RecName: Full=Pair-rule protein odd-paired;^Eukaryota; Metazoa; Ecdysozoa; Arthropoda; Hexapoda; Insecta; Pterygota; Neoptera; Holometabola; Diptera; Brachycera; Muscomorpha; Ephydroidea; Drosophilidae; Drosophila; Sophophora	UniRef90_I1BLW0^UniRef90_I1BLW0^Q:137-403,H:15-103^53.9%ID^E:4.3e-22^.^.	UniRef90_G2QPE0^UniRef90_G2QPE0^Q:46-91,H:35-80^56.5%ID^E:5.5e-10^.^.	PF00096.25^zf-C2H2^Zinc finger, C2H2 type^49-73^E:0.00025	.	COG5048^Zinc finger protein	KEGG:dme:Dmel_CG1133`KO:K09227	GO:0005634^cellular_component^nucleus`GO:0046872^molecular_function^metal ion binding`GO:0000980^molecular_function^RNA polymerase II distal enhancer sequence-specific DNA binding`GO:0003700^molecular_function^transcription factor activity, sequence-specific DNA binding`GO:0001205^molecular_function^transcriptional activator activity, RNA polymerase II distal enhancer sequence-specific binding`GO…	.
TRINITY_DN29316_c12_g2	2.37036	3.08237e-09	3.92148e-08	.	.	.	.	.	.	.	.	.	.	.	.
TRINITY_DN27054_c4_g1	3.36678	3.09547e-09	3.93534e-08	.	TRINITY_DN27054_c4_g1::TRINITY_DN27054_c4_g1_i1::g.183416::m.183416	3-257[+]	.	.	.	.	ExpAA=19.35^PredHel=1^Topology=i56-73o	.	.	.	.
TRINITY_DN30451_c6_g4	7.53101	3.16089e-09	4.01277e-08	.	.	.	.	.	.	.	.	.	.	.	.
TRINITY_DN28176_c13_g2	4.92138	3.18613e-09	4.04193e-08	.	.	.	.	.	.	.	.	.	.	.	.
TRINITY_DN29734_c4_g5	3.60392	3.20253e-09	4.06129e-08	.	TRINITY_DN29734_c4_g5::TRINITY_DN29734_c4_g5_i1::g.544918::m.544918	110-799[-]	.	.	.	.	ExpAA=39.75^PredHel=1^Topology=i13-35o	.	.	.	.
TRINITY_DN29577_c3_g3	7.50709	3.22788e-09	4.09198e-08	.	.	.	.	.	.	.	.	.	.	.	.
TRINITY_DN30109_c2_g5	2.2874	3.4523e-09	4.35786e-08	.	.	.	.	.	.	.	.	.	.	.	.
TRINITY_DN30221_c0_g1	3.104	3.51513e-09	4.43122e-08	.	TRINITY_DN30221_c0_g1::TRINITY_DN30221_c0_g1_i1::g.605793::m.605793	2-214[-]	.	.	UniRef90_D7G277^UniRef90_D7G277^Q:13-69,H:239-295^50.9%ID^E:5.7e-07^.^.	.	.	.	.	.	.
TRINITY_DN29843_c1_g1	2.74365	3.5154e-09	4.43122e-08	.	TRINITY_DN29843_c1_g1::TRINITY_DN29843_c1_g1_i1::g.558300::m.558300	3-164[-]	.	.	.	.	.	.	.	.	.
TRINITY_DN26212_c1_g1	7.61095	3.54954e-09	4.47267e-08	.	.	.	.	.	.	.	.	.	.	.	.
TRINITY_DN30138_c2_g1	7.51712	3.55852e-09	4.4824e-08	.	.	.	.	.	.	.	.	.	.	.	.
TRINITY_DN28158_c11_g10	2.25735	3.76958e-09	4.73485e-08	.	TRINITY_DN28158_c11_g10::TRINITY_DN28158_c11_g10_i1::g.343701::m.343701	180-374[-]	.	.	.	.	.	.	.	.	.
TRINITY_DN29864_c1_g1	2.22989	3.85535e-09	4.83476e-08	.	.	.	.	.	.	.	.	.	.	.	.
TRINITY_DN28837_c5_g2	7.523	3.85591e-09	4.83476e-08	.	.	.	.	.	.	.	.	.	.	.	.
TRINITY_DN27383_c2_g6	3.59969	4.12051e-09	5.14298e-08	.	.	.	.	.	.	.	.	.	.	.	.
TRINITY_DN28001_c8_g1	2.17244	4.13362e-09	5.15573e-08	.	TRINITY_DN28001_c8_g1::TRINITY_DN28001_c8_g1_i1::g.319308::m.319308	1861-3060[+]	.	UniRef90_D7G544^UniRef90_D7G544^Q:2152-2916,H:246-501^30.2%ID^E:7.6e-25^.^.	UniRef90_D7G544^UniRef90_D7G544^Q:65-352,H:206-501^29.1%ID^E:3.1e-25^.^.	.	.	.	.	.	.
TRINITY_DN28413_c1_g1	4.20713	4.22142e-09	5.25786e-08	.	TRINITY_DN28413_c1_g1::TRINITY_DN28413_c1_g1_i1::g.380669::m.380669	1-282[-]	.	UniRef90_D7G5E9^UniRef90_D7G5E9^Q:270-4,H:134-227^36.2%ID^E:1.2e-07^.^.	UniRef90_D7G5E9^UniRef90_D7G5E9^Q:5-93,H:134-227^36.2%ID^E:1.2e-07^.^.	.	.	.	.	.	.
TRINITY_DN27311_c7_g1	2.58408	4.27882e-09	5.32563e-08	TPP1_ARATH^TPP1_ARATH^Q:770-1117,H:235-323^35.3%ID^E:5.2e-14^RecName: Full=Thylakoidal processing peptidase 1, chloroplastic;^Eukaryota; Viridiplantae; Streptophyta; Embryophyta; Tracheophyta; Spermatophyta; Magnoliophyta; eudicotyledons; Gunneridae; Pentapetalae; rosids; malvids; Brassicales; Brassicaceae; Camelineae; Arabidopsis	TRINITY_DN27311_c7_g1::TRINITY_DN27311_c7_g1_i7::g.222883::m.222883	1253-1447[+]	.	UniRef90_A0A081GQ63^UniRef90_A0A081GQ63^Q:776-1135,H:87-179^42.5%ID^E:5.6e-15^.^.	.	.	.	.	.	.	.
TRINITY_DN30540_c2_g1	2.2664	4.4413e-09	5.51245e-08	.	TRINITY_DN30540_c2_g1::TRINITY_DN30540_c2_g1_i1::g.638590::m.638590	278-799[+]	.	UniRef90_D8LS22^UniRef90_D8LS22^Q:278-799,H:1-176^60.5%ID^E:1.1e-45^.^.	UniRef90_D8LS22^UniRef90_D8LS22^Q:1-174,H:1-176^65%ID^E:7.9e-50^.^.	PF13202.5^EF-hand_5^EF hand^109-127^E:0.011	.	.	.	.	GO:0005509^molecular_function^calcium ion binding
TRINITY_DN28165_c3_g1	7.45559	4.67483e-09	5.78013e-08	.	TRINITY_DN28165_c3_g1::TRINITY_DN28165_c3_g1_i1::g.342992::m.342992	794-982[-]	.	.	.	.	.	.	.	.	.
TRINITY_DN27542_c8_g7	2.05603	4.83793e-09	5.97142e-08	.	TRINITY_DN27542_c8_g7::TRINITY_DN27542_c8_g7_i1::g.256865::m.256865	1093-2103[-]	.	.	.	.	ExpAA=130.30^PredHel=6^Topology=i59-78o112-134i200-222o237-256i263-285o289-308i	.	.	.	.
TRINITY_DN26789_c4_g9	4.28082	4.84185e-09	5.97419e-08	.	.	.	.	.	.	.	.	.	.	.	.
TRINITY_DN29994_c3_g1	4.90813	4.90889e-09	6.05061e-08	.	TRINITY_DN29994_c3_g1::TRINITY_DN29994_c3_g1_i1::g.576496::m.576496	1024-1353[+]	.	UniRef90_D8LF83^UniRef90_D8LF83^Q:3-101,H:709-741^69.7%ID^E:9e-06^.^.	.	.	.	.	.	.	.
TRINITY_DN59468_c0_g1	7.53059	4.91639e-09	6.05776e-08	.	TRINITY_DN59468_c0_g1::TRINITY_DN59468_c0_g1_i1::g.705382::m.705382	1-537[-]	.	UniRef90_D7FTN7^UniRef90_D7FTN7^Q:534-1,H:384-573^64.7%ID^E:5.2e-65^.^.	UniRef90_D7FTN7^UniRef90_D7FTN7^Q:2-179,H:384-573^64.7%ID^E:5.2e-65^.^.	PF03781.15^FGE-sulfatase^Sulfatase-modifying factor enzyme 1^2-172^E:2.2e-18	.	.	.	.	.
TRINITY_DN28691_c11_g3	2.56988	4.97096e-09	6.11865e-08	.	.	.	.	.	.	.	.	.	.	.	.
TRINITY_DN28504_c9_g5	2.13217	5.18444e-09	6.35724e-08	.	.	.	.	.	.	.	.	.	.	.	.
TRINITY_DN28984_c8_g1	7.43758	5.201e-09	6.37036e-08	.	.	.	.	.	.	.	.	.	.	.	.
TRINITY_DN28479_c7_g4	7.39973	5.30096e-09	6.48448e-08	.	.	.	.	.	.	.	.	.	.	.	.
TRINITY_DN30593_c8_g1	3.9974	5.48901e-09	6.6984e-08	.	TRINITY_DN30593_c8_g1::TRINITY_DN30593_c8_g1_i1::g.645867::m.645867	442-618[-]	.	.	.	.	.	.	.	.	.
TRINITY_DN29353_c4_g1	2.32843	5.5024e-09	6.71243e-08	.	.	.	.	.	.	.	.	.	.	.	.
TRINITY_DN26811_c6_g1	2.11373	5.64488e-09	6.87917e-08	.	TRINITY_DN26811_c6_g1::TRINITY_DN26811_c6_g1_i1::g.149672::m.149672	127-1149[-]	.	UniRef90_D8LJT7^UniRef90_D8LJT7^Q:678-340,H:67-192^39.4%ID^E:6.4e-12^.^.	UniRef90_D8LJT7^UniRef90_D8LJT7^Q:70-270,H:3-192^33%ID^E:5.7e-12^.^.	.	.	.	.	.	.
TRINITY_DN30611_c4_g1	7.37561	5.9944e-09	7.28268e-08	.	.	.	.	.	.	.	.	.	.	.	.
TRINITY_DN43011_c0_g1	3.70974	6.08155e-09	7.37347e-08	.	.	.	.	.	.	.	.	.	.	.	.
TRINITY_DN27132_c15_g1	2.38798	6.14059e-09	7.43998e-08	.	TRINITY_DN27132_c15_g1::TRINITY_DN27132_c15_g1_i1::g.196793::m.196793	3-233[+]	.	.	.	.	.	.	.	.	.
TRINITY_DN28911_c4_g2	5.04912	6.23951e-09	7.54698e-08	.	TRINITY_DN28911_c4_g2::TRINITY_DN28911_c4_g2_i1::g.443017::m.443017	1-381[-]	.	.	.	.	.	.	.	.	.
TRINITY_DN29328_c13_g1	3.00497	6.25077e-09	7.55803e-08	.	.	.	.	.	.	.	.	.	.	.	.
TRINITY_DN60327_c0_g1	5.39268	6.37006e-09	7.69267e-08	.	.	.	.	.	.	.	.	.	.	.	.
TRINITY_DN29192_c0_g1	5.57722	6.51939e-09	7.86414e-08	.	.	.	.	.	.	.	.	.	.	.	.
TRINITY_DN30448_c5_g2	2.31524	6.55367e-09	7.89746e-08	.	TRINITY_DN30448_c5_g2::TRINITY_DN30448_c5_g2_i1::g.631947::m.631947	1560-1796[-]	.	.	.	.	.	.	.	.	.
TRINITY_DN29753_c2_g1	4.91496	6.61849e-09	7.97017e-08	.	TRINITY_DN29753_c2_g1::TRINITY_DN29753_c2_g1_i1::g.545605::m.545605	328-495[-]	.	.	.	.	ExpAA=21.51^PredHel=1^Topology=o32-54i	.	.	.	.
TRINITY_DN29879_c3_g3	3.81249	6.68622e-09	8.04902e-08	.	TRINITY_DN29879_c3_g3::TRINITY_DN29879_c3_g3_i1::g.562691::m.562691	937-1092[-]	.	.	.	.	.	.	.	.	.
TRINITY_DN30355_c7_g1	2.01	6.81563e-09	8.19925e-08	.	.	.	.	.	.	.	.	.	.	.	.
TRINITY_DN27072_c11_g2	4.19537	7.08583e-09	8.5042e-08	.	.	.	.	.	.	.	.	.	.	.	.
TRINITY_DN27537_c1_g1	5.58061	7.11339e-09	8.53439e-08	.	.	.	.	.	.	.	.	.	.	.	.
TRINITY_DN24247_c0_g1	4.20461	7.11719e-09	8.53607e-08	.	TRINITY_DN24247_c0_g1::TRINITY_DN24247_c0_g1_i1::g.48976::m.48976	688-1050[+]	.	.	.	.	.	.	.	.	.
TRINITY_DN26472_c14_g1	3.40543	7.17677e-09	8.60174e-08	.	.	.	.	.	.	.	.	.	.	.	.
TRINITY_DN26158_c1_g1	7.35921	7.22037e-09	8.64817e-08	.	.	.	.	.	.	.	.	.	.	.	.
TRINITY_DN25350_c0_g1	5.53443	7.31542e-09	8.73849e-08	.	TRINITY_DN25350_c0_g1::TRINITY_DN25350_c0_g1_i1::g.57461::m.57461	1294-1656[-]	.	.	.	.	.	.	.	.	.
TRINITY_DN26986_c8_g2	3.62525	7.41794e-09	8.85205e-08	LRC45_HUMAN^LRC45_HUMAN^Q:2707-1676,H:62-405^27.8%ID^E:1.2e-21^RecName: Full=Leucine-rich repeat-containing protein 45;^Eukaryota; Metazoa; Chordata; Craniata; Vertebrata; Euteleostomi; Mammalia; Eutheria; Euarchontoglires; Primates; Haplorrhini; Catarrhini; Hominidae; Homo	TRINITY_DN26986_c8_g2::TRINITY_DN26986_c8_g2_i5::g.161442::m.161442	216-554[-]	.	UniRef90_D8LT62^UniRef90_D8LT62^Q:2770-761,H:1-670^62.7%ID^E:5e-213^.^.	.	.	.	.	.	.	.
TRINITY_DN19545_c0_g1	7.34818	7.42363e-09	8.85586e-08	.	.	.	.	.	.	.	.	.	.	.	.
TRINITY_DN28305_c5_g2	6.17364	7.47172e-09	8.90129e-08	.	TRINITY_DN28305_c5_g2::TRINITY_DN28305_c5_g2_i1::g.363548::m.363548	718-1194[+]	.	UniRef90_D7FNF1^UniRef90_D7FNF1^Q:1019-141,H:162-447^60.8%ID^E:1.6e-98^.^.	.	.	.	.	.	.	.
TRINITY_DN29286_c9_g1	7.34625	7.48583e-09	8.91513e-08	.	TRINITY_DN29286_c9_g1::TRINITY_DN29286_c9_g1_i1::g.490427::m.490427	3-344[-]	.	.	.	.	.	.	.	.	.
TRINITY_DN29789_c4_g1	2.73792	7.53811e-09	8.97139e-08	.	.	.	.	UniRef90_D8LHA3^UniRef90_D8LHA3^Q:825-571,H:168-261^39.6%ID^E:3.4e-07^.^.	.	.	.	.	.	.	.
TRINITY_DN32030_c0_g1	7.49183	7.75446e-09	9.21655e-08	.	TRINITY_DN32030_c0_g1::TRINITY_DN32030_c0_g1_i1::g.656139::m.656139	364-513[-]	.	UniRef90_D7FTE5^UniRef90_D7FTE5^Q:3-401,H:303-436^60.4%ID^E:3.5e-42^.^.	.	.	.	.	.	.	.
TRINITY_DN29325_c6_g2	7.39424	7.90333e-09	9.37158e-08	.	TRINITY_DN29325_c6_g2::TRINITY_DN29325_c6_g2_i1::g.495180::m.495180	3-863[+]	.	.	.	.	.	.	.	.	.
TRINITY_DN28106_c2_g1	7.38423	7.96097e-09	9.43679e-08	.	TRINITY_DN28106_c2_g1::TRINITY_DN28106_c2_g1_i1::g.335145::m.335145	233-1246[+]	.	UniRef90_D7FWQ3^UniRef90_D7FWQ3^Q:293-1243,H:136-460^45%ID^E:5.6e-74^.^.	UniRef90_D7FWQ3^UniRef90_D7FWQ3^Q:3-337,H:120-460^44.1%ID^E:6.8e-74^.^.	PF03567.13^Sulfotransfer_2^Sulfotransferase family^45-329^E:1.7e-06	.	.	.	.	GO:0008146^molecular_function^sulfotransferase activity`GO:0016021^cellular_component^integral component of membrane
TRINITY_DN58148_c0_g1	2.08724	8.12069e-09	9.60691e-08	.	TRINITY_DN58148_c0_g1::TRINITY_DN58148_c0_g1_i1::g.702885::m.702885	2-202[+]	.	UniRef90_D7G1A9^UniRef90_D7G1A9^Q:44-199,H:547-598^80.8%ID^E:2.5e-12^.^.	UniRef90_D7G1A9^UniRef90_D7G1A9^Q:2-66,H:534-598^76.9%ID^E:4.6e-14^.^.	.	.	.	.	.	.
TRINITY_DN26577_c5_g2	2.29103	8.132e-09	9.6171e-08	.	TRINITY_DN26577_c5_g2::TRINITY_DN26577_c5_g2_i1::g.112451::m.112451	1-288[+]	.	.	.	.	ExpAA=41.37^PredHel=2^Topology=i7-29o33-52i	.	.	.	.
TRINITY_DN9430_c0_g1	2.72449	8.20199e-09	9.69344e-08	.	TRINITY_DN9430_c0_g1::TRINITY_DN9430_c0_g1_i1::g.15934::m.15934	1-666[-]	.	UniRef90_D8LCM0^UniRef90_D8LCM0^Q:444-19,H:191-316^28.9%ID^E:1.7e-07^.^.	UniRef90_D8LCM0^UniRef90_D8LCM0^Q:75-216,H:191-316^28.9%ID^E:1.2e-07^.^.	.	ExpAA=63.27^PredHel=3^Topology=i84-106o147-166i196-218o	.	.	.	.
TRINITY_DN27622_c18_g1	7.57673	8.21595e-09	9.70671e-08	.	.	.	.	.	.	.	.	.	.	.	.
TRINITY_DN29737_c5_g4	7.20843	8.23534e-09	9.72316e-08	.	.	.	.	.	.	.	.	.	.	.	.
TRINITY_DN26303_c8_g4	2.4257	8.25774e-09	9.74315e-08	.	TRINITY_DN26303_c8_g4::TRINITY_DN26303_c8_g4_i1::g.75008::m.75008	336-536[+]	.	.	.	.	.	.	.	.	.
TRINITY_DN36978_c0_g1	7.74904	8.29303e-09	9.78154e-08	.	TRINITY_DN36978_c0_g1::TRINITY_DN36978_c0_g1_i1::g.664785::m.664785	668-838[+]	.	.	.	.	.	.	.	.	.
TRINITY_DN28928_c1_g1	3.4643	8.80961e-09	1.03565e-07	.	.	.	.	.	.	.	.	.	.	.	.
TRINITY_DN29684_c2_g2	7.45516	9.0985e-09	1.06715e-07	.	.	.	.	.	.	.	.	.	.	.	.
TRINITY_DN28889_c6_g8	7.33339	9.25262e-09	1.08451e-07	.	TRINITY_DN28889_c6_g8::TRINITY_DN28889_c6_g8_i1::g.433662::m.433662	1-882[-]	.	UniRef90_D7G9G8^UniRef90_D7G9G8^Q:858-49,H:2-269^38.4%ID^E:5e-40^.^.	UniRef90_D7G9G8^UniRef90_D7G9G8^Q:9-278,H:2-269^41.8%ID^E:4.4e-45^.^.	.	ExpAA=22.10^PredHel=1^Topology=i20-42o	.	.	.	.
TRINITY_DN29039_c8_g1	7.38048	9.39871e-09	1.10018e-07	.	.	.	.	.	.	.	.	.	.	.	.
TRINITY_DN27616_c9_g2	4.85147	9.43165e-09	1.10331e-07	.	TRINITY_DN27616_c9_g2::TRINITY_DN27616_c9_g2_i1::g.266495::m.266495	565-882[+]	.	.	.	.	.	.	.	.	.
TRINITY_DN26631_c6_g6	2.53555	9.55883e-09	1.11769e-07	.	.	.	.	.	.	.	.	.	.	.	.
TRINITY_DN28431_c8_g2	4.2174	9.72086e-09	1.13491e-07	.	TRINITY_DN28431_c8_g2::TRINITY_DN28431_c8_g2_i1::g.381603::m.381603	420-587[-]	.	.	.	.	.	.	.	.	.
TRINITY_DN30648_c1_g5	2.10396	9.74027e-09	1.13643e-07	.	.	.	.	.	.	.	.	.	.	.	.
TRINITY_DN12954_c0_g2	7.29397	9.87592e-09	1.15188e-07	.	.	.	.	.	.	.	.	.	.	.	.
TRINITY_DN28655_c6_g2	7.31973	1.00467e-08	1.16949e-07	.	TRINITY_DN28655_c6_g2::TRINITY_DN28655_c6_g2_i1::g.409232::m.409232	2-283[-]	.	.	.	.	ExpAA=33.23^PredHel=1^Topology=i29-51o	.	.	.	.
TRINITY_DN30193_c2_g3	7.33217	1.01494e-08	1.17991e-07	.	.	.	.	.	.	.	.	.	.	.	.
TRINITY_DN30244_c14_g2	3.12162	1.03645e-08	1.20373e-07	.	.	.	.	.	.	.	.	.	.	.	.
TRINITY_DN27381_c4_g3	2.171	1.06589e-08	1.23672e-07	.	TRINITY_DN27381_c4_g3::TRINITY_DN27381_c4_g3_i1::g.231599::m.231599	3-596[-]	.	UniRef90_D7G5J9^UniRef90_D7G5J9^Q:515-3,H:96-266^45.3%ID^E:8.5e-37^.^.	UniRef90_D7G5J9^UniRef90_D7G5J9^Q:28-198,H:96-266^45.3%ID^E:6.6e-37^.^.	.	.	.	.	.	.
TRINITY_DN27709_c9_g2	4.79892	1.1168e-08	1.2899e-07	.	.	.	.	.	.	.	.	.	.	.	.
TRINITY_DN4465_c0_g1	7.08412	1.12944e-08	1.30408e-07	.	TRINITY_DN4465_c0_g1::TRINITY_DN4465_c0_g1_i1::g.8018::m.8018	244-942[+]	.	.	.	.	.	.	.	.	.
TRINITY_DN4127_c0_g1	2.28366	1.14624e-08	1.32176e-07	.	.	.	.	.	.	.	.	.	.	.	.
TRINITY_DN27160_c3_g6	7.30989	1.15811e-08	1.33458e-07	.	TRINITY_DN27160_c3_g6::TRINITY_DN27160_c3_g6_i1::g.192340::m.192340	1-342[+]	.	.	.	.	.	.	.	.	.
TRINITY_DN31307_c0_g1	2.55405	1.16247e-08	1.33849e-07	.	TRINITY_DN31307_c0_g1::TRINITY_DN31307_c0_g1_i1::g.654536::m.654536	1-276[+]	.	.	.	.	.	.	.	.	.
TRINITY_DN27251_c0_g1	5.04017	1.185e-08	1.36204e-07	.	.	.	.	.	.	.	.	.	.	.	.
TRINITY_DN27699_c1_g1	7.26518	1.19927e-08	1.37711e-07	.	TRINITY_DN27699_c1_g1::TRINITY_DN27699_c1_g1_i1::g.277349::m.277349	259-636[-]	.	.	.	.	.	.	.	.	.
TRINITY_DN29412_c3_g3	2.57342	1.21855e-08	1.39686e-07	.	TRINITY_DN29412_c3_g3::TRINITY_DN29412_c3_g3_i1::g.506647::m.506647	3-731[+]	.	UniRef90_D7FQA8^UniRef90_D7FQA8^Q:174-722,H:118-303^50%ID^E:3.3e-37^.^.	UniRef90_D7FQA8^UniRef90_D7FQA8^Q:23-240,H:83-303^60.8%ID^E:5.6e-54^.^.	.	.	.	.	.	.
TRINITY_DN54525_c0_g1	7.26747	1.22461e-08	1.40259e-07	.	.	.	.	.	.	.	.	.	.	.	.
TRINITY_DN29433_c7_g1	3.11958	1.24394e-08	1.42381e-07	.	TRINITY_DN29433_c7_g1::TRINITY_DN29433_c7_g1_i1::g.507066::m.507066	2-220[-]	.	.	.	.	.	.	.	.	.
TRINITY_DN26751_c10_g6	5.40994	1.34327e-08	1.53356e-07	.	.	.	.	.	.	.	.	.	.	.	.
TRINITY_DN26939_c13_g1	2.06035	1.40735e-08	1.60107e-07	.	.	.	.	.	.	.	.	.	.	.	.
TRINITY_DN27776_c8_g1	3.5082	1.47661e-08	1.67611e-07	.	.	.	.	.	.	.	.	.	.	.	.
TRINITY_DN20604_c0_g1	7.28709	1.49176e-08	1.69169e-07	.	TRINITY_DN20604_c0_g1::TRINITY_DN20604_c0_g1_i1::g.35947::m.35947	85-720[+]	.	UniRef90_D8LBK4^UniRef90_D8LBK4^Q:211-480,H:545-633^42.2%ID^E:3.5e-09^.^.	UniRef90_D8LBK4^UniRef90_D8LBK4^Q:43-132,H:545-633^42.2%ID^E:2.2e-09^.^.	.	.	.	.	.	.
TRINITY_DN27276_c1_g2	7.2251	1.50114e-08	1.70179e-07	.	.	.	.	.	.	.	.	.	.	.	.
TRINITY_DN13801_c0_g1	2.52554	1.51219e-08	1.71322e-07	.	.	.	.	.	.	.	.	.	.	.	.
TRINITY_DN29142_c7_g1	7.2371	1.53409e-08	1.7359e-07	.	.	.	.	.	.	.	.	.	.	.	.
TRINITY_DN26845_c2_g2	6.1818	1.55369e-08	1.75633e-07	.	TRINITY_DN26845_c2_g2::TRINITY_DN26845_c2_g2_i1::g.153926::m.153926	1-387[+]	.	.	.	.	.	.	.	.	.
TRINITY_DN52368_c0_g1	2.34492	1.57222e-08	1.77446e-07	.	TRINITY_DN52368_c0_g1::TRINITY_DN52368_c0_g1_i1::g.692311::m.692311	2-163[-]	.	.	.	.	.	.	.	.	.
TRINITY_DN26518_c2_g1	7.26465	1.59831e-08	1.80276e-07	.	.	.	.	.	.	.	.	.	.	.	.
TRINITY_DN2890_c0_g1	2.69872	1.62818e-08	1.83296e-07	.	.	.	.	.	.	.	.	.	.	.	.
TRINITY_DN6466_c0_g1	2.21601	1.64653e-08	1.85128e-07	.	.	.	.	.	.	.	.	.	.	.	.
TRINITY_DN24443_c0_g2	2.41836	1.6547e-08	1.85929e-07	FNKC_DICDI^FNKC_DICDI^Q:2206-1958,H:732-814^33.7%ID^E:5.2e-11^RecName: Full=Probable inactive serine/threonine-protein kinase fnkC;^Eukaryota; Amoebozoa; Mycetozoa; Dictyosteliida; Dictyostelium	TRINITY_DN24443_c0_g2::TRINITY_DN24443_c0_g2_i1::g.50738::m.50738	1-165[-]	.	UniRef90_E3T5U9^UniRef90_E3T5U9^Q:2206-1859,H:156-279^43.3%ID^E:3.1e-23^.^.	.	.	.	.	.	.	.
TRINITY_DN26673_c16_g1	5.2597	1.67614e-08	1.8816e-07	.	TRINITY_DN26673_c16_g1::TRINITY_DN26673_c16_g1_i1::g.127322::m.127322	1-426[-]	.	.	.	.	.	.	.	.	.
TRINITY_DN27628_c0_g1	5.41179	1.68723e-08	1.89286e-07	.	TRINITY_DN27628_c0_g1::TRINITY_DN27628_c0_g1_i1::g.266523::m.266523	311-1207[-]	.	UniRef90_D8LGY1^UniRef90_D8LGY1^Q:1096-314,H:294-566^72.9%ID^E:9.8e-112^.^.	UniRef90_D8LGY1^UniRef90_D8LGY1^Q:1-298,H:268-566^71.6%ID^E:5.9e-122^.^.	.	.	.	.	.	.
TRINITY_DN27658_c9_g1	2.19904	1.68876e-08	1.89397e-07	.	.	.	.	.	.	.	.	.	.	.	.
TRINITY_DN28462_c5_g7	4.76299	1.72362e-08	1.92882e-07	.	TRINITY_DN28462_c5_g7::TRINITY_DN28462_c5_g7_i1::g.384097::m.384097	3-722[-]	.	UniRef90_D8LHI4^UniRef90_D8LHI4^Q:722-3,H:132-371^79.2%ID^E:6e-109^.^.	UniRef90_D8LHI4^UniRef90_D8LHI4^Q:1-240,H:132-371^79.2%ID^E:6e-109^.^.	.	ExpAA=126.29^PredHel=6^Topology=i20-42o52-74i81-98o133-155i168-190o203-225i	.	.	.	.
TRINITY_DN30293_c2_g2	3.71202	1.74167e-08	1.94779e-07	.	TRINITY_DN30293_c2_g2::TRINITY_DN30293_c2_g2_i1::g.614258::m.614258	1-258[+]	.	.	.	.	.	.	.	.	.
TRINITY_DN28359_c11_g7	3.60243	1.85075e-08	2.06266e-07	.	.	.	.	.	.	.	.	.	.	.	.
TRINITY_DN28499_c5_g7	3.16825	1.85449e-08	2.06618e-07	.	TRINITY_DN28499_c5_g7::TRINITY_DN28499_c5_g7_i1::g.388505::m.388505	3-152[-]	.	.	.	.	ExpAA=14.60^PredHel=1^Topology=i7-26o	.	.	.	.
TRINITY_DN28964_c6_g2	4.66425	1.88066e-08	2.09271e-07	.	.	.	.	.	.	.	.	.	.	.	.
TRINITY_DN50602_c0_g1	2.85331	1.96985e-08	2.18308e-07	.	TRINITY_DN50602_c0_g1::TRINITY_DN50602_c0_g1_i1::g.689470::m.689470	195-437[-]	.	UniRef90_D8LP47^UniRef90_D8LP47^Q:563-243,H:182-288^86.9%ID^E:9.4e-48^.^.	UniRef90_D8LP47^UniRef90_D8LP47^Q:1-65,H:224-288^86.2%ID^E:4.5e-24^.^.	PF01609.20^DDE_Tnp_1^Transposase DDE domain^6-54^E:3.4e-08	.	.	.	.	GO:0003677^molecular_function^DNA binding`GO:0004803^molecular_function^transposase activity`GO:0006313^biological_process^transposition, DNA-mediated
TRINITY_DN28133_c14_g1	6.13427	1.97679e-08	2.1901e-07	.	.	.	.	.	.	.	.	.	.	.	.
TRINITY_DN28228_c5_g1	3.03092	1.98416e-08	2.19757e-07	.	TRINITY_DN28228_c5_g1::TRINITY_DN28228_c5_g1_i1::g.348334::m.348334	261-650[+]	.	.	.	.	ExpAA=49.22^PredHel=1^Topology=o20-42i	.	.	.	.
TRINITY_DN28318_c5_g1	2.97338	2.0139e-08	2.22775e-07	.	.	.	.	.	.	.	.	.	.	.	.
TRINITY_DN30262_c5_g2	7.23685	2.01706e-08	2.23055e-07	.	TRINITY_DN30262_c5_g2::TRINITY_DN30262_c5_g2_i1::g.610174::m.610174	601-840[-]	.	.	.	.	.	.	.	.	.
TRINITY_DN2543_c0_g1	2.01566	2.04373e-08	2.25793e-07	.	.	.	.	.	.	.	.	.	.	.	.
TRINITY_DN29896_c3_g3	2.07776	2.29878e-08	2.52327e-07	.	.	.	.	.	.	.	.	.	.	.	.
TRINITY_DN27711_c2_g1	10.4115	2.34236e-08	2.56952e-07	.	TRINITY_DN27711_c2_g1::TRINITY_DN27711_c2_g1_i1::g.281474::m.281474	2-241[+]	.	.	.	.	.	.	.	.	.
TRINITY_DN27413_c10_g3	3.13594	2.36318e-08	2.58996e-07	.	.	.	.	.	.	.	.	.	.	.	.
TRINITY_DN61125_c0_g1	2.32476	2.3684e-08	2.59409e-07	.	.	.	.	.	.	.	.	.	.	.	.
TRINITY_DN28165_c3_g4	7.03741	2.41143e-08	2.63833e-07	.	.	.	.	.	.	.	.	.	.	.	.
TRINITY_DN28470_c8_g1	7.24483	2.44686e-08	2.67509e-07	.	.	.	.	.	.	.	.	.	.	.	.
TRINITY_DN28534_c4_g2	2.34188	2.45383e-08	2.68157e-07	.	TRINITY_DN28534_c4_g2::TRINITY_DN28534_c4_g2_i1::g.395384::m.395384	1024-1275[-]	.	.	.	.	.	.	.	.	.
TRINITY_DN28255_c0_g7	5.38909	2.53529e-08	2.76075e-07	.	TRINITY_DN28255_c0_g7::TRINITY_DN28255_c0_g7_i1::g.355412::m.355412	278-682[-]	.	.	.	.	.	.	.	.	.
TRINITY_DN27498_c6_g1	3.29741	2.55715e-08	2.78199e-07	YR911_MIMIV^YR911_MIMIV^Q:510-1523,H:123-463^23.4%ID^E:6.5e-16^RecName: Full=Putative ankyrin repeat protein R911;^Viruses; dsDNA viruses, no RNA stage; Mimiviridae; Mimivirus	TRINITY_DN27498_c6_g1::TRINITY_DN27498_c6_g1_i1::g.247959::m.247959	3-1574[+]	YR911_MIMIV^YR911_MIMIV^Q:170-507,H:123-463^23.4%ID^E:6.5e-16^RecName: Full=Putative ankyrin repeat protein R911;^Viruses; dsDNA viruses, no RNA stage; Mimiviridae; Mimivirus	UniRef90_D7FT06^UniRef90_D7FT06^Q:438-1574,H:1618-1993^48%ID^E:2.7e-106^.^.	UniRef90_D7FT06^UniRef90_D7FT06^Q:146-524,H:1618-1993^48%ID^E:2.7e-106^.^.	.	.	.	KEGG:vg:10021811	.	.
TRINITY_DN4436_c0_g1	7.15223	2.56143e-08	2.7858e-07	.	.	.	.	.	.	.	.	.	.	.	.
TRINITY_DN29581_c9_g1	2.36099	2.6731e-08	2.90104e-07	.	.	.	.	.	.	.	.	.	.	.	.
TRINITY_DN30559_c1_g2	2.10681	2.70721e-08	2.93628e-07	YG31B_YEAST^YG31B_YEAST^Q:196-543,H:1088-1205^29.7%ID^E:1.1e-07^RecName: Full=Transposon Ty3-G Gag-Pol polyprotein;^Eukaryota; Fungi; Dikarya; Ascomycota; Saccharomycotina; Saccharomycetes; Saccharomycetales; Saccharomycetaceae; Saccharomyces	TRINITY_DN30559_c1_g2::TRINITY_DN30559_c1_g2_i3::g.645374::m.645374	1-549[+]	YG31B_YEAST^YG31B_YEAST^Q:66-181,H:1088-1205^29.7%ID^E:1.1e-07^RecName: Full=Transposon Ty3-G Gag-Pol polyprotein;^Eukaryota; Fungi; Dikarya; Ascomycota; Saccharomycotina; Saccharomycetes; Saccharomycetales; Saccharomycetaceae; Saccharomyces	UniRef90_A1YGR9^UniRef90_A1YGR9^Q:199-525,H:916-1026^36.9%ID^E:5.2e-12^.^.	UniRef90_A1YGR9^UniRef90_A1YGR9^Q:67-175,H:916-1026^36.9%ID^E:5.2e-12^.^.	.	.	.	KEGG:sce:YGR109W-B`KO:K07497	GO:0005737^cellular_component^cytoplasm`GO:0005634^cellular_component^nucleus`GO:0000943^cellular_component^retrotransposon nucleocapsid`GO:0004190^molecular_function^aspartic-type endopeptidase activity`GO:0005524^molecular_function^ATP binding`GO:0003677^molecular_function^DNA binding`GO:0003887^molecular_function^DNA-directed DNA polymerase activity`GO:0008233^molecular_function^peptidase acti…	.
TRINITY_DN24843_c0_g3	7.22727	2.71348e-08	2.94217e-07	.	.	.	.	.	.	.	.	.	.	.	.
TRINITY_DN27590_c10_g4	3.533	2.75751e-08	2.98538e-07	.	TRINITY_DN27590_c10_g4::TRINITY_DN27590_c10_g4_i1::g.262233::m.262233	513-857[+]	.	.	.	.	ExpAA=21.93^PredHel=1^Topology=o15-37i	.	.	.	.
TRINITY_DN28035_c4_g1	2.42169	2.86645e-08	3.09672e-07	.	.	.	.	.	.	.	.	.	.	.	.
TRINITY_DN28598_c11_g2	4.97025	2.93663e-08	3.1687e-07	.	TRINITY_DN28598_c11_g2::TRINITY_DN28598_c11_g2_i1::g.390650::m.390650	248-925[+]	.	UniRef90_A0A0N0U5X3^UniRef90_A0A0N0U5X3^Q:1339-1611,H:183-260^47.3%ID^E:1.8e-12^.^.	UniRef90_U6NUX7^UniRef90_U6NUX7^Q:10-147,H:5-134^34.5%ID^E:4.8e-07^.^.	PF00965.16^TIMP^Tissue inhibitor of metalloproteinase^26-141^E:4.1e-10	ExpAA=37.82^PredHel=2^Topology=o5-24i202-224o	.	.	.	GO:0008191^molecular_function^metalloendopeptidase inhibitor activity
TRINITY_DN29786_c3_g3	7.16321	2.97992e-08	3.21151e-07	.	.	.	.	.	.	.	.	.	.	.	.
TRINITY_DN26311_c14_g2	2.10801	3.07661e-08	3.3107e-07	.	.	.	.	.	.	.	.	.	.	.	.
TRINITY_DN20301_c0_g1	2.66786	3.10939e-08	3.34396e-07	.	.	.	.	.	.	.	.	.	.	.	.
TRINITY_DN27334_c0_g1	2.59478	3.13119e-08	3.36435e-07	YL060_MIMIV^YL060_MIMIV^Q:731-2059,H:75-491^27.1%ID^E:2.6e-37^RecName: Full=Putative F-box and FNIP repeat-containing protein L60;^Viruses; dsDNA viruses, no RNA stage; Mimiviridae; Mimivirus	TRINITY_DN27334_c0_g1::TRINITY_DN27334_c0_g1_i4::g.224091::m.224091	2-2239[+]	YL060_MIMIV^YL060_MIMIV^Q:244-686,H:75-491^27.1%ID^E:1.9e-37^RecName: Full=Putative F-box and FNIP repeat-containing protein L60;^Viruses; dsDNA viruses, no RNA stage; Mimiviridae; Mimivirus	UniRef90_E3T5U8^UniRef90_E3T5U8^Q:449-2074,H:55-593^43.2%ID^E:2.5e-132^.^.	UniRef90_E3T5U8^UniRef90_E3T5U8^Q:150-691,H:55-593^43.2%ID^E:1.9e-132^.^.	PF05725.11^FNIP^FNIP Repeat^190-231^E:4.4e-07`PF05725.11^FNIP^FNIP Repeat^432-473^E:5.8e-06`PF05725.11^FNIP^FNIP Repeat^603-643^E:6.2e-05`PF05725.11^FNIP^FNIP Repeat^648-689^E:1.3e-06	.	.	KEGG:vg:9924648	.	.
TRINITY_DN28208_c8_g3	6.99814	3.16992e-08	3.40391e-07	.	.	.	.	.	.	.	.	.	.	.	.
TRINITY_DN29448_c5_g1	7.10371	3.1711e-08	3.40415e-07	.	.	.	.	.	.	.	.	.	.	.	.
TRINITY_DN29904_c11_g9	7.11732	3.17871e-08	3.41129e-07	.	TRINITY_DN29904_c11_g9::TRINITY_DN29904_c11_g9_i1::g.566410::m.566410	189-413[+]	.	.	.	.	.	.	.	.	.
TRINITY_DN29644_c1_g3	3.10325	3.18059e-08	3.4115e-07	.	.	.	.	.	.	.	.	.	.	.	.
TRINITY_DN28822_c6_g1	6.04969	3.21653e-08	3.44565e-07	.	.	.	.	.	.	.	.	.	.	.	.
TRINITY_DN27163_c1_g7	2.78553	3.25565e-08	3.48504e-07	.	TRINITY_DN27163_c1_g7::TRINITY_DN27163_c1_g7_i1::g.198181::m.198181	3-338[+]	.	.	.	.	.	.	.	.	.
TRINITY_DN29010_c6_g3	2.2259	3.33502e-08	3.55972e-07	.	.	.	.	.	.	.	.	.	.	.	.
TRINITY_DN29682_c2_g3	2.56464	3.35152e-08	3.57626e-07	.	.	.	.	.	.	.	.	.	.	.	.
TRINITY_DN29731_c5_g2	4.59171	3.47722e-08	3.69886e-07	.	TRINITY_DN29731_c5_g2::TRINITY_DN29731_c5_g2_i1::g.543950::m.543950	157-804[+]	.	UniRef90_D7FY01^UniRef90_D7FY01^Q:220-789,H:379-567^41.5%ID^E:4.2e-32^.^.	UniRef90_D7FY01^UniRef90_D7FY01^Q:22-211,H:379-567^47.7%ID^E:2.2e-41^.^.	.	.	.	.	.	.
TRINITY_DN29237_c8_g1	2.93994	3.55387e-08	3.77389e-07	.	TRINITY_DN29237_c8_g1::TRINITY_DN29237_c8_g1_i1::g.484691::m.484691	373-603[-]	.	.	.	.	.	.	.	.	.
TRINITY_DN15176_c0_g1	2.55064	3.58055e-08	3.80014e-07	.	.	.	.	.	.	.	.	.	.	.	.
TRINITY_DN29454_c5_g2	5.22475	3.80441e-08	4.02214e-07	.	TRINITY_DN29454_c5_g2::TRINITY_DN29454_c5_g2_i1::g.511275::m.511275	2-181[+]	.	.	.	.	.	.	.	.	.
TRINITY_DN29389_c10_g1	2.69092	3.81006e-08	4.02692e-07	.	.	.	.	.	.	.	.	.	.	.	.
TRINITY_DN29010_c7_g1	2.40784	3.91136e-08	4.12419e-07	PMPD_CHLMU^PMPD_CHLMU^Q:633-1976,H:257-691^25.6%ID^E:2.9e-09^RecName: Full=Probable outer membrane protein PmpD;^Bacteria; Chlamydiae; Chlamydiales; Chlamydiaceae; Chlamydia/Chlamydophila group; Chlamydia	TRINITY_DN29010_c7_g1::TRINITY_DN29010_c7_g1_i3::g.456799::m.456799	234-2390[+]	PMP6_CHLPN^PMP6_CHLPN^Q:40-606,H:142-671^26.4%ID^E:8.4e-14^RecName: Full=Probable outer membrane protein pmp6;^Bacteria; Chlamydiae; Chlamydiales; Chlamydiaceae; Chlamydia/Chlamydophila group; Chlamydia	UniRef90_D7G1E0^UniRef90_D7G1E0^Q:327-2342,H:212-892^41.4%ID^E:1.6e-99^.^.	UniRef90_D7G1E0^UniRef90_D7G1E0^Q:18-703,H:198-892^43.4%ID^E:4.6e-104^.^.	PF02415.16^Chlam_PMP^Chlamydia polymorphic membrane protein (Chlamydia_PMP) repeat^144-166^E:0.0066`PF02415.16^Chlam_PMP^Chlamydia polymorphic membrane protein (Chlamydia_PMP) repeat^207-223^E:0.017`PF02415.16^Chlam_PMP^Chlamydia polymorphic membrane protein (Chlamydia_PMP) repeat^289-305^E:0.0076`PF02415.16^Chlam_PMP^Chlamydia polymorphic membrane protein (Chlamydia_PMP) repeat^345-360^E:0.14`PF…	.	.	KEGG:cpa:CP_0309`KEGG:cpj:pmp_6`KEGG:cpn:CPn0444`KEGG:cpt:CpB0460	GO:0009279^cellular_component^cell outer membrane`GO:0005618^cellular_component^cell wall`GO:0005576^cellular_component^extracellular region`GO:0016021^cellular_component^integral component of membrane	.
TRINITY_DN29006_c8_g1	2.79159	3.92623e-08	4.13864e-07	.	.	.	.	.	.	.	.	.	.	.	.
TRINITY_DN30360_c9_g3	4.05324	3.94275e-08	4.15359e-07	.	.	.	.	.	.	.	.	.	.	.	.
TRINITY_DN29830_c1_g1	5.91525	3.96773e-08	4.17705e-07	.	TRINITY_DN29830_c1_g1::TRINITY_DN29830_c1_g1_i1::g.555723::m.555723	1112-1687[-]	.	.	.	.	ExpAA=27.82^PredHel=1^Topology=i13-35o	.	.	.	.
TRINITY_DN64335_c0_g1	2.14656	3.97049e-08	4.17705e-07	.	TRINITY_DN64335_c0_g1::TRINITY_DN64335_c0_g1_i1::g.713902::m.713902	2-286[-]	.	.	.	.	ExpAA=42.98^PredHel=2^Topology=i12-34o44-66i	.	.	.	.
TRINITY_DN26561_c12_g1	2.38389	3.97182e-08	4.17705e-07	.	TRINITY_DN26561_c12_g1::TRINITY_DN26561_c12_g1_i1::g.109913::m.109913	102-290[+]	.	.	.	.	ExpAA=18.28^PredHel=1^Topology=i40-62o	.	.	.	.
TRINITY_DN28535_c0_g1	2.12699	3.98925e-08	4.19142e-07	.	.	.	.	.	.	.	.	.	.	.	.
TRINITY_DN28953_c10_g10	2.32501	4.02079e-08	4.22207e-07	.	TRINITY_DN28953_c10_g10::TRINITY_DN28953_c10_g10_i1::g.447044::m.447044	2-208[-]	.	.	.	.	.	.	.	.	.
TRINITY_DN48614_c0_g1	4.61448	4.07758e-08	4.27918e-07	.	TRINITY_DN48614_c0_g1::TRINITY_DN48614_c0_g1_i1::g.685793::m.685793	74-445[+]	.	.	.	.	.	.	.	.	.
TRINITY_DN10167_c0_g1	3.41005	4.15582e-08	4.35486e-07	.	TRINITY_DN10167_c0_g1::TRINITY_DN10167_c0_g1_i1::g.17390::m.17390	3-335[+]	.	UniRef90_D7FN60^UniRef90_D7FN60^Q:3-335,H:380-491^77.7%ID^E:1e-39^.^.	UniRef90_D7FN60^UniRef90_D7FN60^Q:1-111,H:380-491^77.7%ID^E:1e-39^.^.	.	.	.	.	.	.
TRINITY_DN47591_c0_g1	2.81749	4.21918e-08	4.41605e-07	.	.	.	.	.	.	.	.	.	.	.	.
TRINITY_DN27758_c6_g1	2.01981	4.27585e-08	4.47105e-07	.	.	.	.	.	.	.	.	.	.	.	.
TRINITY_DN27271_c3_g3	2.05056	4.28351e-08	4.47681e-07	.	TRINITY_DN27271_c3_g3::TRINITY_DN27271_c3_g3_i1::g.211929::m.211929	552-1934[+]	.	UniRef90_E9HXE8^UniRef90_E9HXE8^Q:249-1289,H:31-375^34.2%ID^E:2.4e-41^.^.	UniRef90_E9HXE8^UniRef90_E9HXE8^Q:9-246,H:135-375^38.5%ID^E:1.2e-33^.^.	.	.	.	.	.	.
TRINITY_DN28316_c11_g10	6.84023	4.3213e-08	4.51365e-07	.	TRINITY_DN28316_c11_g10::TRINITY_DN28316_c11_g10_i1::g.366199::m.366199	3-701[+]	.	.	.	.	.	.	.	.	.
TRINITY_DN28243_c4_g3	2.22112	4.34018e-08	4.52674e-07	.	.	.	.	.	.	.	.	.	.	.	.
TRINITY_DN29129_c0_g6	2.45341	4.35698e-08	4.54159e-07	.	TRINITY_DN29129_c0_g6::TRINITY_DN29129_c0_g6_i1::g.469520::m.469520	2-619[-]	GT13_ORYSJ^GT13_ORYSJ^Q:46-204,H:7-150^26.4%ID^E:7e-06^RecName: Full=Probable glucuronosyltransferase Os01g0926400;^Eukaryota; Viridiplantae; Streptophyta; Embryophyta; Tracheophyta; Spermatophyta; Magnoliophyta; Liliopsida; Poales; Poaceae; BOP clade; Oryzoideae; Oryzeae; Oryzinae; Oryza	UniRef90_D8LQ23^UniRef90_D8LQ23^Q:343-2,H:155-267^47%ID^E:3.1e-25^.^.	UniRef90_D8LQ23^UniRef90_D8LQ23^Q:93-206,H:155-267^47%ID^E:2.1e-25^.^.	PF03016.14^Exostosin^Exostosin family^94-204^E:1.2e-09	.	ENOG410XTFH^Exostosin	KEGG:osa:4327240`KO:K20870	GO:0000139^cellular_component^Golgi membrane`GO:0016021^cellular_component^integral component of membrane`GO:0016757^molecular_function^transferase activity, transferring glycosyl groups`GO:0071555^biological_process^cell wall organization	.
TRINITY_DN27905_c6_g4	5.16844	4.40996e-08	4.59413e-07	.	.	.	.	.	.	.	.	.	.	.	.
TRINITY_DN29475_c2_g4	3.57693	4.48369e-08	4.66411e-07	.	TRINITY_DN29475_c2_g4::TRINITY_DN29475_c2_g4_i1::g.515167::m.515167	1-255[-]	.	UniRef90_D8LCY4^UniRef90_D8LCY4^Q:1-255,H:86-166^44.7%ID^E:1.1e-12^.^.	.	.	ExpAA=41.58^PredHel=2^Topology=i7-29o39-61i	.	.	.	.
TRINITY_DN57151_c0_g1	6.03141	4.55329e-08	4.72822e-07	.	.	.	.	.	.	.	.	.	.	.	.
TRINITY_DN25808_c0_g2	6.14956	4.63252e-08	4.80489e-07	.	TRINITY_DN25808_c0_g2::TRINITY_DN25808_c0_g2_i1::g.62877::m.62877	496-843[+]	.	.	.	.	.	.	.	.	.
TRINITY_DN30116_c9_g1	3.44744	4.658e-08	4.8288e-07	.	TRINITY_DN30116_c9_g1::TRINITY_DN30116_c9_g1_i1::g.592951::m.592951	3-338[+]	.	.	.	.	ExpAA=48.56^PredHel=2^Topology=i30-52o56-78i	.	.	.	.
TRINITY_DN45766_c0_g1	7.09173	4.69345e-08	4.861e-07	.	.	.	.	.	.	.	.	.	.	.	.
TRINITY_DN30594_c2_g2	3.18915	4.71252e-08	4.87791e-07	.	TRINITY_DN30594_c2_g2::TRINITY_DN30594_c2_g2_i1::g.646934::m.646934	2-370[-]	.	.	.	.	.	.	.	.	.
TRINITY_DN29181_c1_g6	2.03873	4.74437e-08	4.9066e-07	.	.	.	.	.	.	.	.	.	.	.	.
TRINITY_DN813_c0_g1	7.09379	4.77382e-08	4.9342e-07	GSH1_RAT^GSH1_RAT^Q:603-223,H:499-620^43.8%ID^E:5.8e-24^RecName: Full=Glutamate--cysteine ligase catalytic subunit;^Eukaryota; Metazoa; Chordata; Craniata; Vertebrata; Euteleostomi; Mammalia; Eutheria; Euarchontoglires; Glires; Rodentia; Myomorpha; Muroidea; Muridae; Murinae; Rattus	TRINITY_DN813_c0_g1::TRINITY_DN813_c0_g1_i1::g.1602::m.1602	55-816[-]	GSH1_HUMAN^GSH1_HUMAN^Q:1-198,H:462-620^35.7%ID^E:2.6e-26^RecName: Full=Glutamate--cysteine ligase catalytic subunit;^Eukaryota; Metazoa; Chordata; Craniata; Vertebrata; Euteleostomi; Mammalia; Eutheria; Euarchontoglires; Primates; Haplorrhini; Catarrhini; Hominidae; Homo	UniRef90_D7FP20^UniRef90_D7FP20^Q:816-85,H:516-716^52.5%ID^E:7.9e-57^.^.	UniRef90_D7FP20^UniRef90_D7FP20^Q:1-244,H:516-716^53.7%ID^E:6.3e-56^.^.	PF03074.15^GCS^Glutamate-cysteine ligase^1-186^E:6.7e-38	.	ENOG410XQIG^glutamate-cysteine ligase activity	KEGG:hsa:2729`KO:K11204	GO:0005829^cellular_component^cytosol`GO:0017109^cellular_component^glutamate-cysteine ligase complex`GO:0043531^molecular_function^ADP binding`GO:0005524^molecular_function^ATP binding`GO:0050662^molecular_function^coenzyme binding`GO:0016595^molecular_function^glutamate binding`GO:0004357^molecular_function^glutamate-cysteine ligase activity`GO:0000287^molecular_function^magnesium ion binding`G…	GO:0004357^molecular_function^glutamate-cysteine ligase activity`GO:0006750^biological_process^glutathione biosynthetic process
TRINITY_DN28691_c7_g3	7.05796	4.87454e-08	5.031e-07	.	TRINITY_DN28691_c7_g3::TRINITY_DN28691_c7_g3_i1::g.414439::m.414439	257-523[+]	.	UniRef90_D8LDX7^UniRef90_D8LDX7^Q:1-315,H:375-475^77.1%ID^E:1.2e-35^.^.	.	.	.	.	.	.	.
TRINITY_DN30619_c3_g3	3.60772	4.89831e-08	5.04967e-07	.	TRINITY_DN30619_c3_g3::TRINITY_DN30619_c3_g3_i1::g.649076::m.649076	1-219[-]	.	.	.	.	.	.	.	.	.
TRINITY_DN27478_c4_g1	2.55445	4.94037e-08	5.09008e-07	.	TRINITY_DN27478_c4_g1::TRINITY_DN27478_c4_g1_i1::g.246697::m.246697	839-988[+]	.	.	.	.	.	.	.	.	.
TRINITY_DN30206_c3_g6	2.85628	5.2809e-08	5.42054e-07	.	.	.	.	.	.	.	.	.	.	.	.
TRINITY_DN26345_c9_g2	2.52467	5.30954e-08	5.44679e-07	.	TRINITY_DN26345_c9_g2::TRINITY_DN26345_c9_g2_i1::g.80217::m.80217	243-650[-]	.	.	.	.	.	.	.	.	.
TRINITY_DN26928_c3_g1	2.85624	5.32022e-08	5.45618e-07	DMC1_SCHPO^DMC1_SCHPO^Q:228-1181,H:15-330^54.7%ID^E:4.7e-90^RecName: Full=Meiotic recombination protein dmc1;^Eukaryota; Fungi; Dikarya; Ascomycota; Taphrinomycotina; Schizosaccharomycetes; Schizosaccharomycetales; Schizosaccharomycetaceae; Schizosaccharomyces	TRINITY_DN26928_c3_g1::TRINITY_DN26928_c3_g1_i1::g.167659::m.167659	3-1190[+]	DMC1_SCHPO^DMC1_SCHPO^Q:76-393,H:15-330^54.7%ID^E:3e-90^RecName: Full=Meiotic recombination protein dmc1;^Eukaryota; Fungi; Dikarya; Ascomycota; Taphrinomycotina; Schizosaccharomycetes; Schizosaccharomycetales; Schizosaccharomycetaceae; Schizosaccharomyces	UniRef90_D7FY86^UniRef90_D7FY86^Q:159-791,H:1-216^84.7%ID^E:8.5e-91^.^.	UniRef90_D7FY86^UniRef90_D7FY86^Q:53-263,H:1-216^84.7%ID^E:5.5e-91^.^.	PF08423.10^Rad51^Rad51^144-393^E:4.9e-97`PF00154.20^RecA^recA bacterial DNA recombination protein^149-361^E:7.4e-13	.	.	KEGG:spo:SPAC8E11.03c`KO:K10872	GO:0000794^cellular_component^condensed nuclear chromosome`GO:0005829^cellular_component^cytosol`GO:0005654^cellular_component^nucleoplasm`GO:0005634^cellular_component^nucleus`GO:0005524^molecular_function^ATP binding`GO:0016887^molecular_function^ATPase activity`GO:0003677^molecular_function^DNA binding`GO:0008094^molecular_function^DNA-dependent ATPase activity`GO:0003690^molecular_function^do…	GO:0003697^molecular_function^single-stranded DNA binding`GO:0005524^molecular_function^ATP binding`GO:0006281^biological_process^DNA repair
TRINITY_DN27568_c5_g2	7.07676	5.44112e-08	5.56253e-07	.	.	.	.	.	.	.	.	.	.	.	.
TRINITY_DN26594_c9_g1	2.22647	5.54303e-08	5.65697e-07	.	TRINITY_DN26594_c9_g1::TRINITY_DN26594_c9_g1_i1::g.114487::m.114487	67-252[-]	.	.	.	.	.	.	.	.	.
TRINITY_DN27487_c8_g1	4.26806	5.57326e-08	5.68456e-07	.	.	.	.	.	.	.	.	.	.	.	.
TRINITY_DN28781_c4_g12	3.07039	5.63843e-08	5.74445e-07	RBOHE_ARATH^RBOHE_ARATH^Q:133-264,H:641-684^47.7%ID^E:3.6e-06^RecName: Full=Respiratory burst oxidase homolog protein E;^Eukaryota; Viridiplantae; Streptophyta; Embryophyta; Tracheophyta; Spermatophyta; Magnoliophyta; eudicotyledons; Gunneridae; Pentapetalae; rosids; malvids; Brassicales; Brassicaceae; Camelineae; Arabidopsis	TRINITY_DN28781_c4_g12::TRINITY_DN28781_c4_g12_i1::g.426527::m.426527	1-312[+]	RBOHE_ARATH^RBOHE_ARATH^Q:45-88,H:641-684^47.7%ID^E:2.7e-06^RecName: Full=Respiratory burst oxidase homolog protein E;^Eukaryota; Viridiplantae; Streptophyta; Embryophyta; Tracheophyta; Spermatophyta; Magnoliophyta; eudicotyledons; Gunneridae; Pentapetalae; rosids; malvids; Brassicales; Brassicaceae; Camelineae; Arabidopsis	UniRef90_D8LF83^UniRef90_D8LF83^Q:1-300,H:293-392^72%ID^E:1.8e-36^.^.	UniRef90_D8LF83^UniRef90_D8LF83^Q:1-100,H:293-392^72%ID^E:1e-36^.^.	PF08022.11^FAD_binding_8^FAD-binding domain^55-88^E:3.2e-07	.	ENOG410XNZY^NADPH Oxidase	KEGG:ath:AT1G19230`KO:K13447	GO:0016021^cellular_component^integral component of membrane`GO:0005509^molecular_function^calcium ion binding`GO:0050664^molecular_function^oxidoreductase activity, acting on NAD(P)H, oxygen as acceptor`GO:0004601^molecular_function^peroxidase activity	GO:0016491^molecular_function^oxidoreductase activity`GO:0055114^biological_process^oxidation-reduction process
TRINITY_DN28052_c9_g2	4.31475	5.76464e-08	5.86297e-07	.	.	.	.	.	.	.	.	.	.	.	.
TRINITY_DN29215_c11_g5	2.03322	5.90916e-08	6.00652e-07	.	TRINITY_DN29215_c11_g5::TRINITY_DN29215_c11_g5_i1::g.483332::m.483332	1-2031[+]	.	UniRef90_D7FZB8^UniRef90_D7FZB8^Q:292-552,H:118-204^51.7%ID^E:5.1e-12^.^.	UniRef90_D7FZB8^UniRef90_D7FZB8^Q:568-658,H:334-441^42.7%ID^E:2.3e-12^.^.	.	.	.	.	.	.
TRINITY_DN30108_c3_g7	4.99848	5.92713e-08	6.01963e-07	.	TRINITY_DN30108_c3_g7::TRINITY_DN30108_c3_g7_i1::g.592223::m.592223	455-778[+]	.	.	.	.	ExpAA=23.59^PredHel=1^Topology=i55-77o	.	.	.	.
TRINITY_DN28453_c3_g1	2.71114	5.94513e-08	6.03619e-07	.	.	.	.	.	.	.	.	.	.	.	.
TRINITY_DN29317_c5_g1	3.24011	5.99105e-08	6.07588e-07	.	TRINITY_DN29317_c5_g1::TRINITY_DN29317_c5_g1_i1::g.493597::m.493597	157-321[-]	.	.	.	.	ExpAA=24.79^PredHel=1^Topology=i12-34o	.	.	.	.
TRINITY_DN29054_c2_g3	2.85507	6.80669e-08	6.84449e-07	.	TRINITY_DN29054_c2_g3::TRINITY_DN29054_c2_g3_i1::g.460262::m.460262	2-226[+]	.	.	.	.	ExpAA=22.01^PredHel=1^Topology=o5-27i	.	.	.	.
TRINITY_DN30191_c5_g5	2.25603	6.86291e-08	6.89526e-07	.	TRINITY_DN30191_c5_g5::TRINITY_DN30191_c5_g5_i1::g.601738::m.601738	1-855[-]	.	UniRef90_D7FRH0^UniRef90_D7FRH0^Q:813-1,H:40-307^47.5%ID^E:5e-50^.^.	UniRef90_D7FRH0^UniRef90_D7FRH0^Q:15-285,H:40-307^47.5%ID^E:5.8e-50^.^.	PF02415.16^Chlam_PMP^Chlamydia polymorphic membrane protein (Chlamydia_PMP) repeat^155-174^E:0.075	.	.	.	.	.
TRINITY_DN29086_c10_g10	4.28136	7.01167e-08	7.03444e-07	.	TRINITY_DN29086_c10_g10::TRINITY_DN29086_c10_g10_i1::g.453532::m.453532	2418-2873[+]	.	UniRef90_D8LJE4^UniRef90_D8LJE4^Q:422-1429,H:81-422^33%ID^E:1.1e-49^.^.	.	.	.	.	.	.	.
TRINITY_DN28379_c2_g3	2.47098	7.11019e-08	7.12561e-07	.	TRINITY_DN28379_c2_g3::TRINITY_DN28379_c2_g3_i1::g.373260::m.373260	253-522[-]	.	.	.	.	.	.	.	.	.
TRINITY_DN40908_c0_g1	6.99415	7.16949e-08	7.17695e-07	.	.	.	.	.	.	.	.	.	.	.	.
TRINITY_DN26685_c4_g5	5.9247	7.50539e-08	7.47536e-07	.	TRINITY_DN26685_c4_g5::TRINITY_DN26685_c4_g5_i1::g.128002::m.128002	1147-1485[+]	.	.	.	.	.	.	.	.	.
TRINITY_DN30370_c0_g6	6.73463	7.85881e-08	7.80553e-07	POLX_TOBAC^POLX_TOBAC^Q:1500-1838,H:830-942^28.3%ID^E:6.6e-06^RecName: Full=Retrovirus-related Pol polyprotein from transposon TNT 1-94;^Eukaryota; Viridiplantae; Streptophyta; Embryophyta; Tracheophyta; Spermatophyta; Magnoliophyta; eudicotyledons; Gunneridae; Pentapetalae; asterids; lamiids; Solanales; Solanaceae; Nicotianoideae; Nicotianeae; Nicotiana	TRINITY_DN30370_c0_g6::TRINITY_DN30370_c0_g6_i1::g.624873::m.624873	716-952[-]	.	UniRef90_A0A165BJT7^UniRef90_A0A165BJT7^Q:1482-2351,H:691-1008^29.8%ID^E:3e-21^.^.	.	.	.	.	.	.	.
TRINITY_DN26575_c4_g3	2.11612	7.90762e-08	7.84524e-07	.	.	.	.	.	.	.	.	.	.	.	.
TRINITY_DN28904_c12_g11	2.9256	7.91711e-08	7.85248e-07	.	.	.	.	.	.	.	.	.	.	.	.
TRINITY_DN26517_c11_g2	3.81415	8.09219e-08	8.0105e-07	.	TRINITY_DN26517_c11_g2::TRINITY_DN26517_c11_g2_i1::g.103901::m.103901	2-205[+]	.	.	.	.	.	.	.	.	.
TRINITY_DN31147_c0_g1	6.08612	8.13249e-08	8.0465e-07	.	.	.	.	.	.	.	.	.	.	.	.
TRINITY_DN29927_c2_g4	6.01271	8.2319e-08	8.13749e-07	.	.	.	.	.	.	.	.	.	.	.	.
TRINITY_DN29334_c7_g1	7.01008	8.28448e-08	8.18492e-07	.	TRINITY_DN29334_c7_g1::TRINITY_DN29334_c7_g1_i1::g.491041::m.491041	260-502[-]	RF12B_XENLA^RF12B_XENLA^Q:1-68,H:246-313^45.6%ID^E:2.8e-06^RecName: Full=E3 ubiquitin-protein ligase RNF12-B;^Eukaryota; Metazoa; Chordata; Craniata; Vertebrata; Euteleostomi; Amphibia; Batrachia; Anura; Pipoidea; Pipidae; Xenopodinae; Xenopus; Xenopus	UniRef90_Q245U8^UniRef90_Q245U8^Q:283-501,H:127-199^52.1%ID^E:3.9e-06^.^.	UniRef90_H3EXW1^UniRef90_H3EXW1^Q:1-68,H:267-334^44.1%ID^E:1.2e-08^.^.	.	.	.	KEGG:xla:100137618`KO:K16271	GO:0005634^cellular_component^nucleus`GO:0042802^molecular_function^identical protein binding`GO:0046872^molecular_function^metal ion binding`GO:0008134^molecular_function^transcription factor binding`GO:0004842^molecular_function^ubiquitin-protein transferase activity`GO:0000578^biological_process^embryonic axis specification`GO:0016567^biological_process^protein ubiquitination`GO:0042787^biolog…	.
TRINITY_DN41915_c0_g1	3.3492	8.32883e-08	8.22189e-07	.	TRINITY_DN41915_c0_g1::TRINITY_DN41915_c0_g1_i1::g.673200::m.673200	1-999[-]	.	.	.	.	.	.	.	.	.
TRINITY_DN60504_c0_g1	3.29576	8.37924e-08	8.26249e-07	.	TRINITY_DN60504_c0_g1::TRINITY_DN60504_c0_g1_i1::g.707533::m.707533	2-1459[+]	.	UniRef90_D8LBQ2^UniRef90_D8LBQ2^Q:215-1390,H:69-452^24.5%ID^E:2.9e-09^.^.	UniRef90_D8LBQ2^UniRef90_D8LBQ2^Q:71-463,H:68-452^26.4%ID^E:7.1e-16^.^.	.	.	.	.	.	.
TRINITY_DN28122_c10_g2	2.44035	8.41441e-08	8.29258e-07	.	TRINITY_DN28122_c10_g2::TRINITY_DN28122_c10_g2_i1::g.337875::m.337875	3-182[+]	.	.	.	.	.	.	.	.	.
TRINITY_DN27578_c8_g3	5.07275	8.7466e-08	8.59379e-07	.	TRINITY_DN27578_c8_g3::TRINITY_DN27578_c8_g3_i1::g.260350::m.260350	271-468[-]	.	.	.	.	.	.	.	.	.
TRINITY_DN28324_c4_g1	2.41794	8.83718e-08	8.67799e-07	.	.	.	.	.	.	.	.	.	.	.	.
TRINITY_DN30260_c4_g1	6.9561	8.8548e-08	8.69289e-07	.	TRINITY_DN30260_c4_g1::TRINITY_DN30260_c4_g1_i1::g.610083::m.610083	200-451[+]	.	.	.	.	.	.	.	.	.
TRINITY_DN37099_c0_g1	6.94115	9.01495e-08	8.83793e-07	.	.	.	.	.	.	.	.	.	.	.	.
TRINITY_DN29004_c7_g1	3.25693	9.15162e-08	8.95958e-07	FQRL2_ARATH^FQRL2_ARATH^Q:966-1571,H:68-270^53.4%ID^E:2.4e-55^RecName: Full=Probable NAD(P)H dehydrogenase (quinone) FQR1-like 2 {ECO:0000305};^Eukaryota; Viridiplantae; Streptophyta; Embryophyta; Tracheophyta; Spermatophyta; Magnoliophyta; eudicotyledons; Gunneridae; Pentapetalae; rosids; malvids; Brassicales; Brassicaceae; Camelineae; Arabidopsis	TRINITY_DN29004_c7_g1::TRINITY_DN29004_c7_g1_i7::g.455682::m.455682	576-1598[+]	FQRL2_ARATH^FQRL2_ARATH^Q:131-332,H:68-270^53.4%ID^E:1.2e-55^RecName: Full=Probable NAD(P)H dehydrogenase (quinone) FQR1-like 2 {ECO:0000305};^Eukaryota; Viridiplantae; Streptophyta; Embryophyta; Tracheophyta; Spermatophyta; Magnoliophyta; eudicotyledons; Gunneridae; Pentapetalae; rosids; malvids; Brassicales; Brassicaceae; Camelineae; Arabidopsis	UniRef90_D8LTD7^UniRef90_D8LTD7^Q:975-1583,H:5-207^78.8%ID^E:6.6e-89^.^.	UniRef90_D8LTD7^UniRef90_D8LTD7^Q:134-340,H:5-211^78.7%ID^E:1.4e-90^.^.	PF03358.14^FMN_red^NADPH-dependent FMN reductase^149-277^E:8.1e-10	.	COG0655^Nadph-dependent fmn reductase	KEGG:ath:AT4G36750`KO:K03809	GO:0005737^cellular_component^cytoplasm`GO:0005886^cellular_component^plasma membrane`GO:0010181^molecular_function^FMN binding`GO:0003955^molecular_function^NAD(P)H dehydrogenase (quinone) activity	GO:0016491^molecular_function^oxidoreductase activity
TRINITY_DN60828_c0_g1	3.73286	9.29488e-08	9.08733e-07	.	.	.	.	.	.	.	.	.	.	.	.
TRINITY_DN28691_c7_g1	6.99674	9.65485e-08	9.4017e-07	BSU1_ARATH^BSU1_ARATH^Q:19-927,H:431-708^33.8%ID^E:8.1e-38^RecName: Full=Serine/threonine-protein phosphatase BSU1;^Eukaryota; Viridiplantae; Streptophyta; Embryophyta; Tracheophyta; Spermatophyta; Magnoliophyta; eudicotyledons; Gunneridae; Pentapetalae; rosids; malvids; Brassicales; Brassicaceae; Camelineae; Arabidopsis	TRINITY_DN28691_c7_g1::TRINITY_DN28691_c7_g1_i1::g.414431::m.414431	1-939[+]	BSU1_ARATH^BSU1_ARATH^Q:7-309,H:431-708^33.8%ID^E:8.1e-38^RecName: Full=Serine/threonine-protein phosphatase BSU1;^Eukaryota; Viridiplantae; Streptophyta; Embryophyta; Tracheophyta; Spermatophyta; Magnoliophyta; eudicotyledons; Gunneridae; Pentapetalae; rosids; malvids; Brassicales; Brassicaceae; Camelineae; Arabidopsis	UniRef90_D8LDX7^UniRef90_D8LDX7^Q:1-939,H:67-379^87.5%ID^E:3.3e-163^.^.	UniRef90_D8LDX7^UniRef90_D8LDX7^Q:1-313,H:67-379^87.5%ID^E:3.3e-163^.^.	PF00149.27^Metallophos^Calcineurin-like phosphoesterase^83-310^E:1.1e-27	.	ENOG410Z3NZ^whole genome shotgun sequence	KEGG:ath:AT1G03445`KO:K14501	GO:0005634^cellular_component^nucleus`GO:0005886^cellular_component^plasma membrane`GO:0046872^molecular_function^metal ion binding`GO:0004722^molecular_function^protein serine/threonine phosphatase activity`GO:0009742^biological_process^brassinosteroid mediated signaling pathway`GO:1900459^biological_process^positive regulation of brassinosteroid mediated signaling pathway`GO:0032880^biological_…	GO:0016787^molecular_function^hydrolase activity
TRINITY_DN27124_c11_g1	2.92393	1.01427e-07	9.83247e-07	.	.	.	.	.	.	.	.	.	.	.	.
TRINITY_DN26683_c10_g8	6.67401	1.03986e-07	1.00614e-06	.	.	.	.	.	.	.	.	.	.	.	.
TRINITY_DN28988_c6_g3	2.23722	1.0483e-07	1.01348e-06	.	TRINITY_DN28988_c6_g3::TRINITY_DN28988_c6_g3_i1::g.450910::m.450910	3-191[+]	.	.	UniRef90_D7G8G5^UniRef90_D7G8G5^Q:2-51,H:735-785^86.3%ID^E:7.6e-11^.^.	.	.	.	.	.	.
TRINITY_DN27660_c5_g2	2.4726	1.08522e-07	1.04719e-06	.	TRINITY_DN27660_c5_g2::TRINITY_DN27660_c5_g2_i1::g.272302::m.272302	1-183[+]	.	.	.	.	.	.	.	.	.
TRINITY_DN8954_c0_g2	2.81058	1.086e-07	1.04765e-06	.	TRINITY_DN8954_c0_g2::TRINITY_DN8954_c0_g2_i1::g.14963::m.14963	649-960[-]	.	UniRef90_D8LCN7^UniRef90_D8LCN7^Q:939-667,H:132-220^48.9%ID^E:1.2e-16^.^.	UniRef90_D8LCN7^UniRef90_D8LCN7^Q:8-98,H:132-220^48.9%ID^E:5.2e-17^.^.	.	.	.	.	.	.
TRINITY_DN29682_c2_g1	2.69211	1.09025e-07	1.05147e-06	.	.	.	.	.	.	.	.	.	.	.	.
TRINITY_DN34115_c0_g1	3.50297	1.09246e-07	1.05303e-06	.	.	.	.	.	.	.	.	.	.	.	.
TRINITY_DN28006_c2_g1	2.04488	1.09886e-07	1.05805e-06	.	.	.	.	.	.	.	.	.	.	.	.
TRINITY_DN30449_c6_g3	2.03674	1.11401e-07	1.07148e-06	.	TRINITY_DN30449_c6_g3::TRINITY_DN30449_c6_g3_i1::g.626477::m.626477	3-182[+]	.	UniRef90_D8LED4^UniRef90_D8LED4^Q:2645-1977,H:396-622^48.5%ID^E:2.8e-58^.^.	.	.	.	.	.	.	.
TRINITY_DN30153_c0_g3	5.07973	1.13757e-07	1.09237e-06	.	TRINITY_DN30153_c0_g3::TRINITY_DN30153_c0_g3_i1::g.597599::m.597599	613-780[-]	.	.	.	.	.	.	.	.	.
TRINITY_DN27961_c9_g1	6.76238	1.23664e-07	1.18113e-06	.	.	.	.	.	.	.	.	.	.	.	.
TRINITY_DN21209_c0_g3	6.79406	1.24064e-07	1.18464e-06	.	TRINITY_DN21209_c0_g3::TRINITY_DN21209_c0_g3_i1::g.38118::m.38118	61-216[-]	.	.	.	.	.	.	.	.	.
TRINITY_DN28953_c10_g7	2.11603	1.26202e-07	1.20279e-06	.	.	.	.	.	.	.	.	.	.	.	.
TRINITY_DN26747_c3_g1	2.24486	1.29467e-07	1.23094e-06	.	.	.	.	.	.	.	.	.	.	.	.
TRINITY_DN29875_c3_g3	2.39079	1.35245e-07	1.28173e-06	.	.	.	.	.	.	.	.	.	.	.	.
TRINITY_DN29980_c11_g2	6.94828	1.35277e-07	1.28173e-06	.	TRINITY_DN29980_c11_g2::TRINITY_DN29980_c11_g2_i1::g.574395::m.574395	929-1129[-]	.	.	.	.	.	.	.	.	.
TRINITY_DN27205_c2_g2	3.59533	1.41777e-07	1.33869e-06	.	.	.	.	.	.	.	.	.	.	.	.
TRINITY_DN30131_c1_g1	3.19809	1.44744e-07	1.36489e-06	.	TRINITY_DN30131_c1_g1::TRINITY_DN30131_c1_g1_i1::g.590296::m.590296	160-525[-]	.	.	.	.	.	.	.	.	.
TRINITY_DN31054_c0_g1	2.76808	1.48664e-07	1.39962e-06	.	.	.	.	.	.	.	.	.	.	.	.
TRINITY_DN27026_c2_g1	6.95384	1.49422e-07	1.40602e-06	.	.	.	.	.	.	.	.	.	.	.	.
TRINITY_DN25970_c0_g1	2.34491	1.5031e-07	1.41325e-06	FAC15_MYCMM^FAC15_MYCMM^Q:588-2297,H:46-597^30.4%ID^E:7e-61^RecName: Full=Long-chain-fatty-acid--CoA ligase FadD15;^Bacteria; Actinobacteria; Corynebacteriales; Mycobacteriaceae; Mycobacterium	TRINITY_DN25970_c0_g1::TRINITY_DN25970_c0_g1_i1::g.64910::m.64910	2526-2750[+]	.	UniRef90_D7G5Q3^UniRef90_D7G5Q3^Q:324-2306,H:23-683^79.9%ID^E:0^.^.	.	.	.	.	.	.	.
TRINITY_DN27412_c19_g1	2.56245	1.52358e-07	1.43175e-06	.	TRINITY_DN27412_c19_g1::TRINITY_DN27412_c19_g1_i1::g.238636::m.238636	1027-1248[-]	.	.	.	.	.	.	.	.	.
TRINITY_DN29870_c2_g4	4.99847	1.54808e-07	1.45324e-06	.	.	.	.	.	.	.	.	.	.	.	.
TRINITY_DN28921_c0_g2	5.03051	1.60353e-07	1.49976e-06	.	TRINITY_DN28921_c0_g2::TRINITY_DN28921_c0_g2_i1::g.442504::m.442504	2-253[-]	.	.	.	.	.	.	.	.	.
TRINITY_DN27814_c7_g1	2.93099	1.61485e-07	1.50995e-06	.	TRINITY_DN27814_c7_g1::TRINITY_DN27814_c7_g1_i1::g.293293::m.293293	122-325[+]	.	.	.	.	.	.	.	.	.
TRINITY_DN61191_c0_g1	2.23155	1.62554e-07	1.51795e-06	.	.	.	.	.	.	.	.	.	.	.	.
TRINITY_DN26435_c8_g1	4.63564	1.64918e-07	1.53801e-06	.	.	.	.	.	.	.	.	.	.	.	.
TRINITY_DN28641_c17_g1	2.63062	1.68466e-07	1.56781e-06	.	TRINITY_DN28641_c17_g1::TRINITY_DN28641_c17_g1_i1::g.406352::m.406352	3-302[-]	.	.	.	.	.	.	.	.	.
TRINITY_DN27150_c10_g1	3.09204	1.68586e-07	1.56852e-06	.	.	.	.	.	.	.	.	.	.	.	.
TRINITY_DN29303_c1_g1	4.55299	1.71532e-07	1.59384e-06	.	TRINITY_DN29303_c1_g1::TRINITY_DN29303_c1_g1_i1::g.491808::m.491808	195-746[+]	.	.	.	.	.	.	.	.	.
TRINITY_DN28261_c6_g1	3.3804	1.72247e-07	1.59943e-06	.	TRINITY_DN28261_c6_g1::TRINITY_DN28261_c6_g1_i1::g.357298::m.357298	539-745[+]	.	.	.	.	.	.	.	.	.
TRINITY_DN31279_c0_g1	2.79621	1.74155e-07	1.61443e-06	.	.	.	.	.	.	.	.	.	.	.	.
TRINITY_DN26839_c0_g1	3.02518	1.76997e-07	1.63863e-06	.	.	.	.	.	.	.	.	.	.	.	.
TRINITY_DN29559_c6_g1	3.41354	1.77523e-07	1.64308e-06	ALO_NEUCR^ALO_NEUCR^Q:1003-458,H:41-213^23%ID^E:9.1e-08^RecName: Full=Putative D-arabinono-1,4-lactone oxidase;^Eukaryota; Fungi; Dikarya; Ascomycota; Pezizomycotina; Sordariomycetes; Sordariomycetidae; Sordariales; Sordariaceae; Neurospora	TRINITY_DN29559_c6_g1::TRINITY_DN29559_c6_g1_i9::g.523002::m.523002	690-983[+]	.	UniRef90_D7G3R7^UniRef90_D7G3R7^Q:1204-2,H:20-404^57.1%ID^E:7.4e-126^.^.	.	.	.	.	.	.	.
TRINITY_DN27489_c1_g1	2.32386	1.78468e-07	1.65097e-06	.	.	.	.	.	.	.	.	.	.	.	.
TRINITY_DN28567_c13_g1	2.75937	1.89314e-07	1.74315e-06	.	.	.	.	.	.	.	.	.	.	.	.
TRINITY_DN27786_c8_g7	3.07856	1.92682e-07	1.77004e-06	.	TRINITY_DN27786_c8_g7::TRINITY_DN27786_c8_g7_i1::g.289417::m.289417	1611-1853[+]	.	.	.	.	.	.	.	.	.
TRINITY_DN28865_c5_g1	2.57508	1.95364e-07	1.79283e-06	.	.	.	.	.	.	.	.	.	.	.	.
TRINITY_DN27994_c8_g1	2.42729	1.95569e-07	1.79424e-06	.	.	.	.	.	.	.	.	.	.	.	.
TRINITY_DN28550_c4_g2	6.82763	1.99061e-07	1.82394e-06	.	TRINITY_DN28550_c4_g2::TRINITY_DN28550_c4_g2_i1::g.394256::m.394256	1-186[+]	.	.	.	.	.	.	.	.	.
TRINITY_DN30091_c4_g9	2.14328	2.008e-07	1.8375e-06	.	TRINITY_DN30091_c4_g9::TRINITY_DN30091_c4_g9_i1::g.588254::m.588254	1-162[+]	.	.	.	.	.	.	.	.	.
TRINITY_DN28198_c8_g3	2.23459	2.055e-07	1.87858e-06	.	TRINITY_DN28198_c8_g3::TRINITY_DN28198_c8_g3_i1::g.347089::m.347089	3-161[+]	.	UniRef90_D8LSB1^UniRef90_D8LSB1^Q:1262-1029,H:722-799^74.4%ID^E:7.8e-29^.^.	.	.	.	.	.	.	.
TRINITY_DN30416_c5_g1	6.89585	2.1111e-07	1.92591e-06	.	TRINITY_DN30416_c5_g1::TRINITY_DN30416_c5_g1_i1::g.628824::m.628824	2-298[-]	.	.	.	.	.	.	.	.	.
TRINITY_DN29412_c1_g1	3.88782	2.12197e-07	1.93495e-06	.	.	.	.	.	.	.	.	.	.	.	.
TRINITY_DN27058_c6_g4	2.16575	2.15833e-07	1.96547e-06	.	TRINITY_DN27058_c6_g4::TRINITY_DN27058_c6_g4_i1::g.179767::m.179767	3-293[+]	.	UniRef90_D7G1K8^UniRef90_D7G1K8^Q:1342-716,H:55-314^43.3%ID^E:5.8e-47^.^.	.	.	.	.	.	.	.
TRINITY_DN28636_c1_g1	3.50522	2.26136e-07	2.04985e-06	.	TRINITY_DN28636_c1_g1::TRINITY_DN28636_c1_g1_i1::g.408582::m.408582	2-259[+]	.	UniRef90_C1N633^UniRef90_C1N633^Q:11-217,H:261-329^55.1%ID^E:2e-18^.^.	UniRef90_S4VSB1^UniRef90_S4VSB1^Q:1-85,H:368-457^52.2%ID^E:3.5e-19^.^.	.	.	.	.	.	.
TRINITY_DN27483_c7_g16	3.26161	2.27367e-07	2.05891e-06	.	TRINITY_DN27483_c7_g16::TRINITY_DN27483_c7_g16_i1::g.247111::m.247111	187-612[-]	.	.	.	.	ExpAA=17.76^PredHel=1^Topology=o42-61i	.	.	.	.
TRINITY_DN26363_c10_g1	3.51382	2.32051e-07	2.09706e-06	.	TRINITY_DN26363_c10_g1::TRINITY_DN26363_c10_g1_i1::g.82228::m.82228	783-1004[-]	.	.	.	.	.	.	.	.	.
TRINITY_DN27256_c7_g3	2.66535	2.43936e-07	2.19888e-06	.	.	.	.	.	.	.	.	.	.	.	.
TRINITY_DN29241_c5_g3	3.0334	2.51442e-07	2.26253e-06	.	.	.	.	.	.	.	.	.	.	.	.
TRINITY_DN27979_c6_g3	2.53399	2.53002e-07	2.27427e-06	.	.	.	.	.	.	.	.	.	.	.	.
TRINITY_DN29323_c0_g3	3.96732	2.55349e-07	2.29247e-06	YL060_MIMIV^YL060_MIMIV^Q:2193-841,H:75-515^29.9%ID^E:3.5e-56^RecName: Full=Putative F-box and FNIP repeat-containing protein L60;^Viruses; dsDNA viruses, no RNA stage; Mimiviridae; Mimivirus	TRINITY_DN29323_c0_g3::TRINITY_DN29323_c0_g3_i1::g.494648::m.494648	3105-3275[-]	.	UniRef90_E3T5U8^UniRef90_E3T5U8^Q:2538-757,H:34-634^44.8%ID^E:9.6e-154^.^.	.	.	.	.	.	.	.
TRINITY_DN25765_c0_g1	6.08468	2.65496e-07	2.37817e-06	.	.	.	.	.	.	.	.	.	.	.	.
TRINITY_DN28498_c4_g2	4.11997	2.65717e-07	2.37956e-06	.	TRINITY_DN28498_c4_g2::TRINITY_DN28498_c4_g2_i1::g.381743::m.381743	149-316[-]	.	UniRef90_D7G557^UniRef90_D7G557^Q:14-298,H:163-260^35.7%ID^E:5.3e-09^.^.	.	.	.	.	.	.	.
TRINITY_DN27136_c6_g4	4.90587	2.70864e-07	2.42321e-06	.	.	.	.	.	.	.	.	.	.	.	.
TRINITY_DN26909_c7_g1	2.77332	2.73124e-07	2.44281e-06	.	.	.	.	.	.	.	.	.	.	.	.
TRINITY_DN28441_c1_g5	2.88225	2.75759e-07	2.46452e-06	.	TRINITY_DN28441_c1_g5::TRINITY_DN28441_c1_g5_i1::g.376257::m.376257	60-233[+]	.	.	.	.	.	.	.	.	.
TRINITY_DN26485_c10_g2	2.26929	2.78875e-07	2.49112e-06	.	TRINITY_DN26485_c10_g2::TRINITY_DN26485_c10_g2_i1::g.98734::m.98734	1-498[+]	.	.	.	.	.	.	.	.	.
TRINITY_DN27649_c8_g1	3.10935	2.83788e-07	2.53056e-06	.	.	.	.	.	.	.	.	.	.	.	.
TRINITY_DN24999_c0_g1	3.8826	2.84132e-07	2.53173e-06	.	.	.	.	.	.	.	.	.	.	.	.
TRINITY_DN29998_c2_g1	2.50451	2.88848e-07	2.56989e-06	.	TRINITY_DN29998_c2_g1::TRINITY_DN29998_c2_g1_i1::g.576892::m.576892	1062-1280[-]	.	UniRef90_D7G2P7^UniRef90_D7G2P7^Q:252-1217,H:65-401^35.6%ID^E:1.5e-55^.^.	.	.	.	.	.	.	.
TRINITY_DN29808_c7_g8	6.49178	2.90951e-07	2.5873e-06	.	.	.	.	.	.	.	.	.	.	.	.
TRINITY_DN28239_c5_g1	2.29066	2.97416e-07	2.64018e-06	.	TRINITY_DN28239_c5_g1::TRINITY_DN28239_c5_g1_i1::g.355456::m.355456	196-1053[+]	.	UniRef90_D8LJE4^UniRef90_D8LJE4^Q:373-1047,H:91-331^35.9%ID^E:3.7e-30^.^.	UniRef90_D8LJE4^UniRef90_D8LJE4^Q:8-284,H:41-331^34.2%ID^E:1.2e-34^.^.	.	.	.	.	.	.
TRINITY_DN28338_c14_g1	3.573	2.99165e-07	2.65372e-06	.	TRINITY_DN28338_c14_g1::TRINITY_DN28338_c14_g1_i1::g.362337::m.362337	212-361[-]	.	.	.	.	.	.	.	.	.
TRINITY_DN28343_c0_g2	3.37811	3.03183e-07	2.68669e-06	.	.	.	.	.	.	.	.	.	.	.	.
TRINITY_DN27454_c5_g1	5.69867	3.0638e-07	2.71182e-06	.	TRINITY_DN27454_c5_g1::TRINITY_DN27454_c5_g1_i1::g.243401::m.243401	876-1193[-]	.	.	.	.	.	.	.	.	.
TRINITY_DN28511_c4_g3	6.47849	3.08633e-07	2.72954e-06	.	TRINITY_DN28511_c4_g3::TRINITY_DN28511_c4_g3_i1::g.391225::m.391225	253-495[+]	.	.	.	.	.	.	.	.	.
TRINITY_DN38848_c0_g1	2.05675	3.08849e-07	2.7301e-06	.	TRINITY_DN38848_c0_g1::TRINITY_DN38848_c0_g1_i1::g.668482::m.668482	3-209[+]	.	.	.	.	.	.	.	.	.
TRINITY_DN27657_c17_g1	2.75369	3.11633e-07	2.75334e-06	.	.	.	.	.	.	.	.	.	.	.	.
TRINITY_DN27604_c3_g2	2.66843	3.18318e-07	2.80683e-06	.	TRINITY_DN27604_c3_g2::TRINITY_DN27604_c3_g2_i1::g.264767::m.264767	123-389[-]	.	.	.	.	.	.	.	.	.
TRINITY_DN28443_c11_g1	2.37264	3.19023e-07	2.81219e-06	.	TRINITY_DN28443_c11_g1::TRINITY_DN28443_c11_g1_i1::g.383920::m.383920	350-2026[-]	.	.	.	.	ExpAA=69.63^PredHel=2^Topology=o157-179i440-462o	.	.	.	.
TRINITY_DN27196_c10_g1	5.69095	3.19085e-07	2.81219e-06	.	.	.	.	.	.	.	.	.	.	.	.
TRINITY_DN27127_c5_g6	2.53776	3.22309e-07	2.83852e-06	.	TRINITY_DN27127_c5_g6::TRINITY_DN27127_c5_g6_i1::g.195544::m.195544	42-233[+]	.	.	.	.	.	.	.	.	.
TRINITY_DN26409_c4_g2	3.64238	3.27183e-07	2.87716e-06	SCP24_ARATH^SCP24_ARATH^Q:7-240,H:152-225^48.7%ID^E:7.3e-13^RecName: Full=Serine carboxypeptidase 24;^Eukaryota; Viridiplantae; Streptophyta; Embryophyta; Tracheophyta; Spermatophyta; Magnoliophyta; eudicotyledons; Gunneridae; Pentapetalae; rosids; malvids; Brassicales; Brassicaceae; Camelineae; Arabidopsis	TRINITY_DN26409_c4_g2::TRINITY_DN26409_c4_g2_i1::g.86914::m.86914	1-246[+]	SCP24_ARATH^SCP24_ARATH^Q:3-80,H:152-225^48.7%ID^E:3.1e-13^RecName: Full=Serine carboxypeptidase 24;^Eukaryota; Viridiplantae; Streptophyta; Embryophyta; Tracheophyta; Spermatophyta; Magnoliophyta; eudicotyledons; Gunneridae; Pentapetalae; rosids; malvids; Brassicales; Brassicaceae; Camelineae; Arabidopsis	UniRef90_D7FGS2^UniRef90_D7FGS2^Q:1-240,H:102-181^87.5%ID^E:4e-34^.^.	UniRef90_D7FGS2^UniRef90_D7FGS2^Q:1-80,H:102-181^87.5%ID^E:1.7e-34^.^.	PF00450.21^Peptidase_S10^Serine carboxypeptidase^2-77^E:1.1e-19	.	COG2939^carboxy-peptidase	KEGG:ath:AT4G30610`KO:K16297	GO:0005615^cellular_component^extracellular space`GO:0004185^molecular_function^serine-type carboxypeptidase activity`GO:0009742^biological_process^brassinosteroid mediated signaling pathway`GO:0006508^biological_process^proteolysis`GO:0051603^biological_process^proteolysis involved in cellular protein catabolic process	GO:0004185^molecular_function^serine-type carboxypeptidase activity`GO:0006508^biological_process^proteolysis
TRINITY_DN32445_c0_g1	2.27957	3.27304e-07	2.87751e-06	.	TRINITY_DN32445_c0_g1::TRINITY_DN32445_c0_g1_i1::g.656820::m.656820	1-237[+]	.	.	.	.	.	.	.	.	.
TRINITY_DN26476_c8_g1	8.26076	3.31702e-07	2.91401e-06	.	TRINITY_DN26476_c8_g1::TRINITY_DN26476_c8_g1_i1::g.97527::m.97527	3-3824[+]	.	UniRef90_D8LLD6^UniRef90_D8LLD6^Q:24-782,H:2078-2315^38.9%ID^E:7.6e-31^.^.	UniRef90_D8LLD6^UniRef90_D8LLD6^Q:8-309,H:2078-2364^42.5%ID^E:3.1e-42^.^.	.	.	.	.	.	.
TRINITY_DN28268_c11_g3	2.94961	3.34232e-07	2.93479e-06	.	.	.	.	.	.	.	.	.	.	.	.
TRINITY_DN28195_c3_g3	4.4758	3.46583e-07	3.03535e-06	.	TRINITY_DN28195_c3_g3::TRINITY_DN28195_c3_g3_i1::g.346810::m.346810	403-759[-]	.	.	.	.	.	.	.	.	.
TRINITY_DN27824_c7_g1	6.46351	3.47581e-07	3.04225e-06	.	.	.	.	UniRef90_D7G873^UniRef90_D7G873^Q:293-421,H:941-982^83.7%ID^E:5.2e-12^.^.	.	.	.	.	.	.	.
TRINITY_DN31092_c0_g1	5.67258	3.50367e-07	3.06363e-06	.	.	.	.	.	.	.	.	.	.	.	.
TRINITY_DN22837_c0_g1	6.48222	3.65345e-07	3.18053e-06	.	TRINITY_DN22837_c0_g1::TRINITY_DN22837_c0_g1_i1::g.44060::m.44060	3-1565[+]	.	UniRef90_D7G4U3^UniRef90_D7G4U3^Q:3-245,H:7-87^55.6%ID^E:5.3e-17^.^.	UniRef90_D7G4U3^UniRef90_D7G4U3^Q:1-81,H:7-87^55.6%ID^E:5.3e-17^.^.	.	.	.	.	.	.
TRINITY_DN27151_c11_g1	3.71055	3.72437e-07	3.23672e-06	.	.	.	.	.	.	.	.	.	.	.	.
TRINITY_DN27960_c2_g1	2.21056	3.74119e-07	3.24976e-06	.	TRINITY_DN27960_c2_g1::TRINITY_DN27960_c2_g1_i1::g.313812::m.313812	211-669[-]	.	UniRef90_D8LES6^UniRef90_D8LES6^Q:5-337,H:302-412^77.5%ID^E:2.8e-44^.^.	.	.	ExpAA=43.36^PredHel=2^Topology=o4-26i47-69o	.	.	.	.
TRINITY_DN29927_c2_g1	4.3736	3.77642e-07	3.27876e-06	.	.	.	.	UniRef90_B1N8E7^UniRef90_B1N8E7^Q:1-123,H:172-212^78%ID^E:3.7e-09^.^.	.	.	.	.	.	.	.
TRINITY_DN26338_c9_g1	2.06535	3.83613e-07	3.32736e-06	AOX4_ARATH^AOX4_ARATH^Q:1306-707,H:120-317^54.5%ID^E:1.5e-57^RecName: Full=Ubiquinol oxidase 4, chloroplastic/chromoplastic;^Eukaryota; Viridiplantae; Streptophyta; Embryophyta; Tracheophyta; Spermatophyta; Magnoliophyta; eudicotyledons; Gunneridae; Pentapetalae; rosids; malvids; Brassicales; Brassicaceae; Camelineae; Arabidopsis	TRINITY_DN26338_c9_g1::TRINITY_DN26338_c9_g1_i6::g.79365::m.79365	19-309[-]	.	UniRef90_D7FVT3^UniRef90_D7FVT3^Q:2218-383,H:24-623^71.1%ID^E:1.5e-245^.^.	.	.	.	.	.	.	.
TRINITY_DN26882_c9_g2	3.85399	3.8415e-07	3.3312e-06	.	.	.	.	.	.	.	.	.	.	.	.
TRINITY_DN21777_c0_g2	4.98773	3.91249e-07	3.38617e-06	.	.	.	.	.	.	.	.	.	.	.	.
TRINITY_DN26435_c8_g3	4.43832	3.92627e-07	3.39542e-06	.	TRINITY_DN26435_c8_g3::TRINITY_DN26435_c8_g3_i1::g.91645::m.91645	457-663[+]	.	UniRef90_D7G4S4^UniRef90_D7G4S4^Q:860-735,H:62-103^81%ID^E:1.4e-11^.^.	.	.	.	.	.	.	.
TRINITY_DN27495_c2_g3	2.85269	3.96781e-07	3.42904e-06	.	.	.	.	.	.	.	.	.	.	.	.
TRINITY_DN30013_c0_g1	2.70161	4.08226e-07	3.5194e-06	.	.	.	.	.	.	.	.	.	.	.	.
TRINITY_DN29193_c1_g1	2.04529	4.09932e-07	3.53325e-06	.	TRINITY_DN29193_c1_g1::TRINITY_DN29193_c1_g1_i1::g.466204::m.466204	254-559[-]	.	UniRef90_C1MXA9^UniRef90_C1MXA9^Q:5-559,H:224-401^31.9%ID^E:2.3e-15^.^.	.	.	.	.	.	.	.
TRINITY_DN29368_c0_g1	2.91308	4.15092e-07	3.57514e-06	PMPI_CHLTR^PMPI_CHLTR^Q:559-990,H:130-285^33.8%ID^E:7.2e-07^RecName: Full=Probable outer membrane protein PmpI;^Bacteria; Chlamydiae; Chlamydiales; Chlamydiaceae; Chlamydia/Chlamydophila group; Chlamydia	TRINITY_DN29368_c0_g1::TRINITY_DN29368_c0_g1_i1::g.493599::m.493599	1-2049[+]	PMP6_CHLPN^PMP6_CHLPN^Q:7-445,H:213-674^26.2%ID^E:2.2e-11^RecName: Full=Probable outer membrane protein pmp6;^Bacteria; Chlamydiae; Chlamydiales; Chlamydiaceae; Chlamydia/Chlamydophila group; Chlamydia	UniRef90_D7FWD7^UniRef90_D7FWD7^Q:694-1953,H:15-406^38.1%ID^E:2e-64^.^.	UniRef90_D7FWD7^UniRef90_D7FWD7^Q:232-675,H:15-430^39.1%ID^E:5.1e-68^.^.	PF02415.16^Chlam_PMP^Chlamydia polymorphic membrane protein (Chlamydia_PMP) repeat^326-342^E:0.0063	ExpAA=23.44^PredHel=1^Topology=o658-680i	.	KEGG:cpa:CP_0309`KEGG:cpj:pmp_6`KEGG:cpn:CPn0444`KEGG:cpt:CpB0460	GO:0009279^cellular_component^cell outer membrane`GO:0005618^cellular_component^cell wall`GO:0005576^cellular_component^extracellular region`GO:0016021^cellular_component^integral component of membrane	.
TRINITY_DN24255_c0_g2	2.2833	4.18539e-07	3.60047e-06	.	.	.	.	.	.	.	.	.	.	.	.
TRINITY_DN26366_c8_g7	5.66369	4.22287e-07	3.63096e-06	.	.	.	.	.	.	.	.	.	.	.	.
TRINITY_DN28048_c2_g1	2.39834	4.27401e-07	3.66961e-06	.	.	.	.	.	.	.	.	.	.	.	.
TRINITY_DN27552_c7_g3	6.53252	4.44063e-07	3.80624e-06	.	TRINITY_DN27552_c7_g3::TRINITY_DN27552_c7_g3_i1::g.256996::m.256996	591-752[+]	.	.	.	.	.	.	.	.	.
TRINITY_DN29316_c7_g1	6.39934	4.44699e-07	3.80893e-06	.	TRINITY_DN29316_c7_g1::TRINITY_DN29316_c7_g1_i1::g.494677::m.494677	1-375[+]	.	UniRef90_D8LRY8^UniRef90_D8LRY8^Q:49-270,H:210-300^50.5%ID^E:2.1e-12^.^.	UniRef90_D8LRY8^UniRef90_D8LRY8^Q:17-90,H:210-300^50.5%ID^E:1.6e-12^.^.	.	.	.	.	.	.
TRINITY_DN28044_c2_g3	2.12923	4.48825e-07	3.84243e-06	.	TRINITY_DN28044_c2_g3::TRINITY_DN28044_c2_g3_i1::g.318766::m.318766	1-246[+]	.	.	.	.	.	.	.	.	.
TRINITY_DN27683_c5_g2	8.42423	4.53677e-07	3.87931e-06	.	.	.	.	.	.	.	.	.	.	.	.
TRINITY_DN27968_c3_g2	2.88257	4.72529e-07	4.02792e-06	.	TRINITY_DN27968_c3_g2::TRINITY_DN27968_c3_g2_i1::g.315088::m.315088	197-394[-]	.	.	.	.	.	.	.	.	.
TRINITY_DN27813_c4_g1	2.62767	4.74023e-07	4.03969e-06	.	.	.	.	.	.	.	.	.	.	.	.
TRINITY_DN30464_c1_g4	2.79324	5.07549e-07	4.30377e-06	.	.	.	.	.	.	.	.	.	.	.	.
TRINITY_DN27798_c10_g2	2.1407	5.154e-07	4.36457e-06	.	.	.	.	.	.	.	.	.	.	.	.
TRINITY_DN29809_c9_g7	2.04402	5.15455e-07	4.36457e-06	.	TRINITY_DN29809_c9_g7::TRINITY_DN29809_c9_g7_i1::g.553445::m.553445	301-585[+]	.	.	.	.	.	.	.	.	.
TRINITY_DN35214_c0_g1	2.92773	5.16963e-07	4.3763e-06	.	TRINITY_DN35214_c0_g1::TRINITY_DN35214_c0_g1_i1::g.661579::m.661579	3-275[+]	.	UniRef90_D7G8C4^UniRef90_D7G8C4^Q:3-272,H:268-357^67.8%ID^E:4.6e-33^.^.	UniRef90_D7G8C4^UniRef90_D7G8C4^Q:1-90,H:268-357^67.8%ID^E:4.6e-33^.^.	PF08030.11^NAD_binding_6^Ferric reductase NAD binding domain^32-84^E:1.3e-08	ExpAA=15.95^PredHel=1^Topology=o29-51i	.	.	.	GO:0016491^molecular_function^oxidoreductase activity`GO:0055114^biological_process^oxidation-reduction process
TRINITY_DN30119_c6_g1	5.94347	5.20035e-07	4.40021e-06	DYH7_HUMAN^DYH7_HUMAN^Q:113-229,H:3985-4023^66.7%ID^E:2.2e-09^RecName: Full=Dynein heavy chain 7, axonemal;^Eukaryota; Metazoa; Chordata; Craniata; Vertebrata; Euteleostomi; Mammalia; Eutheria; Euarchontoglires; Primates; Haplorrhini; Catarrhini; Hominidae; Homo	.	.	.	UniRef90_D7FN30^UniRef90_D7FN30^Q:107-232,H:4148-4189^90.5%ID^E:1.2e-14^.^.	.	.	.	COG5245^heavy chain	KEGG:hsa:56171`KO:K10408	GO:0005858^cellular_component^axonemal dynein complex`GO:0005929^cellular_component^cilium`GO:0005829^cellular_component^cytosol`GO:0036156^cellular_component^inner dynein arm`GO:0005874^cellular_component^microtubule`GO:0005524^molecular_function^ATP binding`GO:0008569^molecular_function^ATP-dependent microtubule motor activity, minus-end-directed`GO:0005509^molecular_function^calcium ion bindin…	.
TRINITY_DN30624_c0_g1	2.46076	5.23849e-07	4.42932e-06	.	.	.	.	.	.	.	.	.	.	.	.
TRINITY_DN26420_c11_g5	3.52756	5.29407e-07	4.47313e-06	.	TRINITY_DN26420_c11_g5::TRINITY_DN26420_c11_g5_i1::g.90730::m.90730	2-358[-]	.	.	.	PF00153.26^Mito_carr^Mitochondrial carrier protein^42-80^E:6e-08	.	.	.	.	.
TRINITY_DN27767_c0_g1	6.81798	5.3367e-07	4.50381e-06	.	.	.	.	.	.	.	.	.	.	.	.
TRINITY_DN27135_c6_g2	3.09927	5.35937e-07	4.51972e-06	.	.	.	.	.	.	.	.	.	.	.	.
TRINITY_DN61817_c0_g1	2.19059	5.41717e-07	4.56306e-06	.	TRINITY_DN61817_c0_g1::TRINITY_DN61817_c0_g1_i1::g.709967::m.709967	2-157[-]	.	.	.	.	.	.	.	.	.
TRINITY_DN28597_c12_g1	3.69036	5.53222e-07	4.65336e-06	.	TRINITY_DN28597_c12_g1::TRINITY_DN28597_c12_g1_i1::g.403052::m.403052	187-588[-]	.	.	.	.	.	.	.	.	.
TRINITY_DN28657_c3_g2	3.53956	5.6126e-07	4.71763e-06	.	.	.	.	.	.	.	.	.	.	.	.
TRINITY_DN27438_c12_g1	2.28754	5.68374e-07	4.77179e-06	.	.	.	.	.	.	.	.	.	.	.	.
TRINITY_DN30158_c1_g8	6.34487	5.8804e-07	4.9195e-06	.	.	.	.	.	.	.	.	.	.	.	.
TRINITY_DN26793_c9_g3	6.34511	5.90386e-07	4.93565e-06	.	TRINITY_DN26793_c9_g3::TRINITY_DN26793_c9_g3_i1::g.144525::m.144525	586-801[-]	.	.	.	.	ExpAA=44.73^PredHel=2^Topology=i7-29o33-55i	.	.	.	.
TRINITY_DN1382_c0_g1	6.37457	5.92001e-07	4.94798e-06	.	.	.	.	.	.	.	.	.	.	.	.
TRINITY_DN28071_c4_g1	3.33437	6.06336e-07	5.06066e-06	.	TRINITY_DN28071_c4_g1::TRINITY_DN28071_c4_g1_i1::g.329363::m.329363	2-241[+]	.	.	.	.	ExpAA=21.19^PredHel=1^Topology=i50-72o	.	.	.	.
TRINITY_DN28570_c5_g1	2.80789	6.08502e-07	5.07518e-06	.	TRINITY_DN28570_c5_g1::TRINITY_DN28570_c5_g1_i1::g.400019::m.400019	3-197[+]	.	.	.	.	.	.	.	.	.
TRINITY_DN3019_c0_g1	2.05736	6.12479e-07	5.10595e-06	.	.	.	.	.	.	.	.	.	.	.	.
TRINITY_DN14271_c0_g1	3.79091	6.13294e-07	5.11155e-06	.	TRINITY_DN14271_c0_g1::TRINITY_DN14271_c0_g1_i1::g.23840::m.23840	2-238[-]	.	.	.	.	.	.	.	.	.
TRINITY_DN27473_c2_g4	2.98925	6.33401e-07	5.26312e-06	.	TRINITY_DN27473_c2_g4::TRINITY_DN27473_c2_g4_i1::g.246035::m.246035	879-1826[-]	.	UniRef90_D8LED3^UniRef90_D8LED3^Q:1823-882,H:385-705^48.5%ID^E:1.3e-78^.^.	UniRef90_D8LED3^UniRef90_D8LED3^Q:2-315,H:385-705^48.5%ID^E:6.6e-79^.^.	PF00008.26^EGF^EGF-like domain^14-40^E:1.5e-05`PF01457.15^Peptidase_M8^Leishmanolysin^137-262^E:6e-05	.	.	.	.	GO:0004222^molecular_function^metalloendopeptidase activity`GO:0006508^biological_process^proteolysis`GO:0007155^biological_process^cell adhesion`GO:0016020^cellular_component^membrane
TRINITY_DN27960_c15_g1	3.63787	6.53308e-07	5.41462e-06	.	TRINITY_DN27960_c15_g1::TRINITY_DN27960_c15_g1_i1::g.313984::m.313984	173-340[+]	.	.	.	.	.	.	.	.	.
TRINITY_DN27011_c8_g1	4.82045	6.57917e-07	5.45028e-06	.	.	.	.	.	.	.	.	.	.	.	.
TRINITY_DN27243_c9_g1	2.85369	6.65134e-07	5.50494e-06	.	TRINITY_DN27243_c9_g1::TRINITY_DN27243_c9_g1_i1::g.212465::m.212465	123-443[+]	.	.	.	.	.	.	.	.	.
TRINITY_DN28690_c10_g1	4.84851	6.74381e-07	5.57888e-06	.	TRINITY_DN28690_c10_g1::TRINITY_DN28690_c10_g1_i1::g.414608::m.414608	1-207[+]	.	.	.	.	.	.	.	.	.
TRINITY_DN509_c0_g1	5.5717	6.87575e-07	5.68407e-06	.	.	.	.	.	.	.	.	.	.	.	.
TRINITY_DN28149_c5_g8	4.13952	6.88658e-07	5.6917e-06	.	TRINITY_DN28149_c5_g8::TRINITY_DN28149_c5_g8_i1::g.341106::m.341106	392-664[-]	.	.	.	PF12789.6^PTR^Phage tail repeat like^68-85^E:0.017	.	.	.	.	.
TRINITY_DN33361_c0_g1	2.57953	6.98352e-07	5.76289e-06	.	TRINITY_DN33361_c0_g1::TRINITY_DN33361_c0_g1_i1::g.658487::m.658487	91-459[-]	.	UniRef90_D7FRH0^UniRef90_D7FRH0^Q:459-271,H:1527-1589^55.6%ID^E:5.9e-09^.^.	UniRef90_D7FRH0^UniRef90_D7FRH0^Q:1-63,H:1527-1589^55.6%ID^E:4.8e-09^.^.	.	.	.	.	.	.
TRINITY_DN27275_c10_g2	2.61176	7.03169e-07	5.79817e-06	.	.	.	.	.	.	.	.	.	.	.	.
TRINITY_DN51436_c0_g1	2.87183	7.08986e-07	5.83667e-06	.	TRINITY_DN51436_c0_g1::TRINITY_DN51436_c0_g1_i1::g.690783::m.690783	2-202[+]	.	.	.	.	.	.	.	.	.
TRINITY_DN29181_c1_g5	5.9294	7.23964e-07	5.95172e-06	PRXV_ASCNO^PRXV_ASCNO^Q:499-5,H:7-174^48.5%ID^E:3.6e-35^RecName: Full=Vanadium-dependent bromoperoxidase;^Eukaryota; Stramenopiles; PX clade; Phaeophyceae; Fucales; Fucaceae; Ascophyllum	TRINITY_DN29181_c1_g5::TRINITY_DN29181_c1_g5_i1::g.475916::m.475916	2-691[-]	PRXV_ASCNO^PRXV_ASCNO^Q:65-229,H:7-174^48.5%ID^E:2.1e-35^RecName: Full=Vanadium-dependent bromoperoxidase;^Eukaryota; Stramenopiles; PX clade; Phaeophyceae; Fucales; Fucaceae; Ascophyllum	UniRef90_Q4LDE6^UniRef90_Q4LDE6^Q:691-2,H:1-229^57.6%ID^E:2e-61^.^.	UniRef90_Q4LDE6^UniRef90_Q4LDE6^Q:1-230,H:1-229^57.6%ID^E:2e-61^.^.	.	.	.	.	GO:0046872^molecular_function^metal ion binding`GO:0004601^molecular_function^peroxidase activity	.
TRINITY_DN28858_c11_g4	2.95856	7.28535e-07	5.98377e-06	.	TRINITY_DN28858_c11_g4::TRINITY_DN28858_c11_g4_i1::g.436503::m.436503	18-308[-]	.	.	.	.	.	.	.	.	.
TRINITY_DN4071_c0_g1	4.75675	7.89803e-07	6.45126e-06	.	.	.	.	.	.	.	.	.	.	.	.
TRINITY_DN29167_c8_g3	3.30358	7.9303e-07	6.47465e-06	.	TRINITY_DN29167_c8_g3::TRINITY_DN29167_c8_g3_i1::g.475423::m.475423	35-361[-]	.	.	.	.	.	.	.	.	.
TRINITY_DN29143_c1_g1	2.34339	8.03821e-07	6.54933e-06	.	.	.	.	.	.	.	.	.	.	.	.
TRINITY_DN28122_c10_g1	3.39671	8.14297e-07	6.63155e-06	.	TRINITY_DN28122_c10_g1::TRINITY_DN28122_c10_g1_i1::g.337871::m.337871	458-760[+]	.	.	.	.	.	.	.	.	.
TRINITY_DN27405_c4_g4	2.86261	8.19258e-07	6.66586e-06	.	.	.	.	.	.	.	.	.	.	.	.
TRINITY_DN46809_c0_g1	5.58933	8.24803e-07	6.7079e-06	.	.	.	.	.	.	.	.	.	.	.	.
TRINITY_DN22515_c0_g2	4.1141	8.26297e-07	6.71699e-06	.	.	.	.	.	.	.	.	.	.	.	.
TRINITY_DN48366_c0_g1	3.05499	8.32124e-07	6.75664e-06	.	.	.	.	.	.	.	.	.	.	.	.
TRINITY_DN27655_c7_g1	3.73902	8.3487e-07	6.77585e-06	.	TRINITY_DN27655_c7_g1::TRINITY_DN27655_c7_g1_i1::g.271047::m.271047	418-618[+]	.	.	.	.	.	.	.	.	.
TRINITY_DN27348_c10_g1	2.41281	8.35287e-07	6.77768e-06	.	.	.	.	.	.	.	.	.	.	.	.
TRINITY_DN27592_c3_g10	3.18435	8.64402e-07	7.00116e-06	.	TRINITY_DN27592_c3_g10::TRINITY_DN27592_c3_g10_i1::g.256048::m.256048	2-157[-]	.	.	.	.	.	.	.	.	.
TRINITY_DN27277_c7_g10	5.52326	8.74009e-07	7.07415e-06	.	.	.	.	.	.	.	.	.	.	.	.
TRINITY_DN26836_c8_g2	4.80066	8.91266e-07	7.20236e-06	.	.	.	.	.	.	.	.	.	.	.	.
TRINITY_DN29040_c8_g8	2.03095	9.05747e-07	7.29858e-06	.	TRINITY_DN29040_c8_g8::TRINITY_DN29040_c8_g8_i1::g.459530::m.459530	3-278[+]	.	.	.	.	.	.	.	.	.
TRINITY_DN30184_c7_g1	3.18049	9.10181e-07	7.3286e-06	.	TRINITY_DN30184_c7_g1::TRINITY_DN30184_c7_g1_i1::g.600395::m.600395	2-409[-]	.	.	.	.	.	.	.	.	.
TRINITY_DN26341_c10_g7	3.07095	9.40448e-07	7.5501e-06	.	TRINITY_DN26341_c10_g7::TRINITY_DN26341_c10_g7_i1::g.78988::m.78988	508-687[+]	.	.	.	.	.	.	.	.	.
TRINITY_DN27572_c9_g3	4.31049	9.45323e-07	7.58581e-06	.	.	.	.	.	.	.	.	.	.	.	.
TRINITY_DN27850_c4_g1	3.1491	9.63711e-07	7.72119e-06	.	TRINITY_DN27850_c4_g1::TRINITY_DN27850_c4_g1_i1::g.300501::m.300501	2-328[+]	.	.	.	.	.	.	.	.	.
TRINITY_DN38915_c0_g1	3.37905	9.75754e-07	7.80713e-06	.	TRINITY_DN38915_c0_g1::TRINITY_DN38915_c0_g1_i1::g.668645::m.668645	1-231[+]	.	UniRef90_D8LQ52^UniRef90_D8LQ52^Q:1-231,H:245-321^80.5%ID^E:1.8e-30^.^.	UniRef90_D8LQ52^UniRef90_D8LQ52^Q:1-77,H:245-321^80.5%ID^E:1.8e-30^.^.	PF03133.14^TTL^Tubulin-tyrosine ligase family^7-77^E:1.6e-15	.	.	.	.	GO:0006464^biological_process^cellular protein modification process
TRINITY_DN10327_c0_g1	3.79948	1.02288e-06	8.15301e-06	.	TRINITY_DN10327_c0_g1::TRINITY_DN10327_c0_g1_i1::g.17927::m.17927	1-189[+]	.	.	.	.	.	.	.	.	.
TRINITY_DN29589_c10_g1	2.12411	1.02571e-06	8.17377e-06	.	.	.	.	.	.	.	.	.	.	.	.
TRINITY_DN29714_c6_g4	3.56693	1.02881e-06	8.19113e-06	.	.	.	.	.	.	.	.	.	.	.	.
TRINITY_DN25513_c1_g1	3.76906	1.04367e-06	8.30205e-06	.	.	.	.	.	.	.	.	.	.	.	.
TRINITY_DN26535_c7_g1	4.73831	1.05179e-06	8.36101e-06	.	TRINITY_DN26535_c7_g1::TRINITY_DN26535_c7_g1_i1::g.100278::m.100278	2-1984[+]	.	UniRef90_D8LAY6^UniRef90_D8LAY6^Q:44-1915,H:1737-2374^49.5%ID^E:4.3e-141^.^.	UniRef90_D8LAY6^UniRef90_D8LAY6^Q:15-655,H:1737-2391^57%ID^E:3.8e-177^.^.	PF13202.5^EF-hand_5^EF hand^297-313^E:0.03`PF13202.5^EF-hand_5^EF hand^424-440^E:0.047	.	.	.	.	GO:0005509^molecular_function^calcium ion binding
TRINITY_DN27175_c0_g1	2.72843	1.09491e-06	8.68054e-06	.	TRINITY_DN27175_c0_g1::TRINITY_DN27175_c0_g1_i1::g.200781::m.200781	1-507[-]	.	.	.	.	.	.	.	.	.
TRINITY_DN27114_c6_g9	2.64569	1.10064e-06	8.71817e-06	.	.	.	.	.	.	.	.	.	.	.	.
TRINITY_DN52352_c0_g1	2.42995	1.11539e-06	8.83308e-06	.	.	.	.	.	.	.	.	.	.	.	.
TRINITY_DN28712_c0_g6	4.79156	1.16513e-06	9.1861e-06	ANK3_MOUSE^ANK3_MOUSE^Q:1098-148,H:493-782^30.9%ID^E:5.4e-24^RecName: Full=Ankyrin-3;^Eukaryota; Metazoa; Chordata; Craniata; Vertebrata; Euteleostomi; Mammalia; Eutheria; Euarchontoglires; Glires; Rodentia; Myomorpha; Muroidea; Muridae; Murinae; Mus; Mus	TRINITY_DN28712_c0_g6::TRINITY_DN28712_c0_g6_i2::g.417509::m.417509	1-1308[-]	ANK3_MOUSE^ANK3_MOUSE^Q:71-387,H:493-782^30.9%ID^E:5.4e-24^RecName: Full=Ankyrin-3;^Eukaryota; Metazoa; Chordata; Craniata; Vertebrata; Euteleostomi; Mammalia; Eutheria; Euarchontoglires; Glires; Rodentia; Myomorpha; Muroidea; Muridae; Murinae; Mus; Mus	UniRef90_D8LSK8^UniRef90_D8LSK8^Q:1116-7,H:115-484^38.4%ID^E:1.2e-49^.^.	UniRef90_D8LSK8^UniRef90_D8LSK8^Q:65-434,H:115-484^38.4%ID^E:1.2e-49^.^.	PF13637.5^Ank_4^Ankyrin repeats (many copies)^96-159^E:1.4e-06`PF12796.6^Ank_2^Ankyrin repeats (3 copies)^107-205^E:2.4e-12`PF13637.5^Ank_4^Ankyrin repeats (many copies)^142-195^E:5.3e-08`PF00023.29^Ank^Ankyrin repeat^143-171^E:0.017`PF12796.6^Ank_2^Ankyrin repeats (3 copies)^144-228^E:6e-16`PF00023.29^Ank^Ankyrin repeat^172-205^E:0.00036`PF12796.6^Ank_2^Ankyrin repeats (3 copies)^189-262^E:3.5e-…	.	COG0666^Ankyrin Repeat	KEGG:mmu:11735`KO:K10380	GO:0030424^cellular_component^axon`GO:0043194^cellular_component^axon initial segment`GO:0016323^cellular_component^basolateral plasma membrane`GO:0009986^cellular_component^cell surface`GO:0043034^cellular_component^costamere`GO:0030425^cellular_component^dendrite`GO:0014704^cellular_component^intercalated disc`GO:0016328^cellular_component^lateral plasma membrane`GO:0005764^cellular_component^l…	GO:0005515^molecular_function^protein binding
TRINITY_DN30588_c0_g3	3.98915	1.17849e-06	9.28523e-06	.	TRINITY_DN30588_c0_g3::TRINITY_DN30588_c0_g3_i1::g.645642::m.645642	18-320[-]	.	.	.	.	.	.	.	.	.
TRINITY_DN28003_c6_g1	4.35118	1.19664e-06	9.40742e-06	.	.	.	.	.	.	.	.	.	.	.	.
TRINITY_DN30131_c1_g2	2.40718	1.23072e-06	9.65405e-06	.	.	.	.	.	.	.	.	.	.	.	.
TRINITY_DN30230_c6_g1	6.22239	1.25603e-06	9.84173e-06	.	TRINITY_DN30230_c6_g1::TRINITY_DN30230_c6_g1_i1::g.606852::m.606852	26-226[-]	.	.	.	.	.	.	.	.	.
TRINITY_DN29931_c7_g1	3.35393	1.25834e-06	9.85768e-06	.	TRINITY_DN29931_c7_g1::TRINITY_DN29931_c7_g1_i1::g.570458::m.570458	1310-1591[-]	.	.	.	.	.	.	.	.	.
TRINITY_DN30124_c2_g4	4.74506	1.269e-06	9.9324e-06	.	.	.	.	.	.	.	.	.	.	.	.
TRINITY_DN29188_c7_g3	4.70055	1.27083e-06	9.94233e-06	.	TRINITY_DN29188_c7_g3::TRINITY_DN29188_c7_g3_i1::g.476812::m.476812	1-180[+]	.	UniRef90_D8LFM7^UniRef90_D8LFM7^Q:13-162,H:109-158^52%ID^E:1e-07^.^.	UniRef90_D8LFM7^UniRef90_D8LFM7^Q:5-54,H:109-158^52%ID^E:1.5e-08^.^.	.	.	.	.	.	.
TRINITY_DN27475_c3_g1	2.17459	1.2756e-06	9.97311e-06	.	.	.	.	.	.	.	.	.	.	.	.
TRINITY_DN30122_c6_g1	6.20363	1.27812e-06	9.99063e-06	.	TRINITY_DN30122_c6_g1::TRINITY_DN30122_c6_g1_i1::g.594219::m.594219	1027-1185[-]	.	.	.	.	.	.	.	.	.
TRINITY_DN29086_c10_g2	6.22821	1.29393e-06	1.01075e-05	.	.	.	.	UniRef90_D8LJE4^UniRef90_D8LJE4^Q:263-640,H:60-197^29.7%ID^E:4.8e-07^.^.	.	.	.	.	.	.	.
TRINITY_DN27865_c4_g2	3.4952	1.3214e-06	1.0313e-05	.	.	.	.	.	.	.	.	.	.	.	.
TRINITY_DN32311_c0_g1	3.19753	1.35374e-06	1.05493e-05	.	.	.	.	.	.	.	.	.	.	.	.
TRINITY_DN28838_c2_g1	2.05415	1.38937e-06	1.07962e-05	.	.	.	.	.	.	.	.	.	.	.	.
TRINITY_DN27424_c5_g2	4.67279	1.39539e-06	1.08383e-05	.	.	.	.	.	.	.	.	.	.	.	.
TRINITY_DN28239_c8_g4	2.85577	1.41157e-06	1.0952e-05	.	.	.	.	.	.	.	.	.	.	.	.
TRINITY_DN29033_c0_g2	2.84897	1.41777e-06	1.09937e-05	.	TRINITY_DN29033_c0_g2::TRINITY_DN29033_c0_g2_i1::g.457937::m.457937	1-201[-]	.	.	.	.	ExpAA=21.79^PredHel=1^Topology=i37-59o	.	.	.	.
TRINITY_DN30003_c1_g1	2.03813	1.41788e-06	1.09937e-05	.	.	.	.	.	.	.	.	.	.	.	.
TRINITY_DN27381_c4_g2	4.70808	1.47316e-06	1.14e-05	.	TRINITY_DN27381_c4_g2::TRINITY_DN27381_c4_g2_i1::g.231571::m.231571	560-2080[-]	.	UniRef90_D7FRT1^UniRef90_D7FRT1^Q:1753-629,H:2-371^49.1%ID^E:1.1e-98^.^.	UniRef90_D7FRT1^UniRef90_D7FRT1^Q:110-506,H:2-397^48.4%ID^E:8e-103^.^.	.	.	.	.	.	.
TRINITY_DN27351_c8_g4	5.58095	1.48028e-06	1.14527e-05	.	.	.	.	.	.	.	.	.	.	.	.
TRINITY_DN28601_c2_g2	6.1713	1.48254e-06	1.14676e-05	.	.	.	.	.	.	.	.	.	.	.	.
TRINITY_DN27769_c4_g3	3.32573	1.51306e-06	1.1691e-05	.	TRINITY_DN27769_c4_g3::TRINITY_DN27769_c4_g3_i1::g.287851::m.287851	2-670[-]	.	UniRef90_D7FM10^UniRef90_D7FM10^Q:637-2,H:622-833^48.1%ID^E:4.6e-47^.^.	UniRef90_D7FM10^UniRef90_D7FM10^Q:12-223,H:622-833^58.5%ID^E:1.2e-63^.^.	.	ExpAA=103.19^PredHel=5^Topology=i39-61o91-113i120-142o146-168i189-211o	.	.	.	.
TRINITY_DN44197_c0_g1	3.50162	1.58067e-06	1.21711e-05	.	.	.	.	.	.	.	.	.	.	.	.
TRINITY_DN27982_c5_g11	2.10663	1.59815e-06	1.22924e-05	.	TRINITY_DN27982_c5_g11::TRINITY_DN27982_c5_g11_i1::g.316523::m.316523	206-442[+]	.	.	.	.	ExpAA=18.00^PredHel=1^Topology=o33-55i	.	.	.	.
TRINITY_DN29904_c8_g1	2.74489	1.60234e-06	1.23194e-05	.	.	.	.	.	.	.	.	.	.	.	.
TRINITY_DN17991_c0_g1	2.1141	1.60555e-06	1.23334e-05	.	.	.	.	.	.	.	.	.	.	.	.
TRINITY_DN27751_c7_g7	2.28573	1.64924e-06	1.26417e-05	.	.	.	.	.	.	.	.	.	.	.	.
TRINITY_DN29214_c3_g5	6.15753	1.6601e-06	1.27168e-05	.	TRINITY_DN29214_c3_g5::TRINITY_DN29214_c3_g5_i1::g.481441::m.481441	124-345[-]	.	.	.	.	ExpAA=20.35^PredHel=1^Topology=i7-29o	.	.	.	.
TRINITY_DN27464_c10_g4	3.92934	1.66669e-06	1.27562e-05	IFT52_MOUSE^IFT52_MOUSE^Q:445-846,H:9-142^42.5%ID^E:5.8e-25^RecName: Full=Intraflagellar transport protein 52 homolog;^Eukaryota; Metazoa; Chordata; Craniata; Vertebrata; Euteleostomi; Mammalia; Eutheria; Euarchontoglires; Glires; Rodentia; Myomorpha; Muroidea; Muridae; Murinae; Mus; Mus	.	.	.	UniRef90_D7FI94^UniRef90_D7FI94^Q:439-861,H:12-152^81.6%ID^E:8.8e-57^.^.	.	.	.	ENOG410XPGR^Intraflagellar transport 52 homolog (Chlamydomonas)	KEGG:mmu:245866`KO:K19681	GO:0005814^cellular_component^centriole`GO:0005813^cellular_component^centrosome`GO:0036064^cellular_component^ciliary basal body`GO:0097546^cellular_component^ciliary base`GO:0097542^cellular_component^ciliary tip`GO:0005929^cellular_component^cilium`GO:0044292^cellular_component^dendrite terminus`GO:0030992^cellular_component^intraciliary transport particle B`GO:0032391^cellular_component^photo…	.
TRINITY_DN29324_c5_g2	3.01973	1.68028e-06	1.28409e-05	.	.	.	.	.	.	.	.	.	.	.	.
TRINITY_DN30487_c1_g2	2.14706	1.68706e-06	1.28872e-05	.	TRINITY_DN30487_c1_g2::TRINITY_DN30487_c1_g2_i1::g.635650::m.635650	3-350[+]	.	.	.	.	.	.	.	.	.
TRINITY_DN27808_c13_g1	3.47368	1.70111e-06	1.29862e-05	.	TRINITY_DN27808_c13_g1::TRINITY_DN27808_c13_g1_i1::g.293777::m.293777	387-641[-]	.	.	.	.	.	.	.	.	.
TRINITY_DN28424_c5_g3	6.14162	1.71605e-06	1.30861e-05	.	.	.	.	.	.	.	.	.	.	.	.
TRINITY_DN14666_c0_g1	2.64749	1.78949e-06	1.35966e-05	.	TRINITY_DN14666_c0_g1::TRINITY_DN14666_c0_g1_i1::g.24249::m.24249	145-378[-]	.	.	.	.	.	.	.	.	.
TRINITY_DN26861_c2_g3	2.09088	1.79405e-06	1.36255e-05	.	TRINITY_DN26861_c2_g3::TRINITY_DN26861_c2_g3_i1::g.156181::m.156181	469-615[+]	.	.	.	.	.	.	.	.	.
TRINITY_DN26405_c16_g2	3.10086	1.80654e-06	1.37086e-05	.	TRINITY_DN26405_c16_g2::TRINITY_DN26405_c16_g2_i1::g.89206::m.89206	1206-1715[-]	.	.	.	.	.	.	.	.	.
TRINITY_DN28158_c11_g6	3.15501	1.81552e-06	1.3771e-05	.	.	.	.	.	.	.	.	.	.	.	.
TRINITY_DN62117_c0_g1	2.05524	1.82268e-06	1.38194e-05	.	TRINITY_DN62117_c0_g1::TRINITY_DN62117_c0_g1_i1::g.710462::m.710462	215-454[-]	.	.	.	.	ExpAA=19.37^PredHel=1^Topology=o46-68i	.	.	.	.
TRINITY_DN29630_c7_g2	2.44663	1.83012e-06	1.38669e-05	RSH3A_MOUSE^RSH3A_MOUSE^Q:1316-1963,H:234-449^28.6%ID^E:3.5e-13^RecName: Full=Radial spoke head protein 3 homolog A;^Eukaryota; Metazoa; Chordata; Craniata; Vertebrata; Euteleostomi; Mammalia; Eutheria; Euarchontoglires; Glires; Rodentia; Myomorpha; Muroidea; Muridae; Murinae; Mus; Mus	TRINITY_DN29630_c7_g2::TRINITY_DN29630_c7_g2_i3::g.533820::m.533820	1984-2340[-]	.	UniRef90_D7FP98^UniRef90_D7FP98^Q:914-1972,H:3-332^45.9%ID^E:6.4e-67^.^.	UniRef90_D8LLZ4^UniRef90_D8LLZ4^Q:1-112,H:340-435^51.8%ID^E:8.4e-11^.^.	.	.	.	.	.	.
TRINITY_DN27919_c5_g1	3.17906	1.85881e-06	1.40685e-05	.	TRINITY_DN27919_c5_g1::TRINITY_DN27919_c5_g1_i1::g.308948::m.308948	1014-1202[-]	.	.	.	.	.	.	.	.	.
TRINITY_DN30446_c4_g1	6.12472	1.90265e-06	1.43767e-05	.	.	.	.	.	.	.	.	.	.	.	.
TRINITY_DN60785_c0_g1	4.16161	1.94151e-06	1.46455e-05	.	.	.	.	.	.	.	.	.	.	.	.
TRINITY_DN27415_c2_g1	2.70713	2.08124e-06	1.56332e-05	.	.	.	.	.	.	.	.	.	.	.	.
TRINITY_DN28544_c5_g5	3.93407	2.10344e-06	1.57933e-05	.	.	.	.	.	.	.	.	.	.	.	.
TRINITY_DN30159_c1_g1	6.13843	2.11295e-06	1.58614e-05	.	.	.	.	.	.	.	.	.	.	.	.
TRINITY_DN37265_c0_g1	2.14114	2.12705e-06	1.59571e-05	.	.	.	.	.	.	.	.	.	.	.	.
TRINITY_DN28911_c7_g1	6.17665	2.14404e-06	1.60667e-05	.	.	.	.	.	.	.	.	.	.	.	.
TRINITY_DN26414_c8_g1	2.18183	2.16671e-06	1.62001e-05	.	.	.	.	.	.	.	.	.	.	.	.
TRINITY_DN26433_c4_g9	2.09525	2.19521e-06	1.63925e-05	.	.	.	.	.	.	.	.	.	.	.	.
TRINITY_DN26407_c0_g2	2.03469	2.19594e-06	1.63945e-05	.	TRINITY_DN26407_c0_g2::TRINITY_DN26407_c0_g2_i1::g.85782::m.85782	1-258[+]	.	.	.	.	.	.	.	.	.
TRINITY_DN30507_c1_g8	8.11041	2.2279e-06	1.66156e-05	.	.	.	.	.	.	.	.	.	.	.	.
TRINITY_DN27552_c4_g2	3.1637	2.24546e-06	1.67396e-05	.	.	.	.	.	.	.	.	.	.	.	.
TRINITY_DN26502_c6_g4	2.25577	2.29392e-06	1.70651e-05	.	.	.	.	.	.	.	.	.	.	.	.
TRINITY_DN62081_c0_g1	2.05616	2.33918e-06	1.73583e-05	.	.	.	.	.	.	.	.	.	.	.	.
TRINITY_DN26967_c7_g1	2.69138	2.36776e-06	1.75375e-05	.	TRINITY_DN26967_c7_g1::TRINITY_DN26967_c7_g1_i1::g.172247::m.172247	1490-1684[-]	.	.	.	.	ExpAA=17.84^PredHel=1^Topology=i37-59o	.	.	.	.
TRINITY_DN27661_c4_g1	2.73495	2.3862e-06	1.76581e-05	.	.	.	.	.	.	.	.	.	.	.	.
TRINITY_DN28649_c0_g2	3.26039	2.3864e-06	1.76581e-05	.	.	.	.	.	.	.	.	.	.	.	.
TRINITY_DN30377_c5_g1	3.48155	2.41176e-06	1.78226e-05	.	.	.	.	.	.	.	.	.	.	.	.
TRINITY_DN27251_c3_g3	3.16589	2.44155e-06	1.80205e-05	.	.	.	.	.	.	.	.	.	.	.	.
TRINITY_DN37796_c0_g1	2.0619	2.45127e-06	1.80808e-05	.	TRINITY_DN37796_c0_g1::TRINITY_DN37796_c0_g1_i1::g.666527::m.666527	2-238[+]	.	.	.	.	ExpAA=34.87^PredHel=1^Topology=o5-27i	.	.	.	.
TRINITY_DN27498_c1_g2	5.43929	2.45541e-06	1.8104e-05	.	TRINITY_DN27498_c1_g2::TRINITY_DN27498_c1_g2_i1::g.247937::m.247937	2-523[+]	.	.	.	.	.	.	.	.	.
TRINITY_DN26611_c14_g2	6.1523	2.48861e-06	1.83334e-05	.	TRINITY_DN26611_c14_g2::TRINITY_DN26611_c14_g2_i1::g.118566::m.118566	512-1936[-]	.	.	.	.	.	.	.	.	.
TRINITY_DN28898_c0_g1	2.30415	2.59813e-06	1.90598e-05	.	.	.	.	.	.	.	.	.	.	.	.
TRINITY_DN30636_c8_g1	2.47642	2.60974e-06	1.91274e-05	.	.	.	.	.	.	.	.	.	.	.	.
TRINITY_DN40561_c0_g1	2.23039	2.68647e-06	1.96285e-05	.	TRINITY_DN40561_c0_g1::TRINITY_DN40561_c0_g1_i1::g.671295::m.671295	2-244[+]	.	.	.	.	ExpAA=31.06^PredHel=1^Topology=i57-79o	.	.	.	.
TRINITY_DN26632_c6_g10	2.8925	2.70694e-06	1.977e-05	.	TRINITY_DN26632_c6_g10::TRINITY_DN26632_c6_g10_i1::g.121858::m.121858	945-1103[+]	.	UniRef90_D7G6K5^UniRef90_D7G6K5^Q:44-937,H:92-412^53.4%ID^E:5.5e-85^.^.	.	.	ExpAA=17.15^PredHel=1^Topology=o20-34i	.	.	.	.
TRINITY_DN30126_c2_g1	2.43966	2.75982e-06	2.00988e-05	.	TRINITY_DN30126_c2_g1::TRINITY_DN30126_c2_g1_i1::g.593306::m.593306	2-481[-]	.	UniRef90_D8LMX9^UniRef90_D8LMX9^Q:325-113,H:9-79^40.8%ID^E:1.3e-06^.^.	UniRef90_D8LMX9^UniRef90_D8LMX9^Q:47-123,H:3-79^39%ID^E:9.9e-07^.^.	.	.	.	.	.	.
TRINITY_DN27175_c8_g4	2.0619	2.79696e-06	2.03481e-05	.	TRINITY_DN27175_c8_g4::TRINITY_DN27175_c8_g4_i1::g.200898::m.200898	2-337[+]	.	UniRef90_D7G4W5^UniRef90_D7G4W5^Q:11-268,H:145-238^44.7%ID^E:5.7e-09^.^.	UniRef90_D7G4W5^UniRef90_D7G4W5^Q:4-89,H:145-238^47.9%ID^E:3e-10^.^.	.	.	.	.	.	.
TRINITY_DN27949_c9_g2	4.2311	2.79805e-06	2.03519e-05	.	TRINITY_DN27949_c9_g2::TRINITY_DN27949_c9_g2_i1::g.312241::m.312241	260-409[+]	.	.	.	.	ExpAA=22.99^PredHel=1^Topology=i13-35o	.	.	.	.
TRINITY_DN28520_c7_g9	4.16636	2.94638e-06	2.13523e-05	.	TRINITY_DN28520_c7_g9::TRINITY_DN28520_c7_g9_i1::g.394142::m.394142	1-279[+]	.	.	.	.	.	.	.	.	.
TRINITY_DN27182_c3_g1	2.84673	2.94742e-06	2.13555e-05	CAO_CHLRE^CAO_CHLRE^Q:1338-2432,H:279-606^24.4%ID^E:1.8e-11^RecName: Full=Chlorophyllide a oxygenase, chloroplastic;^Eukaryota; Viridiplantae; Chlorophyta; Chlorophyceae; Chlamydomonadales; Chlamydomonadaceae; Chlamydomonas	TRINITY_DN27182_c3_g1::TRINITY_DN27182_c3_g1_i1::g.201765::m.201765	3370-3804[+]	.	UniRef90_K8YPQ6^UniRef90_K8YPQ6^Q:1389-2594,H:263-647^46%ID^E:1.6e-99^.^.	UniRef90_D8LGX3^UniRef90_D8LGX3^Q:34-136,H:526-628^83.5%ID^E:1.2e-43^.^.	PF04755.11^PAP_fibrillin^PAP_fibrillin^94-121^E:4.1e-08	.	.	.	.	.
TRINITY_DN20480_c0_g1	3.05712	3.13688e-06	2.2636e-05	.	TRINITY_DN20480_c0_g1::TRINITY_DN20480_c0_g1_i1::g.35381::m.35381	107-340[-]	.	.	.	.	.	.	.	.	.
TRINITY_DN31758_c0_g1	3.45399	3.17327e-06	2.28754e-05	.	TRINITY_DN31758_c0_g1::TRINITY_DN31758_c0_g1_i1::g.655531::m.655531	528-857[+]	.	.	.	.	.	.	.	.	.
TRINITY_DN30270_c2_g3	4.09234	3.17396e-06	2.28758e-05	Y1571_ARATH^Y1571_ARATH^Q:1-855,H:182-465^34.4%ID^E:6.4e-40^RecName: Full=Probable leucine-rich repeat receptor-like protein kinase At1g35710;^Eukaryota; Viridiplantae; Streptophyta; Embryophyta; Tracheophyta; Spermatophyta; Magnoliophyta; eudicotyledons; Gunneridae; Pentapetalae; rosids; malvids; Brassicales; Brassicaceae; Camelineae; Arabidopsis	TRINITY_DN30270_c2_g3::TRINITY_DN30270_c2_g3_i5::g.612809::m.612809	1-756[+]	ERECT_ARATH^ERECT_ARATH^Q:4-248,H:175-417^39.2%ID^E:3.4e-39^RecName: Full=LRR receptor-like serine/threonine-protein kinase ERECTA {ECO:0000303|PubMed:8624444};^Eukaryota; Viridiplantae; Streptophyta; Embryophyta; Tracheophyta; Spermatophyta; Magnoliophyta; eudicotyledons; Gunneridae; Pentapetalae; rosids; malvids; Brassicales; Brassicaceae; Camelineae; Arabidopsis	UniRef90_V4TGG7^UniRef90_V4TGG7^Q:13-744,H:179-421^45.1%ID^E:4.4e-48^.^.	UniRef90_V4TGG7^UniRef90_V4TGG7^Q:5-248,H:179-421^45.1%ID^E:2.8e-48^.^.	PF13855.5^LRR_8^Leucine rich repeat^10-53^E:7.9e-07`PF06049.11^LSPR^Coagulation Factor V LSPD Repeat^153-160^E:10`PF00560.32^LRR_1^Leucine Rich Repeat^187-207^E:0.86`PF06049.11^LSPR^Coagulation Factor V LSPD Repeat^201-208^E:10	.	COG0515^Serine Threonine protein kinase`COG4886^leucine Rich Repeat	KEGG:ath:AT2G26330`KO:K20718	GO:0016021^cellular_component^integral component of membrane`GO:0005739^cellular_component^mitochondrion`GO:0005886^cellular_component^plasma membrane`GO:0005524^molecular_function^ATP binding`GO:0042277^molecular_function^peptide binding`GO:0004674^molecular_function^protein serine/threonine kinase activity`GO:0019199^molecular_function^transmembrane receptor protein kinase activity`GO:0070370^b…	GO:0005515^molecular_function^protein binding`GO:0007596^biological_process^blood coagulation
TRINITY_DN27782_c9_g4	6.03018	3.20114e-06	2.30483e-05	.	TRINITY_DN27782_c9_g4::TRINITY_DN27782_c9_g4_i1::g.289246::m.289246	727-1239[+]	.	.	.	.	.	.	.	.	.
TRINITY_DN27423_c7_g1	2.24335	3.35087e-06	2.40243e-05	.	TRINITY_DN27423_c7_g1::TRINITY_DN27423_c7_g1_i1::g.240475::m.240475	2-328[+]	.	UniRef90_D7FN60^UniRef90_D7FN60^Q:56-325,H:506-596^73.6%ID^E:3.3e-31^.^.	UniRef90_D7FN60^UniRef90_D7FN60^Q:3-108,H:491-596^68.2%ID^E:9.3e-33^.^.	PF01593.23^Amino_oxidase^Flavin containing amine oxidoreductase^18-84^E:7.9e-05	.	.	.	.	GO:0016491^molecular_function^oxidoreductase activity`GO:0055114^biological_process^oxidation-reduction process
TRINITY_DN28146_c5_g5	2.43293	3.51843e-06	2.51346e-05	.	TRINITY_DN28146_c5_g5::TRINITY_DN28146_c5_g5_i1::g.333350::m.333350	1-327[+]	.	.	.	.	.	.	.	.	.
TRINITY_DN28765_c1_g1	2.10801	3.61351e-06	2.57518e-05	.	TRINITY_DN28765_c1_g1::TRINITY_DN28765_c1_g1_i1::g.424121::m.424121	1-327[-]	.	.	.	.	.	.	.	.	.
TRINITY_DN28378_c1_g5	4.13167	3.64502e-06	2.5966e-05	.	TRINITY_DN28378_c1_g5::TRINITY_DN28378_c1_g5_i1::g.372218::m.372218	9-221[-]	.	UniRef90_D8LDW6^UniRef90_D8LDW6^Q:1763-1590,H:170-227^72.4%ID^E:1.9e-15^.^.	.	.	.	.	.	.	.
TRINITY_DN26326_c1_g2	3.86547	3.66052e-06	2.60503e-05	.	TRINITY_DN26326_c1_g2::TRINITY_DN26326_c1_g2_i1::g.76072::m.76072	813-1355[-]	.	UniRef90_D7G4F1^UniRef90_D7G4F1^Q:1352-819,H:15-206^29.3%ID^E:3e-10^.^.	UniRef90_D7G4F1^UniRef90_D7G4F1^Q:2-179,H:15-206^29.3%ID^E:2.2e-10^.^.	.	ExpAA=83.28^PredHel=4^Topology=o52-74i90-109o129-151i158-177o	.	.	.	.
TRINITY_DN28370_c7_g8	2.12071	3.67886e-06	2.61651e-05	.	.	.	.	.	.	.	.	.	.	.	.
TRINITY_DN26749_c6_g2	2.87849	3.75641e-06	2.66793e-05	.	TRINITY_DN26749_c6_g2::TRINITY_DN26749_c6_g2_i1::g.137593::m.137593	219-575[+]	.	.	.	.	.	.	.	.	.
TRINITY_DN28571_c5_g1	2.32906	3.82529e-06	2.71523e-05	.	TRINITY_DN28571_c5_g1::TRINITY_DN28571_c5_g1_i1::g.398724::m.398724	2-283[+]	.	.	.	.	.	.	.	.	.
TRINITY_DN33931_c0_g1	3.82134	3.87704e-06	2.74922e-05	.	TRINITY_DN33931_c0_g1::TRINITY_DN33931_c0_g1_i1::g.659539::m.659539	2-307[+]	.	.	.	.	ExpAA=21.79^PredHel=1^Topology=o67-89i	.	.	.	.
TRINITY_DN58217_c0_g1	2.16075	3.92671e-06	2.77891e-05	.	TRINITY_DN58217_c0_g1::TRINITY_DN58217_c0_g1_i1::g.703009::m.703009	3-224[-]	.	.	.	.	.	.	.	.	.
TRINITY_DN30117_c2_g5	3.2741	3.93513e-06	2.78431e-05	.	TRINITY_DN30117_c2_g5::TRINITY_DN30117_c2_g5_i1::g.594715::m.594715	2-265[+]	.	.	.	.	.	.	.	.	.
TRINITY_DN28686_c4_g1	3.09734	4.1165e-06	2.90053e-05	.	.	.	.	.	.	.	.	.	.	.	.
TRINITY_DN37487_c0_g1	3.84702	4.29738e-06	3.01902e-05	.	TRINITY_DN37487_c0_g1::TRINITY_DN37487_c0_g1_i1::g.665776::m.665776	290-649[-]	.	UniRef90_D7FZW8^UniRef90_D7FZW8^Q:649-308,H:719-831^41.2%ID^E:4.4e-10^.^.	UniRef90_D7FZW8^UniRef90_D7FZW8^Q:1-114,H:719-831^41.2%ID^E:3.2e-10^.^.	PF13374.5^TPR_10^Tetratricopeptide repeat^61-95^E:0.00011	.	.	.	.	.
TRINITY_DN26919_c0_g2	3.02192	4.38962e-06	3.07896e-05	PRY1_YEAST^PRY1_YEAST^Q:875-729,H:250-296^51%ID^E:2.2e-08^RecName: Full=Protein PRY1 {ECO:0000305};^Eukaryota; Fungi; Dikarya; Ascomycota; Saccharomycotina; Saccharomycetes; Saccharomycetales; Saccharomycetaceae; Saccharomyces	TRINITY_DN26919_c0_g2::TRINITY_DN26919_c0_g2_i1::g.164254::m.164254	705-899[-]	PRY1_YEAST^PRY1_YEAST^Q:9-57,H:250-296^51%ID^E:4.8e-09^RecName: Full=Protein PRY1 {ECO:0000305};^Eukaryota; Fungi; Dikarya; Ascomycota; Saccharomycotina; Saccharomycetes; Saccharomycetales; Saccharomycetaceae; Saccharomyces	UniRef90_D8LJX3^UniRef90_D8LJX3^Q:899-708,H:428-492^55.4%ID^E:1e-12^.^.	UniRef90_D8LJX3^UniRef90_D8LJX3^Q:1-64,H:428-492^55.4%ID^E:2.2e-13^.^.	PF00188.25^CAP^Cysteine-rich secretory protein family^8-42^E:1e-07	.	.	KEGG:sce:YJL079C	GO:0005576^cellular_component^extracellular region`GO:0015485^molecular_function^cholesterol binding`GO:0000287^molecular_function^magnesium ion binding`GO:0032934^molecular_function^sterol binding`GO:0015918^biological_process^sterol transport	.
TRINITY_DN27431_c5_g2	2.88576	4.4307e-06	3.10533e-05	.	TRINITY_DN27431_c5_g2::TRINITY_DN27431_c5_g2_i1::g.241552::m.241552	2-244[-]	.	.	.	.	.	.	.	.	.
TRINITY_DN27935_c6_g1	2.09456	4.46362e-06	3.12471e-05	.	TRINITY_DN27935_c6_g1::TRINITY_DN27935_c6_g1_i1::g.310554::m.310554	114-404[-]	.	.	.	.	ExpAA=40.36^PredHel=2^Topology=o10-28i41-63o	.	.	.	.
TRINITY_DN28482_c0_g1	2.4291	4.58054e-06	3.20152e-05	.	.	.	.	.	.	.	.	.	.	.	.
TRINITY_DN25764_c0_g1	4.48853	4.64645e-06	3.24376e-05	.	.	.	.	.	.	.	.	.	.	.	.
TRINITY_DN29009_c15_g3	2.09667	4.66576e-06	3.25342e-05	.	.	.	.	.	.	.	.	.	.	.	.
TRINITY_DN62047_c0_g1	2.3413	4.6718e-06	3.25699e-05	.	.	.	.	.	.	.	.	.	.	.	.
TRINITY_DN28069_c6_g7	2.45406	4.96889e-06	3.44455e-05	.	.	.	.	.	.	.	.	.	.	.	.
TRINITY_DN28769_c3_g4	2.6055	5.00688e-06	3.46751e-05	.	TRINITY_DN28769_c3_g4::TRINITY_DN28769_c3_g4_i1::g.423578::m.423578	1-549[-]	.	.	.	.	.	.	.	.	.
TRINITY_DN27963_c4_g1	2.82167	5.09026e-06	3.51568e-05	.	.	.	.	.	.	.	.	.	.	.	.
TRINITY_DN26654_c10_g1	3.37319	5.10355e-06	3.52417e-05	.	.	.	.	.	.	.	.	.	.	.	.
TRINITY_DN29587_c6_g2	2.15776	5.17468e-06	3.56983e-05	.	TRINITY_DN29587_c6_g2::TRINITY_DN29587_c6_g2_i1::g.527339::m.527339	717-875[-]	.	UniRef90_C1N7E9^UniRef90_C1N7E9^Q:2139-1789,H:78-202^51.2%ID^E:1e-31^.^.	.	.	.	.	.	.	.
TRINITY_DN37056_c0_g1	2.12354	5.37206e-06	3.68954e-05	.	TRINITY_DN37056_c0_g1::TRINITY_DN37056_c0_g1_i1::g.665030::m.665030	53-256[-]	.	.	.	.	.	.	.	.	.
TRINITY_DN27612_c8_g8	4.49022	5.4495e-06	3.74057e-05	.	.	.	.	.	.	.	.	.	.	.	.
TRINITY_DN9177_c0_g1	2.6206	5.48433e-06	3.76158e-05	.	.	.	.	.	.	.	.	.	.	.	.
TRINITY_DN27157_c7_g2	2.16607	5.50686e-06	3.77194e-05	PLDB_ECOL6^PLDB_ECOL6^Q:318-590,H:35-125^38.5%ID^E:4.3e-12^RecName: Full=Lysophospholipase L2;^Bacteria; Proteobacteria; Gammaproteobacteria; Enterobacterales; Enterobacteriaceae; Escherichia	TRINITY_DN27157_c7_g2::TRINITY_DN27157_c7_g2_i2::g.198700::m.198700	2006-2641[+]	.	UniRef90_D7G6G5^UniRef90_D7G6G5^Q:243-914,H:1-224^70.1%ID^E:3.8e-84^.^.	UniRef90_D7G6G5^UniRef90_D7G6G5^Q:26-172,H:224-370^63.3%ID^E:7.6e-39^.^.	PF12146.7^Hydrolase_4^Serine aminopeptidase, S33^28-101^E:3.5e-10	.	.	.	.	.
TRINITY_DN27173_c4_g1	3.78292	5.56082e-06	3.80451e-05	.	.	.	.	.	.	.	.	.	.	.	.
TRINITY_DN43744_c0_g1	2.49722	5.71824e-06	3.90171e-05	.	.	.	.	.	.	.	.	.	.	.	.
TRINITY_DN27030_c9_g4	3.04933	5.87965e-06	4.00187e-05	.	.	.	.	.	.	.	.	.	.	.	.
TRINITY_DN27144_c5_g5	5.20276	6.10639e-06	4.1451e-05	.	.	.	.	.	.	.	.	.	.	.	.
TRINITY_DN29808_c2_g1	2.56554	6.13092e-06	4.16016e-05	.	.	.	.	.	.	.	.	.	.	.	.
TRINITY_DN29104_c1_g1	2.75892	6.15109e-06	4.17268e-05	.	.	.	.	UniRef90_D7FRH0^UniRef90_D7FRH0^Q:2-226,H:1431-1505^65.3%ID^E:5e-18^.^.	.	.	.	.	.	.	.
TRINITY_DN26977_c12_g1	2.26023	6.15171e-06	4.17268e-05	.	.	.	.	.	.	.	.	.	.	.	.
TRINITY_DN29013_c0_g3	5.25331	6.15487e-06	4.17403e-05	.	TRINITY_DN29013_c0_g3::TRINITY_DN29013_c0_g3_i1::g.452620::m.452620	2-166[+]	.	UniRef90_D8LCY4^UniRef90_D8LCY4^Q:575-15,H:74-260^26.3%ID^E:1.2e-14^.^.	.	.	.	.	.	.	.
TRINITY_DN63852_c0_g1	2.56438	6.16372e-06	4.17844e-05	.	TRINITY_DN63852_c0_g1::TRINITY_DN63852_c0_g1_i1::g.713248::m.713248	3-251[+]	.	.	UniRef90_D7FK63^UniRef90_D7FK63^Q:5-82,H:114-186^79.7%ID^E:2.5e-14^.^.	.	.	.	.	.	.
TRINITY_DN28465_c13_g1	3.83084	6.16943e-06	4.18097e-05	.	.	.	.	.	.	.	.	.	.	.	.
TRINITY_DN26609_c9_g14	2.35007	6.2449e-06	4.22623e-05	.	TRINITY_DN26609_c9_g14::TRINITY_DN26609_c9_g14_i1::g.118227::m.118227	976-1137[+]	.	.	.	.	.	.	.	.	.
TRINITY_DN19072_c0_g1	2.00955	6.40212e-06	4.32523e-05	.	.	.	.	.	.	.	.	.	.	.	.
TRINITY_DN29133_c3_g1	2.65445	6.4281e-06	4.33948e-05	WSCD2_MOUSE^WSCD2_MOUSE^Q:1889-1626,H:136-222^42%ID^E:1.9e-12^RecName: Full=WSC domain-containing protein 2;^Eukaryota; Metazoa; Chordata; Craniata; Vertebrata; Euteleostomi; Mammalia; Eutheria; Euarchontoglires; Glires; Rodentia; Myomorpha; Muroidea; Muridae; Murinae; Mus; Mus	TRINITY_DN29133_c3_g1::TRINITY_DN29133_c3_g1_i1::g.472610::m.472610	919-1101[-]	.	UniRef90_D7G445^UniRef90_D7G445^Q:2219-1623,H:30-224^42.9%ID^E:2.8e-39^.^.	.	.	ExpAA=20.93^PredHel=1^Topology=o39-58i	.	.	.	.
TRINITY_DN28708_c7_g5	2.55652	6.51437e-06	4.39439e-05	.	TRINITY_DN28708_c7_g5::TRINITY_DN28708_c7_g5_i1::g.418095::m.418095	149-322[-]	.	.	.	.	.	.	.	.	.
TRINITY_DN27994_c9_g2	3.93299	6.5642e-06	4.42549e-05	.	.	.	.	.	.	.	.	.	.	.	.
TRINITY_DN26800_c11_g3	2.04406	6.57493e-06	4.43163e-05	.	.	.	.	.	.	.	.	.	.	.	.
TRINITY_DN27274_c13_g1	2.38916	6.58665e-06	4.4381e-05	.	.	.	.	.	.	.	.	.	.	.	.
TRINITY_DN48225_c0_g1	2.2501	6.67821e-06	4.49174e-05	.	.	.	.	.	.	.	.	.	.	.	.
TRINITY_DN29516_c4_g1	2.87473	6.67887e-06	4.49174e-05	.	.	.	.	.	.	.	.	.	.	.	.
TRINITY_DN26285_c0_g2	3.00012	6.74319e-06	4.52986e-05	.	.	.	.	.	.	.	.	.	.	.	.
TRINITY_DN28084_c0_g3	2.35372	6.7574e-06	4.5377e-05	.	TRINITY_DN28084_c0_g3::TRINITY_DN28084_c0_g3_i1::g.330056::m.330056	3-179[+]	.	.	.	.	ExpAA=17.00^PredHel=1^Topology=i28-47o	.	.	.	.
TRINITY_DN62844_c0_g1	2.96252	6.92549e-06	4.64094e-05	.	TRINITY_DN62844_c0_g1::TRINITY_DN62844_c0_g1_i1::g.711623::m.711623	2-256[-]	.	.	.	.	.	.	.	.	.
TRINITY_DN28704_c8_g3	2.06756	6.9634e-06	4.66371e-05	.	.	.	.	.	.	.	.	.	.	.	.
TRINITY_DN27692_c12_g1	2.83131	7.41463e-06	4.94637e-05	.	.	.	.	.	.	.	.	.	.	.	.
TRINITY_DN29822_c5_g1	2.62223	7.46356e-06	4.97622e-05	.	.	.	.	.	.	.	.	.	.	.	.
TRINITY_DN27535_c4_g5	2.00027	7.60428e-06	5.05957e-05	.	TRINITY_DN27535_c4_g5::TRINITY_DN27535_c4_g5_i1::g.248316::m.248316	1-723[-]	.	.	.	.	.	.	.	.	.
TRINITY_DN58788_c0_g1	2.72109	7.78185e-06	5.16136e-05	.	TRINITY_DN58788_c0_g1::TRINITY_DN58788_c0_g1_i1::g.703814::m.703814	1-267[+]	.	.	.	.	.	.	.	.	.
TRINITY_DN28199_c6_g3	2.1001	7.83986e-06	5.195e-05	.	TRINITY_DN28199_c6_g3::TRINITY_DN28199_c6_g3_i1::g.347316::m.347316	81-455[-]	.	.	.	.	.	.	.	.	.
TRINITY_DN26128_c0_g1	3.03481	8.04655e-06	5.32206e-05	.	.	.	.	.	.	.	.	.	.	.	.
TRINITY_DN26535_c7_g2	4.43353	8.38353e-06	5.52441e-05	NPHP4_MOUSE^NPHP4_MOUSE^Q:12-272,H:716-802^39.1%ID^E:2.1e-08^RecName: Full=Nephrocystin-4;^Eukaryota; Metazoa; Chordata; Craniata; Vertebrata; Euteleostomi; Mammalia; Eutheria; Euarchontoglires; Glires; Rodentia; Myomorpha; Muroidea; Muridae; Murinae; Mus; Mus	TRINITY_DN26535_c7_g2::TRINITY_DN26535_c7_g2_i1::g.100285::m.100285	3-2495[+]	CML6_ARATH^CML6_ARATH^Q:577-755,H:4-140^28.7%ID^E:2.5e-09^RecName: Full=Calmodulin-like protein 6;^Eukaryota; Viridiplantae; Streptophyta; Embryophyta; Tracheophyta; Spermatophyta; Magnoliophyta; eudicotyledons; Gunneridae; Pentapetalae; rosids; malvids; Brassicales; Brassicaceae; Camelineae; Arabidopsis	UniRef90_D8LAY6^UniRef90_D8LAY6^Q:3-2450,H:992-1736^60.6%ID^E:2.2e-251^.^.	UniRef90_D8LAY6^UniRef90_D8LAY6^Q:1-831,H:992-1751^65.9%ID^E:1.2e-286^.^.	PF13833.5^EF-hand_8^EF-hand domain pair^378-419^E:0.03`PF13405.5^EF-hand_6^EF-hand domain^579-604^E:2e-05`PF13202.5^EF-hand_5^EF hand^580-601^E:0.00029`PF13499.5^EF-hand_7^EF-hand domain pair^697-759^E:3.2e-10`PF13202.5^EF-hand_5^EF hand^698-719^E:0.086`PF13833.5^EF-hand_8^EF-hand domain pair^709-759^E:1.2e-05`PF13202.5^EF-hand_5^EF hand^740-759^E:0.0059	.	COG5126^Calcium-binding protein	KEGG:ath:AT4G03290`KO:K13448	GO:0005737^cellular_component^cytoplasm`GO:0005634^cellular_component^nucleus`GO:0005509^molecular_function^calcium ion binding`GO:0009409^biological_process^response to cold	GO:0005509^molecular_function^calcium ion binding
TRINITY_DN28054_c7_g1	2.16359	8.5642e-06	5.63408e-05	MAK3_SCHPO^MAK3_SCHPO^Q:924-1409,H:1768-1925^27.7%ID^E:5e-11^RecName: Full=Peroxide stress-activated histidine kinase mak3;^Eukaryota; Fungi; Dikarya; Ascomycota; Taphrinomycotina; Schizosaccharomycetes; Schizosaccharomycetales; Schizosaccharomycetaceae; Schizosaccharomyces	TRINITY_DN28054_c7_g1::TRINITY_DN28054_c7_g1_i2::g.326776::m.326776	198-1625[+]	MAK3_SCHPO^MAK3_SCHPO^Q:243-404,H:1768-1925^27.7%ID^E:4.4e-11^RecName: Full=Peroxide stress-activated histidine kinase mak3;^Eukaryota; Fungi; Dikarya; Ascomycota; Taphrinomycotina; Schizosaccharomycetes; Schizosaccharomycetales; Schizosaccharomycetaceae; Schizosaccharomyces	UniRef90_L1JXG5^UniRef90_L1JXG5^Q:978-1469,H:190-359^32.9%ID^E:2.9e-18^.^.	UniRef90_L1JXG5^UniRef90_L1JXG5^Q:261-424,H:190-359^32.9%ID^E:3.3e-18^.^.	PF00512.24^HisKA^His Kinase A (phospho-acceptor) domain^269-330^E:9.8e-07	ExpAA=61.78^PredHel=3^Topology=i13-35o50-72i85-107o	.	KEGG:spo:SPCC74.06	GO:0005737^cellular_component^cytoplasm`GO:0005829^cellular_component^cytosol`GO:0005524^molecular_function^ATP binding`GO:0000155^molecular_function^phosphorelay sensor kinase activity`GO:0010972^biological_process^negative regulation of G2/M transition of mitotic cell cycle`GO:0010515^biological_process^negative regulation of induction of conjugation with cellular fusion`GO:0000160^biological_p…	GO:0000155^molecular_function^phosphorelay sensor kinase activity`GO:0007165^biological_process^signal transduction
TRINITY_DN28447_c8_g7	2.8653	8.59715e-06	5.65158e-05	.	.	.	.	UniRef90_A0A146SMW2^UniRef90_A0A146SMW2^Q:156-1,H:67-123^66.7%ID^E:7.7e-08^.^.	.	.	.	.	.	.	.
TRINITY_DN28164_c6_g1	3.2978	8.96501e-06	5.86631e-05	.	TRINITY_DN28164_c6_g1::TRINITY_DN28164_c6_g1_i1::g.343964::m.343964	1-1056[+]	.	.	.	.	.	.	.	.	.
TRINITY_DN29138_c6_g4	5.20127	9.05561e-06	5.92016e-05	.	TRINITY_DN29138_c6_g4::TRINITY_DN29138_c6_g4_i1::g.466016::m.466016	137-319[-]	.	.	.	.	.	.	.	.	.
TRINITY_DN56123_c0_g1	2.17012	9.55919e-06	6.22508e-05	.	.	.	.	.	.	.	.	.	.	.	.
TRINITY_DN11860_c0_g2	2.17493	9.63401e-06	6.26607e-05	.	TRINITY_DN11860_c0_g2::TRINITY_DN11860_c0_g2_i1::g.20418::m.20418	2-175[+]	.	UniRef90_D7FT88^UniRef90_D7FT88^Q:71-169,H:756-788^84.8%ID^E:7e-09^.^.	UniRef90_D7FT88^UniRef90_D7FT88^Q:7-56,H:739-788^88%ID^E:2.6e-18^.^.	.	.	.	.	.	.
TRINITY_DN29421_c16_g1	2.43801	9.92588e-06	6.43943e-05	.	.	.	.	.	.	.	.	.	.	.	.
TRINITY_DN29618_c10_g3	2.77453	1.02724e-05	6.64505e-05	.	TRINITY_DN29618_c10_g3::TRINITY_DN29618_c10_g3_i1::g.532097::m.532097	1517-1789[+]	.	.	.	.	.	.	.	.	.
TRINITY_DN27976_c7_g1	2.21853	1.0411e-05	6.72963e-05	.	TRINITY_DN27976_c7_g1::TRINITY_DN27976_c7_g1_i1::g.305643::m.305643	2-193[+]	.	.	.	.	.	.	.	.	.
TRINITY_DN29241_c5_g1	3.13174	1.0481e-05	6.76508e-05	.	TRINITY_DN29241_c5_g1::TRINITY_DN29241_c5_g1_i1::g.479569::m.479569	260-463[-]	.	.	.	.	.	.	.	.	.
TRINITY_DN30349_c6_g1	2.27953	1.06041e-05	6.83583e-05	.	TRINITY_DN30349_c6_g1::TRINITY_DN30349_c6_g1_i1::g.620984::m.620984	319-804[-]	.	.	.	.	.	.	.	.	.
TRINITY_DN60180_c0_g1	2.36096	1.11678e-05	7.16646e-05	.	.	.	.	.	.	.	.	.	.	.	.
TRINITY_DN91_c0_g1	2.95028	1.25772e-05	7.98484e-05	.	TRINITY_DN91_c0_g1::TRINITY_DN91_c0_g1_i1::g.20::m.20	217-411[-]	.	.	.	.	.	.	.	.	.
TRINITY_DN40578_c0_g1	2.26268	1.26965e-05	8.05339e-05	.	TRINITY_DN40578_c0_g1::TRINITY_DN40578_c0_g1_i1::g.671324::m.671324	2-199[+]	.	UniRef90_B3E1Q9^UniRef90_B3E1Q9^Q:35-196,H:151-203^55.6%ID^E:9.4e-06^.^.	UniRef90_B3E1Q9^UniRef90_B3E1Q9^Q:12-65,H:151-203^55.6%ID^E:1e-05^.^.	.	.	.	.	.	.
TRINITY_DN27291_c3_g6	2.24148	1.28828e-05	8.16137e-05	.	TRINITY_DN27291_c3_g6::TRINITY_DN27291_c3_g6_i1::g.218481::m.218481	2-208[+]	.	.	.	.	.	.	.	.	.
TRINITY_DN29356_c1_g8	2.64308	1.32287e-05	8.35522e-05	.	.	.	.	.	.	.	.	.	.	.	.
TRINITY_DN26741_c4_g2	3.98594	1.32439e-05	8.36337e-05	.	TRINITY_DN26741_c4_g2::TRINITY_DN26741_c4_g2_i1::g.130884::m.130884	2-190[+]	.	.	.	.	.	.	.	.	.
TRINITY_DN26839_c0_g3	2.53533	1.33577e-05	8.42773e-05	.	.	.	.	.	.	.	.	.	.	.	.
TRINITY_DN29566_c5_g1	2.4367	1.36178e-05	8.57498e-05	.	TRINITY_DN29566_c5_g1::TRINITY_DN29566_c5_g1_i1::g.525011::m.525011	37-219[-]	.	.	.	.	ExpAA=16.52^PredHel=1^Topology=o33-52i	.	.	.	.
TRINITY_DN27909_c2_g1	2.88744	1.43131e-05	8.96063e-05	.	TRINITY_DN27909_c2_g1::TRINITY_DN27909_c2_g1_i1::g.307673::m.307673	782-964[+]	.	.	.	.	ExpAA=17.07^PredHel=1^Topology=o43-60i	.	.	.	.
TRINITY_DN29975_c7_g2	2.87507	1.451e-05	9.07912e-05	.	TRINITY_DN29975_c7_g2::TRINITY_DN29975_c7_g2_i1::g.574729::m.574729	1-177[+]	.	.	.	.	.	.	.	.	.
TRINITY_DN53881_c0_g1	2.54503	1.4754e-05	9.22048e-05	.	.	.	.	.	.	.	.	.	.	.	.
TRINITY_DN27068_c12_g1	2.0188	1.50533e-05	9.3927e-05	.	TRINITY_DN27068_c12_g1::TRINITY_DN27068_c12_g1_i1::g.187239::m.187239	617-811[-]	.	.	.	.	ExpAA=27.36^PredHel=1^Topology=o24-46i	.	.	.	.
TRINITY_DN1166_c0_g1	2.54274	1.51408e-05	9.43903e-05	MND1_XENLA^MND1_XENLA^Q:104-703,H:4-204^38.8%ID^E:2.7e-34^RecName: Full=Meiotic nuclear division protein 1 homolog;^Eukaryota; Metazoa; Chordata; Craniata; Vertebrata; Euteleostomi; Amphibia; Batrachia; Anura; Pipoidea; Pipidae; Xenopodinae; Xenopus; Xenopus	TRINITY_DN1166_c0_g1::TRINITY_DN1166_c0_g1_i1::g.2274::m.2274	2-706[+]	MND1_XENLA^MND1_XENLA^Q:35-234,H:4-204^38.8%ID^E:2.4e-34^RecName: Full=Meiotic nuclear division protein 1 homolog;^Eukaryota; Metazoa; Chordata; Craniata; Vertebrata; Euteleostomi; Amphibia; Batrachia; Anura; Pipoidea; Pipidae; Xenopodinae; Xenopus; Xenopus	UniRef90_F5BX17^UniRef90_F5BX17^Q:98-703,H:1-202^93.6%ID^E:4.9e-99^.^.	UniRef90_F5BX17^UniRef90_F5BX17^Q:33-234,H:1-202^93.6%ID^E:4.2e-99^.^.	PF03962.14^Mnd1^Mnd1 family^47-232^E:8e-53	.	.	KEGG:xla:108699336	GO:0005634^cellular_component^nucleus`GO:0006310^biological_process^DNA recombination`GO:0051321^biological_process^meiotic cell cycle	.
TRINITY_DN60006_c0_g1	2.35128	1.54712e-05	9.62473e-05	.	TRINITY_DN60006_c0_g1::TRINITY_DN60006_c0_g1_i1::g.706542::m.706542	1-237[-]	.	.	.	.	.	.	.	.	.
TRINITY_DN48191_c0_g1	7.90085	1.5695e-05	9.75047e-05	.	.	.	.	.	.	.	.	.	.	.	.
TRINITY_DN29927_c2_g2	4.14534	1.57243e-05	9.76683e-05	.	.	.	.	.	.	.	.	.	.	.	.
TRINITY_DN30160_c10_g6	2.66098	1.57471e-05	9.77757e-05	.	TRINITY_DN30160_c10_g6::TRINITY_DN30160_c10_g6_i1::g.597538::m.597538	3-227[-]	.	UniRef90_D8LQS3^UniRef90_D8LQS3^Q:227-3,H:100-175^59.2%ID^E:4.2e-16^.^.	UniRef90_D8LQS3^UniRef90_D8LQS3^Q:1-75,H:100-175^59.2%ID^E:4.2e-16^.^.	PF13561.5^adh_short_C2^Enoyl-(Acyl carrier protein) reductase^1-75^E:9.1e-11`PF00106.24^adh_short^short chain dehydrogenase^2-73^E:7e-10	.	.	.	.	.
TRINITY_DN27571_c1_g1	2.68819	1.60955e-05	9.97825e-05	.	TRINITY_DN27571_c1_g1::TRINITY_DN27571_c1_g1_i1::g.259606::m.259606	1-276[-]	.	UniRef90_D8LBV4^UniRef90_D8LBV4^Q:276-1,H:318-405^37%ID^E:2.2e-06^.^.	UniRef90_D8LBV4^UniRef90_D8LBV4^Q:1-92,H:318-405^37%ID^E:2.2e-06^.^.	.	.	.	.	.	.
TRINITY_DN27051_c6_g4	3.08324	1.64325e-05	0.000101712	.	TRINITY_DN27051_c6_g4::TRINITY_DN27051_c6_g4_i1::g.183332::m.183332	2-163[+]	.	.	.	.	.	.	.	.	.
TRINITY_DN26434_c4_g1	2.02716	1.71009e-05	0.000105465	.	TRINITY_DN26434_c4_g1::TRINITY_DN26434_c4_g1_i1::g.92088::m.92088	3-278[+]	.	.	.	.	.	.	.	.	.
TRINITY_DN28038_c7_g1	2.39105	1.73971e-05	0.00010718	.	.	.	.	.	.	.	.	.	.	.	.
TRINITY_DN28547_c2_g1	3.06693	1.74945e-05	0.000107743	.	TRINITY_DN28547_c2_g1::TRINITY_DN28547_c2_g1_i1::g.394301::m.394301	3-650[-]	.	UniRef90_D7FSZ8^UniRef90_D7FSZ8^Q:503-6,H:4-168^67.5%ID^E:1.2e-63^.^.	UniRef90_D7FSZ8^UniRef90_D7FSZ8^Q:50-215,H:4-168^67.5%ID^E:1.2e-63^.^.	PF03067.14^LPMO_10^Lytic polysaccharide mono-oxygenase, cellulose-degrading^53-216^E:1.4e-15	.	.	.	.	.
TRINITY_DN28455_c7_g8	2.48318	1.7505e-05	0.000107788	.	.	.	.	.	.	.	.	.	.	.	.
TRINITY_DN27304_c12_g2	2.64882	1.78521e-05	0.000109774	.	.	.	.	.	.	.	.	.	.	.	.
TRINITY_DN29060_c7_g1	2.07017	1.79815e-05	0.000110436	.	TRINITY_DN29060_c7_g1::TRINITY_DN29060_c7_g1_i1::g.461100::m.461100	2-256[-]	.	.	.	.	ExpAA=22.77^PredHel=1^Topology=i62-84o	.	.	.	.
TRINITY_DN29216_c3_g3	2.39007	1.80172e-05	0.000110636	.	TRINITY_DN29216_c3_g3::TRINITY_DN29216_c3_g3_i1::g.481510::m.481510	240-407[+]	.	.	.	.	.	.	.	.	.
TRINITY_DN30001_c3_g1	2.68251	1.81211e-05	0.000111217	.	.	.	.	UniRef90_UPI0003815F9D^UniRef90_UPI0003815F9D^Q:3-533,H:88-256^39%ID^E:6.7e-25^.^.	.	.	.	.	.	.	.
TRINITY_DN50536_c0_g1	2.30296	1.93554e-05	0.000117999	.	TRINITY_DN50536_c0_g1::TRINITY_DN50536_c0_g1_i1::g.689297::m.689297	3-227[+]	.	.	.	.	.	.	.	.	.
TRINITY_DN27524_c10_g5	2.67589	1.94848e-05	0.000118726	.	TRINITY_DN27524_c10_g5::TRINITY_DN27524_c10_g5_i1::g.253976::m.253976	1-180[-]	.	.	.	.	.	.	.	.	.
TRINITY_DN30450_c5_g4	2.38756	2.03068e-05	0.000123271	.	TRINITY_DN30450_c5_g4::TRINITY_DN30450_c5_g4_i1::g.632327::m.632327	118-294[-]	.	.	.	.	ExpAA=25.51^PredHel=1^Topology=o15-37i	.	.	.	.
TRINITY_DN33867_c0_g1	3.07478	2.05109e-05	0.000124456	.	.	.	.	.	.	.	.	.	.	.	.
TRINITY_DN29400_c10_g3	2.53948	2.07749e-05	0.000125984	.	.	.	.	.	.	.	.	.	.	.	.
TRINITY_DN28824_c7_g5	2.24531	2.17123e-05	0.000131065	.	.	.	.	.	.	.	.	.	.	.	.
TRINITY_DN26771_c7_g1	2.40767	2.21086e-05	0.000133254	.	TRINITY_DN26771_c7_g1::TRINITY_DN26771_c7_g1_i1::g.142564::m.142564	3-545[+]	.	UniRef90_D8LES6^UniRef90_D8LES6^Q:96-353,H:1373-1458^70.9%ID^E:2.9e-23^.^.	UniRef90_D8LES6^UniRef90_D8LES6^Q:1-178,H:1347-1501^54.5%ID^E:1.4e-28^.^.	.	.	.	.	.	.
TRINITY_DN29343_c2_g1	3.26189	2.23923e-05	0.000134759	.	.	.	.	.	.	.	.	.	.	.	.
TRINITY_DN26623_c4_g2	2.76164	2.30163e-05	0.00013807	.	TRINITY_DN26623_c4_g2::TRINITY_DN26623_c4_g2_i1::g.120439::m.120439	119-274[+]	.	.	.	.	.	.	.	.	.
TRINITY_DN28565_c4_g1	2.93281	2.311e-05	0.000138563	.	TRINITY_DN28565_c4_g1::TRINITY_DN28565_c4_g1_i1::g.398953::m.398953	491-838[+]	.	.	.	.	.	.	.	.	.
TRINITY_DN28529_c14_g2	2.29167	2.31883e-05	0.000138939	.	.	.	.	.	.	.	.	.	.	.	.
TRINITY_DN46349_c0_g1	2.80868	2.34911e-05	0.00014054	.	.	.	.	.	.	.	.	.	.	.	.
TRINITY_DN29332_c5_g8	2.27207	2.36058e-05	0.000141107	.	TRINITY_DN29332_c5_g8::TRINITY_DN29332_c5_g8_i1::g.496508::m.496508	798-1028[-]	.	UniRef90_D8LCM0^UniRef90_D8LCM0^Q:959-42,H:126-457^42.8%ID^E:2e-55^.^.	.	.	.	.	.	.	.
TRINITY_DN28132_c8_g2	5.72711	2.37936e-05	0.000142087	.	.	.	.	.	.	.	.	.	.	.	.
TRINITY_DN56689_c0_g1	3.12018	2.38083e-05	0.000142151	.	.	.	.	.	.	.	.	.	.	.	.
TRINITY_DN30542_c3_g1	3.36087	2.38616e-05	0.000142374	Y1931_DICDI^Y1931_DICDI^Q:4-402,H:880-1008^24.8%ID^E:4.5e-07^RecName: Full=Putative leucine-rich repeat-containing protein DDB_G0281931;^Eukaryota; Amoebozoa; Mycetozoa; Dictyosteliida; Dictyostelium	TRINITY_DN30542_c3_g1::TRINITY_DN30542_c3_g1_i10::g.641350::m.641350	1-576[+]	Y1931_DICDI^Y1931_DICDI^Q:2-150,H:880-1026^24.5%ID^E:2e-07^RecName: Full=Putative leucine-rich repeat-containing protein DDB_G0281931;^Eukaryota; Amoebozoa; Mycetozoa; Dictyosteliida; Dictyostelium	UniRef90_D7FM10^UniRef90_D7FM10^Q:1-405,H:855-989^61.5%ID^E:4.6e-43^.^.	UniRef90_D7FM10^UniRef90_D7FM10^Q:1-172,H:855-1025^58.7%ID^E:6.6e-50^.^.	.	ExpAA=68.21^PredHel=3^Topology=i65-87o102-124i136-158o	COG4886^leucine Rich Repeat	KEGG:ddi:DDB_G0281931	GO:0016021^cellular_component^integral component of membrane	.
TRINITY_DN29751_c5_g1	2.21858	2.39166e-05	0.000142654	.	TRINITY_DN29751_c5_g1::TRINITY_DN29751_c5_g1_i1::g.545794::m.545794	555-1103[+]	.	UniRef90_D8LE90^UniRef90_D8LE90^Q:605-1555,H:35-347^32.2%ID^E:1.2e-13^.^.	.	.	.	.	.	.	.
TRINITY_DN27779_c0_g1	2.19729	2.39926e-05	0.000143012	.	.	.	.	.	.	.	.	.	.	.	.
TRINITY_DN29027_c4_g2	2.22981	2.41938e-05	0.000144114	.	TRINITY_DN29027_c4_g2::TRINITY_DN29027_c4_g2_i1::g.458081::m.458081	3-392[+]	.	.	.	.	.	.	.	.	.
TRINITY_DN28864_c1_g9	2.26132	2.45405e-05	0.000146008	.	TRINITY_DN28864_c1_g9::TRINITY_DN28864_c1_g9_i1::g.436162::m.436162	822-1124[-]	YL059_MIMIV^YL059_MIMIV^Q:2-95,H:170-260^28%ID^E:1e-05^RecName: Full=Putative ankyrin repeat protein L59;^Viruses; dsDNA viruses, no RNA stage; Mimiviridae; Mimivirus	UniRef90_D7FT06^UniRef90_D7FT06^Q:1121-747,H:1478-1604^59.1%ID^E:1e-38^.^.	UniRef90_D7FT06^UniRef90_D7FT06^Q:2-100,H:1478-1577^67%ID^E:1.3e-36^.^.	.	.	.	KEGG:vg:9924647	.	.
TRINITY_DN26441_c9_g5	2.13254	2.46819e-05	0.000146751	.	TRINITY_DN26441_c9_g5::TRINITY_DN26441_c9_g5_i1::g.89403::m.89403	3-2183[+]	.	UniRef90_D8LET6^UniRef90_D8LET6^Q:1716-2183,H:2034-2189^71.2%ID^E:1.2e-56^.^.	UniRef90_D8LET6^UniRef90_D8LET6^Q:101-727,H:1622-2189^49.3%ID^E:1.4e-137^.^.	.	.	.	.	.	.
TRINITY_DN29220_c0_g1	2.12621	2.49221e-05	0.000148032	.	TRINITY_DN29220_c0_g1::TRINITY_DN29220_c0_g1_i1::g.481728::m.481728	160-501[+]	.	UniRef90_D7FRH0^UniRef90_D7FRH0^Q:136-486,H:27-135^45%ID^E:1.5e-13^.^.	UniRef90_D7FRH0^UniRef90_D7FRH0^Q:2-109,H:32-135^45.9%ID^E:1.3e-13^.^.	.	.	.	.	.	.
TRINITY_DN26725_c3_g2	2.96488	2.49823e-05	0.000148315	.	TRINITY_DN26725_c3_g2::TRINITY_DN26725_c3_g2_i1::g.135906::m.135906	592-789[-]	.	.	.	.	.	.	.	.	.
TRINITY_DN28633_c8_g2	2.32184	2.53785e-05	0.000150416	.	TRINITY_DN28633_c8_g2::TRINITY_DN28633_c8_g2_i1::g.408175::m.408175	584-922[-]	.	UniRef90_D8LB83^UniRef90_D8LB83^Q:350-529,H:2361-2420^86.7%ID^E:2.6e-21^.^.	.	.	.	.	.	.	.
TRINITY_DN29432_c5_g2	2.88653	2.72212e-05	0.000159979	RLP12_ARATH^RLP12_ARATH^Q:289-2,H:145-240^51%ID^E:3.2e-20^RecName: Full=Receptor-like protein 12;^Eukaryota; Viridiplantae; Streptophyta; Embryophyta; Tracheophyta; Spermatophyta; Magnoliophyta; eudicotyledons; Gunneridae; Pentapetalae; rosids; malvids; Brassicales; Brassicaceae; Camelineae; Arabidopsis	TRINITY_DN29432_c5_g2::TRINITY_DN29432_c5_g2_i1::g.504928::m.504928	2-301[-]	RLP12_ARATH^RLP12_ARATH^Q:5-100,H:145-240^51%ID^E:3.2e-20^RecName: Full=Receptor-like protein 12;^Eukaryota; Viridiplantae; Streptophyta; Embryophyta; Tracheophyta; Spermatophyta; Magnoliophyta; eudicotyledons; Gunneridae; Pentapetalae; rosids; malvids; Brassicales; Brassicaceae; Camelineae; Arabidopsis	UniRef90_S4W4P7^UniRef90_S4W4P7^Q:301-2,H:117-216^53%ID^E:2.4e-19^.^.	UniRef90_S4W4P7^UniRef90_S4W4P7^Q:1-100,H:117-216^53%ID^E:2.4e-19^.^.	PF06049.11^LSPR^Coagulation Factor V LSPD Repeat^9-16^E:3.2`PF13855.5^LRR_8^Leucine rich repeat^20-78^E:2.1e-09`PF12799.6^LRR_4^Leucine Rich repeats (2 copies)^20-58^E:3.6e-06`PF13516.5^LRR_6^Leucine Rich repeat^42-57^E:0.023`PF13855.5^LRR_8^Leucine rich repeat^43-100^E:3.6e-08`PF00560.32^LRR_1^Leucine Rich Repeat^43-63^E:0.012`PF13516.5^LRR_6^Leucine Rich repeat^66-80^E:0.09`PF00560.32^LRR_1^Leu…	.	COG4886^leucine Rich Repeat	KEGG:ath:AT1G71400	GO:0016021^cellular_component^integral component of membrane`GO:0005886^cellular_component^plasma membrane	GO:0007596^biological_process^blood coagulation`GO:0005515^molecular_function^protein binding
TRINITY_DN26623_c5_g6	2.17877	2.77718e-05	0.000163054	.	TRINITY_DN26623_c5_g6::TRINITY_DN26623_c5_g6_i1::g.120530::m.120530	486-764[-]	.	.	.	.	.	.	.	.	.
TRINITY_DN29695_c3_g2	3.08565	2.78585e-05	0.000163452	.	.	.	.	.	.	.	.	.	.	.	.
TRINITY_DN34962_c0_g1	2.70088	2.83397e-05	0.000166005	.	.	.	.	.	.	.	.	.	.	.	.
TRINITY_DN26968_c13_g1	2.06571	3.01315e-05	0.000175489	.	TRINITY_DN26968_c13_g1::TRINITY_DN26968_c13_g1_i1::g.171896::m.171896	2-319[+]	.	.	.	.	ExpAA=25.16^PredHel=1^Topology=o35-57i	.	.	.	.
TRINITY_DN12627_c0_g1	2.75881	3.02757e-05	0.000176243	.	.	.	.	.	.	.	.	.	.	.	.
TRINITY_DN50706_c0_g1	2.42827	3.03319e-05	0.000176512	.	.	.	.	UniRef90_D8LP59^UniRef90_D8LP59^Q:403-630,H:290-365^82.9%ID^E:3.3e-29^.^.	.	.	.	.	.	.	.
TRINITY_DN47675_c0_g1	3.47713	3.04952e-05	0.000177346	.	.	.	.	.	.	.	.	.	.	.	.
TRINITY_DN30521_c6_g12	2.67414	3.0949e-05	0.000179663	.	TRINITY_DN30521_c6_g12::TRINITY_DN30521_c6_g12_i1::g.640655::m.640655	19-333[-]	.	.	.	.	.	.	.	.	.
TRINITY_DN26366_c4_g1	2.17805	3.14895e-05	0.000182562	.	TRINITY_DN26366_c4_g1::TRINITY_DN26366_c4_g1_i1::g.81853::m.81853	84-371[+]	.	.	.	.	.	.	.	.	.
TRINITY_DN26457_c5_g1	3.04169	3.15064e-05	0.000182601	.	.	.	.	.	.	.	.	.	.	.	.
TRINITY_DN28216_c3_g2	2.91045	3.15567e-05	0.000182833	.	TRINITY_DN28216_c3_g2::TRINITY_DN28216_c3_g2_i1::g.351965::m.351965	1-429[+]	.	.	.	.	.	.	.	.	.
TRINITY_DN892_c0_g1	3.35202	3.1695e-05	0.000183529	.	TRINITY_DN892_c0_g1::TRINITY_DN892_c0_g1_i1::g.1755::m.1755	2-994[+]	.	UniRef90_D8LCY4^UniRef90_D8LCY4^Q:17-868,H:7-282^29.2%ID^E:2.2e-22^.^.	UniRef90_D7G5E9^UniRef90_D7G5E9^Q:22-289,H:4-273^28.5%ID^E:4e-26^.^.	.	ExpAA=21.49^PredHel=1^Topology=i12-34o	.	.	.	.
TRINITY_DN59445_c0_g1	2.86967	3.19551e-05	0.00018484	.	.	.	.	.	.	.	.	.	.	.	.
TRINITY_DN26984_c12_g5	2.64482	3.22595e-05	0.000186419	.	.	.	.	.	.	.	.	.	.	.	.
TRINITY_DN28780_c9_g8	2.29149	3.23031e-05	0.000186641	.	.	.	.	.	.	.	.	.	.	.	.
TRINITY_DN28903_c10_g1	2.42072	3.29782e-05	0.00019014	.	.	.	.	.	.	.	.	.	.	.	.
TRINITY_DN53182_c0_g1	2.39936	3.47366e-05	0.000199535	.	.	.	.	.	.	.	.	.	.	.	.
TRINITY_DN30120_c10_g1	2.31939	3.52242e-05	0.00020188	.	TRINITY_DN30120_c10_g1::TRINITY_DN30120_c10_g1_i1::g.593617::m.593617	2-166[+]	.	.	.	.	.	.	.	.	.
TRINITY_DN26764_c9_g2	2.31933	3.56702e-05	0.000204168	.	.	.	.	.	.	.	.	.	.	.	.
TRINITY_DN30446_c3_g4	2.43559	3.67033e-05	0.000209547	.	.	.	.	.	.	.	.	.	.	.	.
TRINITY_DN26989_c0_g1	6.90799	3.75635e-05	0.000214046	.	TRINITY_DN26989_c0_g1::TRINITY_DN26989_c0_g1_i1::g.161667::m.161667	234-425[+]	.	.	.	.	.	.	.	.	.
TRINITY_DN10131_c0_g2	3.08172	3.86773e-05	0.000219971	.	.	.	.	.	.	.	.	.	.	.	.
TRINITY_DN29890_c2_g1	4.37207	3.87323e-05	0.000220248	.	TRINITY_DN29890_c2_g1::TRINITY_DN29890_c2_g1_i1::g.553740::m.553740	928-2364[+]	.	UniRef90_D8LN55^UniRef90_D8LN55^Q:1141-2388,H:23-446^53.3%ID^E:3.1e-127^.^.	UniRef90_D8LN55^UniRef90_D8LN55^Q:72-473,H:23-435^54.1%ID^E:4.4e-127^.^.	.	.	.	.	.	.
TRINITY_DN30153_c0_g6	3.20907	3.92972e-05	0.000223237	.	TRINITY_DN30153_c0_g6::TRINITY_DN30153_c0_g6_i1::g.597676::m.597676	762-956[+]	.	.	.	.	.	.	.	.	.
TRINITY_DN28615_c0_g1	4.2858	4.01868e-05	0.000227429	.	.	.	.	.	.	.	.	.	.	.	.
TRINITY_DN27561_c8_g5	3.34781	4.05311e-05	0.000229232	.	.	.	.	.	.	.	.	.	.	.	.
TRINITY_DN28005_c0_g1	4.14603	4.07849e-05	0.000230631	.	TRINITY_DN28005_c0_g1::TRINITY_DN28005_c0_g1_i1::g.319374::m.319374	279-512[+]	.	UniRef90_D7G5E9^UniRef90_D7G5E9^Q:497-222,H:129-212^39.1%ID^E:1.8e-09^.^.	.	.	ExpAA=42.93^PredHel=2^Topology=i3-25o35-57i	.	.	.	.
TRINITY_DN28715_c4_g1	2.00022	4.13003e-05	0.000233175	.	.	.	.	.	.	.	.	.	.	.	.
TRINITY_DN28847_c11_g2	2.11476	4.1944e-05	0.000236359	.	.	.	.	.	.	.	.	.	.	.	.
TRINITY_DN28074_c20_g1	2.02381	4.27099e-05	0.000240371	HGP3_HAEIN^HGP3_HAEIN^Q:503-676,H:24-77^53.4%ID^E:1.5e-06^RecName: Full=Probable hemoglobin and hemoglobin-haptoglobin-binding protein 3;^Bacteria; Proteobacteria; Gammaproteobacteria; Pasteurellales; Pasteurellaceae; Haemophilus	TRINITY_DN28074_c20_g1::TRINITY_DN28074_c20_g1_i1::g.331059::m.331059	492-833[-]	.	UniRef90_F1SYY0^UniRef90_F1SYY0^Q:464-748,H:71-161^46.3%ID^E:1.1e-10^.^.	.	.	ExpAA=38.72^PredHel=1^Topology=o5-27i	.	.	.	.
TRINITY_DN29830_c0_g1	2.2095	4.37186e-05	0.000245582	.	.	.	.	.	.	.	.	.	.	.	.
TRINITY_DN29581_c7_g1	2.87161	4.44909e-05	0.000249526	.	TRINITY_DN29581_c7_g1::TRINITY_DN29581_c7_g1_i1::g.518098::m.518098	287-1162[-]	.	UniRef90_D7G2G2^UniRef90_D7G2G2^Q:1066-290,H:7-268^69.8%ID^E:8e-103^.^.	UniRef90_D7G2G2^UniRef90_D7G2G2^Q:29-291,H:3-268^69.2%ID^E:1.3e-102^.^.	.	.	.	.	.	.
TRINITY_DN28715_c1_g3	5.75582	4.85236e-05	0.000270101	.	TRINITY_DN28715_c1_g3::TRINITY_DN28715_c1_g3_i1::g.417740::m.417740	3-389[+]	.	UniRef90_D8LCQ5^UniRef90_D8LCQ5^Q:21-338,H:16-119^45.3%ID^E:3.1e-17^.^.	UniRef90_D8LCQ5^UniRef90_D8LCQ5^Q:7-112,H:16-119^45.3%ID^E:7.7e-18^.^.	.	.	.	.	.	.
TRINITY_DN27286_c9_g1	2.47175	4.90388e-05	0.000272627	.	.	.	.	.	.	.	.	.	.	.	.
TRINITY_DN10131_c0_g1	2.67036	4.91856e-05	0.000273273	.	.	.	.	.	.	.	.	.	.	.	.
TRINITY_DN26696_c9_g6	2.25292	5.00157e-05	0.000277193	AKT1_BOVIN^AKT1_BOVIN^Q:615-761,H:139-186^53.1%ID^E:3.6e-07^RecName: Full=RAC-alpha serine/threonine-protein kinase;^Eukaryota; Metazoa; Chordata; Craniata; Vertebrata; Euteleostomi; Mammalia; Eutheria; Laurasiatheria; Cetartiodactyla; Ruminantia; Pecora; Bovidae; Bovinae; Bos	TRINITY_DN26696_c9_g6::TRINITY_DN26696_c9_g6_i1::g.119138::m.119138	72-782[+]	AKT1_BOVIN^AKT1_BOVIN^Q:182-230,H:139-186^53.1%ID^E:3.3e-07^RecName: Full=RAC-alpha serine/threonine-protein kinase;^Eukaryota; Metazoa; Chordata; Craniata; Vertebrata; Euteleostomi; Mammalia; Eutheria; Laurasiatheria; Cetartiodactyla; Ruminantia; Pecora; Bovidae; Bovinae; Bos	UniRef90_D7FP09^UniRef90_D7FP09^Q:72-779,H:1-239^66.5%ID^E:7e-87^.^.	UniRef90_D7FP09^UniRef90_D7FP09^Q:1-236,H:1-239^66.5%ID^E:6.4e-87^.^.	PF00615.18^RGS^Regulator of G protein signaling domain^54-174^E:1.5e-08	.	.	KEGG:bta:280991`KO:K04456	GO:0005737^cellular_component^cytoplasm`GO:0005622^cellular_component^intracellular`GO:0005634^cellular_component^nucleus`GO:0005886^cellular_component^plasma membrane`GO:0005524^molecular_function^ATP binding`GO:0004674^molecular_function^protein serine/threonine kinase activity`GO:0006915^biological_process^apoptotic process`GO:0008643^biological_process^carbohydrate transport`GO:0006006^biolog…	.
TRINITY_DN29181_c1_g4	2.19547	5.15507e-05	0.000284857	PRXV_ASCNO^PRXV_ASCNO^Q:548-6,H:7-190^45.4%ID^E:8.9e-35^RecName: Full=Vanadium-dependent bromoperoxidase;^Eukaryota; Stramenopiles; PX clade; Phaeophyceae; Fucales; Fucaceae; Ascophyllum	TRINITY_DN29181_c1_g4::TRINITY_DN29181_c1_g4_i1::g.475908::m.475908	3-737[-]	PRXV_ASCNO^PRXV_ASCNO^Q:64-244,H:7-190^48.6%ID^E:9.7e-39^RecName: Full=Vanadium-dependent bromoperoxidase;^Eukaryota; Stramenopiles; PX clade; Phaeophyceae; Fucales; Fucaceae; Ascophyllum	UniRef90_B7ZGM6^UniRef90_B7ZGM6^Q:737-3,H:1-245^59.1%ID^E:1.6e-62^.^.	UniRef90_B7ZGM6^UniRef90_B7ZGM6^Q:1-245,H:1-245^61.9%ID^E:2.2e-66^.^.	.	.	.	.	GO:0046872^molecular_function^metal ion binding`GO:0004601^molecular_function^peroxidase activity	.
TRINITY_DN27860_c2_g6	2.09769	5.18731e-05	0.00028655	.	TRINITY_DN27860_c2_g6::TRINITY_DN27860_c2_g6_i1::g.299611::m.299611	3-821[+]	.	UniRef90_UPI0006975B2D^UniRef90_UPI0006975B2D^Q:135-446,H:39-145^38.9%ID^E:2e-07^.^.	UniRef90_UPI0006975B2D^UniRef90_UPI0006975B2D^Q:22-148,H:23-145^36.7%ID^E:2.6e-07^.^.	.	.	.	.	.	.
TRINITY_DN26827_c7_g3	2.11813	5.21541e-05	0.000287834	.	TRINITY_DN26827_c7_g3::TRINITY_DN26827_c7_g3_i1::g.151871::m.151871	93-299[+]	.	.	.	.	.	.	.	.	.
TRINITY_DN27957_c7_g3	2.0135	5.38744e-05	0.000296363	.	.	.	.	.	.	.	.	.	.	.	.
TRINITY_DN25329_c0_g1	2.00554	5.51754e-05	0.000302771	.	.	.	.	.	.	.	.	.	.	.	.
TRINITY_DN26984_c12_g1	2.60806	5.86951e-05	0.000319818	B3GL2_XENLA^B3GL2_XENLA^Q:2295-1792,H:305-448^27.8%ID^E:1.2e-08^RecName: Full=UDP-GalNAc:beta-1,3-N-acetylgalactosaminyltransferase 2;^Eukaryota; Metazoa; Chordata; Craniata; Vertebrata; Euteleostomi; Amphibia; Batrachia; Anura; Pipoidea; Pipidae; Xenopodinae; Xenopus; Xenopus	TRINITY_DN26984_c12_g1::TRINITY_DN26984_c12_g1_i1::g.174690::m.174690	1182-1361[-]	.	UniRef90_D7G6P0^UniRef90_D7G6P0^Q:3021-1744,H:1-435^58.9%ID^E:3.6e-142^.^.	.	PF14392.5^zf-CCHC_4^Zinc knuckle^4-31^E:0.0049	.	.	.	.	.
TRINITY_DN30153_c0_g4	3.04244	6.01165e-05	0.000326912	.	.	.	.	.	.	.	.	.	.	.	.
TRINITY_DN43073_c0_g1	2.18503	6.0212e-05	0.000327331	.	.	.	.	.	.	.	.	.	.	.	.
TRINITY_DN27528_c11_g2	3.89273	6.35449e-05	0.000343979	.	TRINITY_DN27528_c11_g2::TRINITY_DN27528_c11_g2_i1::g.253827::m.253827	176-382[-]	.	.	.	.	ExpAA=26.71^PredHel=1^Topology=o5-27i	.	.	.	.
TRINITY_DN45921_c0_g1	2.30021	6.46701e-05	0.000349326	.	.	.	.	.	.	.	.	.	.	.	.
TRINITY_DN27042_c1_g1	2.18478	6.75687e-05	0.000363001	.	TRINITY_DN27042_c1_g1::TRINITY_DN27042_c1_g1_i1::g.176966::m.176966	599-766[+]	.	.	.	.	.	.	.	.	.
TRINITY_DN27633_c4_g4	2.04312	6.87795e-05	0.000368851	.	.	.	.	.	.	.	.	.	.	.	.
TRINITY_DN27669_c5_g1	2.75697	6.924e-05	0.00037086	.	TRINITY_DN27669_c5_g1::TRINITY_DN27669_c5_g1_i1::g.271795::m.271795	2-334[+]	.	UniRef90_D7G557^UniRef90_D7G557^Q:2-331,H:43-152^55.5%ID^E:3.6e-32^.^.	UniRef90_D7G557^UniRef90_D7G557^Q:1-110,H:43-152^55.5%ID^E:3.6e-32^.^.	.	.	.	.	.	.
TRINITY_DN25550_c0_g1	2.17485	7.01288e-05	0.000375056	.	.	.	.	.	.	.	.	.	.	.	.
TRINITY_DN26537_c2_g1	2.87231	7.25267e-05	0.000386025	.	.	.	.	.	.	.	.	.	.	.	.
TRINITY_DN26142_c0_g1	2.38374	7.28295e-05	0.000387405	.	.	.	.	.	.	.	.	.	.	.	.
TRINITY_DN19082_c0_g1	7.6145	7.33292e-05	0.000389882	.	.	.	.	.	.	.	.	.	.	.	.
TRINITY_DN28355_c9_g1	2.34701	7.85128e-05	0.000414539	.	.	.	.	.	.	.	.	.	.	.	.
TRINITY_DN27575_c2_g3	2.28288	7.90739e-05	0.000417068	.	TRINITY_DN27575_c2_g3::TRINITY_DN27575_c2_g3_i1::g.258604::m.258604	3-281[-]	.	.	.	.	ExpAA=22.42^PredHel=1^Topology=i7-29o	.	.	.	.
TRINITY_DN28441_c1_g3	2.14059	8.1266e-05	0.000427301	.	TRINITY_DN28441_c1_g3::TRINITY_DN28441_c1_g3_i1::g.376241::m.376241	426-875[-]	.	.	.	.	.	.	.	.	.
TRINITY_DN30449_c7_g1	2.17559	8.20801e-05	0.000431454	.	.	.	.	.	.	.	.	.	.	.	.
TRINITY_DN28646_c13_g1	2.34196	8.22603e-05	0.000432146	.	.	.	.	.	.	.	.	.	.	.	.
TRINITY_DN27647_c5_g1	2.2576	8.45916e-05	0.00044302	.	.	.	.	.	.	.	.	.	.	.	.
TRINITY_DN27284_c9_g1	2.38728	8.69284e-05	0.000453923	.	.	.	.	.	.	.	.	.	.	.	.
TRINITY_DN28162_c4_g6	2.66966	8.91527e-05	0.000463972	.	TRINITY_DN28162_c4_g6::TRINITY_DN28162_c4_g6_i1::g.342292::m.342292	343-537[-]	.	UniRef90_D7G8Q1^UniRef90_D7G8Q1^Q:532-660,H:139-181^72.1%ID^E:4.7e-07^.^.	.	.	.	.	.	.	.
TRINITY_DN30217_c6_g2	3.38802	9.81439e-05	0.000506543	.	TRINITY_DN30217_c6_g2::TRINITY_DN30217_c6_g2_i1::g.605661::m.605661	427-690[+]	.	.	.	.	.	.	.	.	.
TRINITY_DN26349_c9_g1	2.32881	9.90234e-05	0.000510195	.	TRINITY_DN26349_c9_g1::TRINITY_DN26349_c9_g1_i1::g.79189::m.79189	282-479[-]	.	.	.	.	.	.	.	.	.
TRINITY_DN27155_c2_g2	2.50644	0.000102457	0.000525831	.	.	.	.	.	.	.	.	.	.	.	.
TRINITY_DN29715_c1_g1	2.43331	0.000107728	0.000549714	YG31B_YEAST^YG31B_YEAST^Q:99-818,H:1088-1328^30.6%ID^E:1e-26^RecName: Full=Transposon Ty3-G Gag-Pol polyprotein;^Eukaryota; Fungi; Dikarya; Ascomycota; Saccharomycotina; Saccharomycetes; Saccharomycetales; Saccharomycetaceae; Saccharomyces	TRINITY_DN29715_c1_g1::TRINITY_DN29715_c1_g1_i3::g.541064::m.541064	3-1466[+]	YG31B_YEAST^YG31B_YEAST^Q:33-272,H:1088-1328^30.6%ID^E:7.6e-27^RecName: Full=Transposon Ty3-G Gag-Pol polyprotein;^Eukaryota; Fungi; Dikarya; Ascomycota; Saccharomycotina; Saccharomycetes; Saccharomycetales; Saccharomycetaceae; Saccharomyces	UniRef90_A0A0V1MMY1^UniRef90_A0A0V1MMY1^Q:165-1142,H:810-1114^32.4%ID^E:2.8e-36^.^.	UniRef90_UPI000719E8E6^UniRef90_UPI000719E8E6^Q:33-394,H:174-540^30.5%ID^E:3.6e-36^.^.	PF00665.25^rve^Integrase core domain^110-225^E:6.5e-15	.	.	KEGG:sce:YGR109W-B`KO:K07497	GO:0005737^cellular_component^cytoplasm`GO:0005634^cellular_component^nucleus`GO:0000943^cellular_component^retrotransposon nucleocapsid`GO:0004190^molecular_function^aspartic-type endopeptidase activity`GO:0005524^molecular_function^ATP binding`GO:0003677^molecular_function^DNA binding`GO:0003887^molecular_function^DNA-directed DNA polymerase activity`GO:0008233^molecular_function^peptidase acti…	GO:0015074^biological_process^DNA integration
TRINITY_DN30121_c9_g1	5.64902	0.000110778	0.000563497	.	.	.	.	.	.	.	.	.	.	.	.
TRINITY_DN30076_c6_g1	2.77539	0.000112609	0.000571994	.	TRINITY_DN30076_c6_g1::TRINITY_DN30076_c6_g1_i1::g.586717::m.586717	330-593[-]	.	.	.	.	.	.	.	.	.
TRINITY_DN28156_c8_g1	2.37922	0.00011537	0.000584521	BETA_STAXY^BETA_STAXY^Q:363-1232,H:5-290^29.9%ID^E:4e-25^RecName: Full=Oxygen-dependent choline dehydrogenase {ECO:0000255|HAMAP-Rule:MF_00750};^Bacteria; Firmicutes; Bacilli; Bacillales; Staphylococcaceae; Staphylococcus	TRINITY_DN28156_c8_g1::TRINITY_DN28156_c8_g1_i4::g.341781::m.341781	1319-1849[+]	ALKJ_PSEOL^ALKJ_PSEOL^Q:9-171,H:365-529^35.3%ID^E:1.9e-20^RecName: Full=Alcohol dehydrogenase [acceptor];^Bacteria; Proteobacteria; Gammaproteobacteria; Pseudomonadales; Pseudomonadaceae; Pseudomonas; Pseudomonas oleovorans/pseudoalcaligenes group	UniRef90_B7FSU1^UniRef90_B7FSU1^Q:363-1232,H:21-318^47.5%ID^E:1.2e-73^.^.	UniRef90_B7FSU1^UniRef90_B7FSU1^Q:1-169,H:353-521^50.3%ID^E:5e-44^.^.	PF05199.12^GMC_oxred_C^GMC oxidoreductase^29-163^E:5.7e-31	.	.	.	GO:0005886^cellular_component^plasma membrane`GO:0050660^molecular_function^flavin adenine dinucleotide binding`GO:0016614^molecular_function^oxidoreductase activity, acting on CH-OH group of donors	GO:0016614^molecular_function^oxidoreductase activity, acting on CH-OH group of donors`GO:0055114^biological_process^oxidation-reduction process
TRINITY_DN30094_c8_g1	2.34221	0.000118925	0.000599374	.	.	.	.	.	.	.	.	.	.	.	.
TRINITY_DN30297_c2_g4	2.20541	0.000122589	0.000614967	.	.	.	.	.	.	.	.	.	.	.	.
TRINITY_DN27572_c9_g6	2.20911	0.000126086	0.000630296	.	TRINITY_DN27572_c9_g6::TRINITY_DN27572_c9_g6_i1::g.258781::m.258781	525-797[+]	.	.	.	.	.	.	.	.	.
TRINITY_DN28028_c1_g1	2.2223	0.000126594	0.000632561	.	TRINITY_DN28028_c1_g1::TRINITY_DN28028_c1_g1_i1::g.323375::m.323375	622-801[+]	.	.	.	.	.	.	.	.	.
TRINITY_DN29551_c4_g1	4.24609	0.000128008	0.000638516	.	.	.	.	.	.	.	.	.	.	.	.
TRINITY_DN27998_c10_g6	2.13712	0.000128065	0.000638538	.	.	.	.	.	.	.	.	.	.	.	.
TRINITY_DN23933_c0_g1	4.20953	0.000129499	0.000644905	.	.	.	.	.	.	.	.	.	.	.	.
TRINITY_DN38219_c0_g1	2.26851	0.000133644	0.000663968	KN14R_ORYSJ^KN14R_ORYSJ^Q:96-248,H:633-683^62.7%ID^E:4.1e-09^RecName: Full=Kinesin-like protein KIN-14R {ECO:0000305};^Eukaryota; Viridiplantae; Streptophyta; Embryophyta; Tracheophyta; Spermatophyta; Magnoliophyta; Liliopsida; Poales; Poaceae; BOP clade; Oryzoideae; Oryzeae; Oryzinae; Oryza	TRINITY_DN38219_c0_g1::TRINITY_DN38219_c0_g1_i1::g.667372::m.667372	129-368[+]	.	UniRef90_D7FLM8^UniRef90_D7FLM8^Q:96-254,H:725-777^86.8%ID^E:4.5e-15^.^.	UniRef90_D7FLM8^UniRef90_D7FLM8^Q:1-42,H:736-777^83.3%ID^E:1.8e-09^.^.	.	.	.	.	.	.
TRINITY_DN27213_c4_g5	2.16798	0.000134555	0.000667747	.	.	.	.	.	.	.	.	.	.	.	.
TRINITY_DN26952_c9_g1	2.06161	0.000135373	0.000670872	.	.	.	.	.	.	.	.	.	.	.	.
TRINITY_DN30353_c1_g2	5.9763	0.000135584	0.000671729	.	.	.	.	.	.	.	.	.	.	.	.
TRINITY_DN2417_c0_g1	2.12812	0.000135995	0.000673674	.	.	.	.	.	.	.	.	.	.	.	.
TRINITY_DN29243_c1_g3	2.37087	0.000139832	0.000689991	.	.	.	.	.	.	.	.	.	.	.	.
TRINITY_DN28715_c3_g1	3.7876	0.000143126	0.000704098	.	.	.	.	.	.	.	.	.	.	.	.
TRINITY_DN29488_c9_g1	2.35924	0.000143251	0.000704517	.	TRINITY_DN29488_c9_g1::TRINITY_DN29488_c9_g1_i1::g.508207::m.508207	1-345[+]	.	UniRef90_D8LES6^UniRef90_D8LES6^Q:132-395,H:1515-1603^78.7%ID^E:4.2e-29^.^.	.	.	.	.	.	.	.
TRINITY_DN27322_c8_g9	2.36007	0.000150942	0.00073796	.	.	.	.	.	.	.	.	.	.	.	.
TRINITY_DN27661_c6_g7	2.10376	0.000152244	0.000743813	.	.	.	.	.	.	.	.	.	.	.	.
TRINITY_DN26732_c7_g2	2.09243	0.000157604	0.000766712	.	.	.	.	.	.	.	.	.	.	.	.
TRINITY_DN28608_c11_g1	2.52746	0.000169712	0.000818373	.	.	.	.	.	.	.	.	.	.	.	.
TRINITY_DN26805_c7_g3	2.17346	0.000187803	0.000895901	.	TRINITY_DN26805_c7_g3::TRINITY_DN26805_c7_g3_i1::g.149073::m.149073	3-257[+]	.	.	.	.	.	.	.	.	.
TRINITY_DN26345_c7_g1	3.10099	0.00019082	0.000908956	.	TRINITY_DN26345_c7_g1::TRINITY_DN26345_c7_g1_i1::g.80210::m.80210	647-886[-]	.	.	.	.	ExpAA=23.50^PredHel=1^Topology=i34-56o	.	.	.	.
TRINITY_DN27905_c9_g1	2.69025	0.000190892	0.000909128	.	.	.	.	.	.	.	.	.	.	.	.
TRINITY_DN28595_c9_g1	2.97551	0.000194671	0.00092442	.	.	.	.	.	.	.	.	.	.	.	.
TRINITY_DN26995_c10_g2	2.70841	0.000201505	0.00095271	PRXV_ASCNO^PRXV_ASCNO^Q:1-213,H:485-555^47.9%ID^E:1.6e-11^RecName: Full=Vanadium-dependent bromoperoxidase;^Eukaryota; Stramenopiles; PX clade; Phaeophyceae; Fucales; Fucaceae; Ascophyllum	TRINITY_DN26995_c10_g2::TRINITY_DN26995_c10_g2_i2::g.174988::m.174988	1566-1790[+]	.	UniRef90_B7ZGM6^UniRef90_B7ZGM6^Q:1-213,H:543-613^63.4%ID^E:7.2e-19^.^.	.	.	.	.	.	.	.
TRINITY_DN28460_c3_g1	2.10795	0.000209405	0.000987049	.	TRINITY_DN28460_c3_g1::TRINITY_DN28460_c3_g1_i1::g.384892::m.384892	1-291[-]	.	UniRef90_D7FHK1^UniRef90_D7FHK1^Q:458-946,H:291-433^39.9%ID^E:3.2e-19^.^.	.	.	.	.	.	.	.

## Sheet: up-regulated DEGS_Spits_8_30
GeneId	log2FoldChange	pvalue	padj	sprot_Top_BLASTX_hit	prot_id	prot_coords	sprot_Top_BLASTP_hit	uniref90_BLASTX	uniref90_BLASTP	Pfam	TmHMM	eggnog	Kegg	gene_ontology_blast	gene_ontology_pfam
TRINITY_DN27001_c7_g3	-6.01395	8.9065e-192	7.92612e-188	.	TRINITY_DN27001_c7_g3::TRINITY_DN27001_c7_g3_i1::g.177245::m.177245	1-246[-]	.	UniRef90_D8LEX6^UniRef90_D8LEX6^Q:913-170,H:2-247^59.3%ID^E:5.4e-75^.^.	.	.	.	.	.	.	.
TRINITY_DN38566_c0_g1	-10.2012	1.30337e-187	9.27924e-184	.	.	.	.	.	.	.	.	.	.	.	.
TRINITY_DN20434_c0_g1	-10.767	2.63009e-166	1.17029e-162	.	.	.	.	.	.	.	.	.	.	.	.
TRINITY_DN30460_c1_g5	-7.11899	4.05777e-140	1.2037e-136	.	.	.	.	.	.	.	.	.	.	.	.
[truncated: 954 more rows]
