# Supplementary material for: Is geographical variation driving the transcriptomic responses to multiple stressors in the kelp Saccharina latissima?
Source: BMC Plant Biol. 2019 Nov 21;19:513. doi: 10.1186/s12870-019-2124-0 (PMC6881991; doi:10.1186/s12870-019-2124-0)
Supplement: Supplementary file 3 — Additional file 3. Number of DEGs for each pairwise comparison per location; P ≤ 0.001 and log2-fold change > 2; Percentage of DEGs shared between Roscoff and Spitsbergen samples per treatment. [file 12870_2019_2124_MOESM3_ESM.xlsx]

## Sheet: Sheet1
Additional file 3
Number of DEGs for each pairwise comparison per location; P≤0.001 and log2 fold change > 2
	Roscoff					Spitsbergen
Treatments	0_30	15_20	15_30	8_20	8_30	0_30	15_20	15_30	8_20	8_30
0_20	1559	3093	4109	957	3001	62	1550	2490	1693	1194
0_30		2306	1303	1989	203		1076	1730	1639	261
15_20			148	447	1158			135	1616	384
15_30				1867	549				3990	801
8_20					1491					1374
Percentage of DEGs shared between Roscoff and Spitsbergen samples per treatment
Treatments	%
0 20 up	12.0056
0_20 down	14.7895
8_20 up	12.657
8_20 down	17.1038
15_20 up	4.35308
15_20 down	8.51955
0_30 up	4.81928
0_30 down	6.37584
15_30 up	6.23819
15_30 down	11.084
