# Supplementary material for: Is geographical variation driving the transcriptomic responses to multiple stressors in the kelp Saccharina latissima?
Source: BMC Plant Biol. 2019 Nov 21;19:513. doi: 10.1186/s12870-019-2124-0 (PMC6881991; doi:10.1186/s12870-019-2124-0)
Supplement: Supplementary file 4 — Additional file 4. List of DEGs found in the exposure treatments against control (8_30) of each location; P ≤ 0.001 and log2-fold change > 2. [file 12870_2019_2124_MOESM4_ESM.xlsx]

## Sheet: Spits_0_20_vs_8_30_0_20_DOWN
geneId	log2FoldChange	pvalue	padj	sprot_Top_BLASTX_hit	RNAMMER	prot_id	prot_coords	sprot_Top_BLASTP_hit	uniref90_BLASTX	uniref90_BLASTP	Pfam	SignalP	TmHMM	eggnog	Kegg	gene_ontology_blast	gene_ontology_pfam
TRINITY_DN27306_c9_g5	5.25835	1.55326e-132	5.34928e-128	.	.	TRINITY_DN27306_c9_g5::TRINITY_DN27306_c9_g5_i1::g.222400::m.222400	52-528[+]	.	.	.	.	.	.	.	.	.	.
TRINITY_DN27782_c8_g1	5.17471	1.55929e-123	2.68502e-119	.	.	TRINITY_DN27782_c8_g1::TRINITY_DN27782_c8_g1_i1::g.289218::m.289218	2-847[-]	.	.	.	.	.	.	.	.	.	.
TRINITY_DN29735_c0_g3	6.76014	1.67965e-92	1.92818e-88	C3H21_ORYSJ^C3H21_ORYSJ^Q:187-408,H:384-446^44.6%ID^E:1.9e-10^RecName: Full=Putative zinc finger CCCH domain-containing protein 21;^Eukaryota; Viridiplantae; Streptophyta; Embryophyta; Tracheophyta; Spermatophyta; Magnoliophyta; Liliopsida; Poales; Poaceae; BOP clade; Oryzoideae; Oryzeae; Oryzinae; Oryza	.	TRINITY_DN29735_c0_g3::TRINITY_DN29735_c0_g3_i1::g.547343::m.547343	112-1551[+]	C3H21_ORYSJ^C3H21_ORYSJ^Q:26-99,H:384-446^44.6%ID^E:7.6e-11^RecName: Full=Putative zinc finger CCCH domain-containing protein 21;^Eukaryota; Viridiplantae; Streptophyta; Embryophyta; Tracheophyta; Spermatophyta; Magnoliophyta; Liliopsida; Poales; Poaceae; BOP clade; Oryzoideae; Oryzeae; Oryzinae; Oryza	UniRef90_D8LHE0^UniRef90_D8LHE0^Q:151-441,H:2-99^53.1%ID^E:2.7e-27^.^.	UniRef90_D8LHE0^UniRef90_D8LHE0^Q:14-177,H:2-196^43.1%ID^E:1.2e-39^.^.	PF00642.23^zf-CCCH^Zinc finger C-x8-C-x5-C-x3-H type (and similar)^25-50^E:3.2e-08`PF14608.5^zf-CCCH_2^RNA-binding, Nab2-type zinc finger^30-49^E:3.5e-05`PF00642.23^zf-CCCH^Zinc finger C-x8-C-x5-C-x3-H type (and similar)^77-99^E:4.5e-06	.	.	COG5063^zinc finger	.	GO:0005829^cellular_component^cytosol`GO:0003677^molecular_function^DNA binding`GO:0046872^molecular_function^metal ion binding`GO:0003730^molecular_function^mRNA 3'-UTR binding`GO:0061158^biological_process^3'-UTR-mediated mRNA destabilization	GO:0046872^molecular_function^metal ion binding
TRINITY_DN29505_c3_g1	5.14738	5.08603e-72	2.18947e-68	.	.	TRINITY_DN29505_c3_g1::TRINITY_DN29505_c3_g1_i1::g.517837::m.517837	378-569[-]	.	.	.	.	.	ExpAA=22.78^PredHel=1^Topology=o20-42i	.	.	.	.
TRINITY_DN28715_c1_g1	4.04402	2.17763e-59	5.76887e-56	.	.	TRINITY_DN28715_c1_g1::TRINITY_DN28715_c1_g1_i1::g.417704::m.417704	212-1372[+]	.	UniRef90_D7G4F9^UniRef90_D7G4F9^Q:233-919,H:7-232^37.1%ID^E:5.4e-32^.^.	UniRef90_D7G4F9^UniRef90_D7G4F9^Q:8-236,H:7-232^38.4%ID^E:1.6e-34^.^.	.	.	.	.	.	.	.
TRINITY_DN26409_c3_g3	2.82271	2.73393e-56	5.23078e-53	.	.	TRINITY_DN26409_c3_g3::TRINITY_DN26409_c3_g3_i1::g.86755::m.86755	1900-2667[-]	.	UniRef90_D7G4K4^UniRef90_D7G4K4^Q:2508-1915,H:21-217^56.1%ID^E:1.9e-54^.^.	UniRef90_D7G4K4^UniRef90_D7G4K4^Q:43-251,H:11-217^55.5%ID^E:8.3e-56^.^.	PF06468.12^Spond_N^Spondin_N^65-190^E:3.7e-05	.	ExpAA=17.30^PredHel=1^Topology=o28-50i	.	.	.	.
TRINITY_DN18353_c0_g1	5.03655	5.14208e-56	8.85441e-53	.	.	.	.	.	.	.	.	.	.	.	.	.	.
TRINITY_DN24356_c0_g1	4.67749	5.85045e-56	9.59446e-53	.	.	TRINITY_DN24356_c0_g1::TRINITY_DN24356_c0_g1_i1::g.50071::m.50071	334-720[-]	.	.	.	.	.	.	.	.	.	.
TRINITY_DN24356_c1_g1	5.19443	2.49138e-54	3.43202e-51	.	.	TRINITY_DN24356_c1_g1::TRINITY_DN24356_c1_g1_i1::g.50074::m.50074	1-276[-]	.	.	.	.	.	.	.	.	.	.
TRINITY_DN26956_c5_g2	3.43268	6.44907e-54	8.54229e-51	.	.	.	.	.	.	.	.	.	.	.	.	.	.
TRINITY_DN30142_c7_g2	2.87553	1.60216e-51	1.83923e-48	.	.	TRINITY_DN30142_c7_g2::TRINITY_DN30142_c7_g2_i1::g.592446::m.592446	601-879[+]	.	.	.	.	.	.	.	.	.	.
TRINITY_DN27026_c5_g2	3.78092	4.97268e-51	5.52433e-48	.	.	TRINITY_DN27026_c5_g2::TRINITY_DN27026_c5_g2_i1::g.181522::m.181522	2-202[+]	.	.	.	.	.	.	.	.	.	.
TRINITY_DN27868_c16_g1	4.01655	1.08109e-50	1.12823e-47	.	.	TRINITY_DN27868_c16_g1::TRINITY_DN27868_c16_g1_i1::g.301698::m.301698	175-711[-]	.	.	.	.	.	ExpAA=21.36^PredHel=1^Topology=o54-76i	.	.	.	.
TRINITY_DN29257_c4_g1	3.80437	1.81417e-50	1.83759e-47	.	.	TRINITY_DN29257_c4_g1::TRINITY_DN29257_c4_g1_i1::g.487853::m.487853	1775-1930[-]	.	.	.	.	.	.	.	.	.	.
TRINITY_DN27487_c7_g2	2.71488	9.08702e-50	8.693e-47	.	.	TRINITY_DN27487_c7_g2::TRINITY_DN27487_c7_g2_i1::g.247221::m.247221	333-539[-]	.	.	.	.	.	.	.	.	.	.
TRINITY_DN30059_c1_g1	3.08166	5.87559e-49	5.4689e-46	.	.	TRINITY_DN30059_c1_g1::TRINITY_DN30059_c1_g1_i1::g.586613::m.586613	1295-1510[+]	.	.	.	.	.	ExpAA=22.39^PredHel=1^Topology=i7-29o	.	.	.	.
TRINITY_DN30117_c1_g1	4.05103	4.63729e-48	4.20273e-45	.	.	.	.	.	.	.	.	.	.	.	.	.	.
TRINITY_DN29257_c4_g2	3.78733	3.19579e-47	2.7515e-44	.	.	TRINITY_DN29257_c4_g2::TRINITY_DN29257_c4_g2_i1::g.487857::m.487857	2-172[+]	.	.	.	.	.	.	.	.	.	.
TRINITY_DN27047_c9_g1	3.44514	9.71633e-47	8.16148e-44	PUB3_SCHPO^PUB3_SCHPO^Q:1225-1977,H:140-392^27.6%ID^E:3.7e-15^RecName: Full=E3 ubiquitin-protein ligase pub3;^Eukaryota; Fungi; Dikarya; Ascomycota; Taphrinomycotina; Schizosaccharomycetes; Schizosaccharomycetales; Schizosaccharomycetaceae; Schizosaccharomyces	.	TRINITY_DN27047_c9_g1::TRINITY_DN27047_c9_g1_i1::g.184547::m.184547	694-2871[+]	PUB3_SCHPO^PUB3_SCHPO^Q:178-442,H:140-406^28.4%ID^E:2.4e-16^RecName: Full=E3 ubiquitin-protein ligase pub3;^Eukaryota; Fungi; Dikarya; Ascomycota; Taphrinomycotina; Schizosaccharomycetes; Schizosaccharomycetales; Schizosaccharomycetaceae; Schizosaccharomyces	UniRef90_D8LJ33^UniRef90_D8LJ33^Q:721-2523,H:5-550^25.4%ID^E:6.7e-32^.^.	UniRef90_D8LJ33^UniRef90_D8LJ33^Q:10-682,H:5-618^27.2%ID^E:7.8e-35^.^.	PF00397.25^WW^WW domain^160-189^E:4e-07`PF00397.25^WW^WW domain^264-293^E:5.3e-08`PF00397.25^WW^WW domain^331-360^E:2e-09	.	.	.	KEGG:spo:SPBC16E9.11c`KO:K10591	GO:0005737^cellular_component^cytoplasm`GO:0005543^molecular_function^phospholipid binding`GO:0061630^molecular_function^ubiquitin protein ligase activity`GO:0006511^biological_process^ubiquitin-dependent protein catabolic process`GO:0043162^biological_process^ubiquitin-dependent protein catabolic process via the multivesicular body sorting pathway	GO:0005515^molecular_function^protein binding
TRINITY_DN22253_c0_g3	4.66785	1.21155e-46	9.93444e-44	Y2446_ARATH^Y2446_ARATH^Q:294-509,H:187-259^39.7%ID^E:2.3e-06^RecName: Full=Uncharacterized protein At2g34460, chloroplastic;^Eukaryota; Viridiplantae; Streptophyta; Embryophyta; Tracheophyta; Spermatophyta; Magnoliophyta; eudicotyledons; Gunneridae; Pentapetalae; rosids; malvids; Brassicales; Brassicaceae; Camelineae; Arabidopsis	.	TRINITY_DN22253_c0_g3::TRINITY_DN22253_c0_g3_i1::g.41839::m.41839	3-551[+]	Y2446_ARATH^Y2446_ARATH^Q:98-169,H:187-259^39.7%ID^E:2.1e-06^RecName: Full=Uncharacterized protein At2g34460, chloroplastic;^Eukaryota; Viridiplantae; Streptophyta; Embryophyta; Tracheophyta; Spermatophyta; Magnoliophyta; eudicotyledons; Gunneridae; Pentapetalae; rosids; malvids; Brassicales; Brassicaceae; Camelineae; Arabidopsis	UniRef90_D7FIH3^UniRef90_D7FIH3^Q:3-536,H:670-866^70.1%ID^E:6.7e-69^.^.	UniRef90_D7FIH3^UniRef90_D7FIH3^Q:1-178,H:670-866^77.2%ID^E:1.7e-79^.^.	PF13460.5^NAD_binding_10^NAD(P)H-binding^58-157^E:1.8e-11	.	.	COG0702^epimerase dehydratase	KEGG:ath:AT2G34460	GO:0009507^cellular_component^chloroplast`GO:0009941^cellular_component^chloroplast envelope`GO:0009534^cellular_component^chloroplast thylakoid`GO:0009535^cellular_component^chloroplast thylakoid membrane`GO:0005622^cellular_component^intracellular`GO:0010287^cellular_component^plastoglobule	.
TRINITY_DN27487_c7_g6	3.12729	7.55383e-46	6.04991e-43	.	.	TRINITY_DN27487_c7_g6::TRINITY_DN27487_c7_g6_i1::g.247280::m.247280	1319-1582[-]	.	.	.	.	.	ExpAA=19.46^PredHel=1^Topology=i7-29o	.	.	.	.
TRINITY_DN26728_c7_g1	3.75741	1.50223e-44	1.07782e-41	.	.	TRINITY_DN26728_c7_g1::TRINITY_DN26728_c7_g1_i1::g.135236::m.135236	221-730[-]	.	UniRef90_D7FQW4^UniRef90_D7FQW4^Q:601-224,H:93-214^57.1%ID^E:2.7e-32^.^.	UniRef90_D7FQW4^UniRef90_D7FQW4^Q:44-169,H:93-214^72.2%ID^E:2.2e-44^.^.	PF04930.14^FUN14^FUN14 family^68-164^E:6.9e-09	.	.	.	.	.	.
TRINITY_DN27104_c10_g5	4.57586	4.36068e-44	3.06485e-41	.	.	TRINITY_DN27104_c10_g5::TRINITY_DN27104_c10_g5_i1::g.191125::m.191125	725-892[+]	.	.	.	.	.	.	.	.	.	.
TRINITY_DN30053_c6_g4	2.75188	1.00896e-43	6.9495e-41	.	.	TRINITY_DN30053_c6_g4::TRINITY_DN30053_c6_g4_i1::g.584990::m.584990	1154-1414[+]	.	.	.	.	.	.	.	.	.	.
TRINITY_DN29812_c8_g1	4.05395	2.91996e-43	1.97177e-40	.	.	TRINITY_DN29812_c8_g1::TRINITY_DN29812_c8_g1_i1::g.554368::m.554368	340-1365[-]	.	UniRef90_D8LHU1^UniRef90_D8LHU1^Q:1106-597,H:34-202^55.3%ID^E:3.4e-52^.^.	.	.	.	.	.	.	.	.
TRINITY_DN17990_c0_g1	5.65581	5.14609e-42	3.34389e-39	.	.	TRINITY_DN17990_c0_g1::TRINITY_DN17990_c0_g1_i1::g.28751::m.28751	3-1118[-]	.	UniRef90_D8LN93^UniRef90_D8LN93^Q:1058-174,H:606-898^35.6%ID^E:7.1e-24^.^.	UniRef90_D8LN89^UniRef90_D8LN89^Q:8-321,H:2012-2346^34.3%ID^E:9e-27^.^.	.	.	ExpAA=49.74^PredHel=1^Topology=o264-286i	.	.	.	.
TRINITY_DN24749_c0_g1	3.3305	2.06364e-41	1.29217e-38	.	.	TRINITY_DN24749_c0_g1::TRINITY_DN24749_c0_g1_i1::g.52836::m.52836	571-1701[-]	.	UniRef90_D8LCM0^UniRef90_D8LCM0^Q:1422-736,H:190-419^34.2%ID^E:1.9e-15^.^.	UniRef90_D8LCM0^UniRef90_D8LCM0^Q:94-346,H:190-443^34.5%ID^E:3.5e-18^.^.	.	.	ExpAA=99.04^PredHel=4^Topology=o104-126i163-185o260-282i325-347o	.	.	.	.
TRINITY_DN26964_c9_g2	4.98321	4.88261e-41	2.95004e-38	.	.	TRINITY_DN26964_c9_g2::TRINITY_DN26964_c9_g2_i1::g.172557::m.172557	1154-1336[+]	.	.	.	.	.	.	.	.	.	.
TRINITY_DN26728_c5_g7	3.25278	2.94553e-40	1.71934e-37	.	.	TRINITY_DN26728_c5_g7::TRINITY_DN26728_c5_g7_i1::g.135182::m.135182	250-600[-]	.	UniRef90_D7FQW4^UniRef90_D7FQW4^Q:143-316,H:21-76^67.2%ID^E:5.5e-11^.^.	.	.	.	.	.	.	.	.
TRINITY_DN28988_c5_g2	2.59778	4.74825e-40	2.69262e-37	PGKH_CHLRE^PGKH_CHLRE^Q:2-490,H:130-292^73%ID^E:5.3e-65^RecName: Full=Phosphoglycerate kinase, chloroplastic;^Eukaryota; Viridiplantae; Chlorophyta; Chlorophyceae; Chlamydomonadales; Chlamydomonadaceae; Chlamydomonas	.	TRINITY_DN28988_c5_g2::TRINITY_DN28988_c5_g2_i1::g.450897::m.450897	2-490[+]	PGKH_CHLRE^PGKH_CHLRE^Q:1-163,H:130-292^73%ID^E:5.3e-65^RecName: Full=Phosphoglycerate kinase, chloroplastic;^Eukaryota; Viridiplantae; Chlorophyta; Chlorophyceae; Chlamydomonadales; Chlamydomonadaceae; Chlamydomonas	UniRef90_D8LEV5^UniRef90_D8LEV5^Q:2-490,H:155-317^94.5%ID^E:2.3e-80^.^.	UniRef90_D8LEV5^UniRef90_D8LEV5^Q:1-163,H:155-317^94.5%ID^E:2.3e-80^.^.	PF00162.18^PGK^Phosphoglycerate kinase^3-163^E:1.8e-67	.	.	COG0126^phosphoglycerate kinase	.	GO:0009507^cellular_component^chloroplast`GO:0005524^molecular_function^ATP binding`GO:0004618^molecular_function^phosphoglycerate kinase activity`GO:0006096^biological_process^glycolytic process`GO:0019253^biological_process^reductive pentose-phosphate cycle	GO:0004618^molecular_function^phosphoglycerate kinase activity`GO:0006096^biological_process^glycolytic process
TRINITY_DN27473_c0_g1	3.09017	4.76929e-40	2.69262e-37	.	.	TRINITY_DN27473_c0_g1::TRINITY_DN27473_c0_g1_i1::g.245984::m.245984	188-1570[+]	VTP3_TTV1V^VTP3_TTV1V^Q:264-458,H:263-473^46%ID^E:4.1e-22^RecName: Full=Viral protein TPX;^Viruses; dsDNA viruses, no RNA stage; Ligamenvirales; Lipothrixviridae; Alphalipothrixvirus	UniRef90_A0A142YF12^UniRef90_A0A142YF12^Q:1550-897,H:738-949^33%ID^E:3.8e-15^.^.	UniRef90_A0A024UL92^UniRef90_A0A024UL92^Q:197-450,H:52-299^59.1%ID^E:2.9e-43^.^.	.	.	.	.	.	.	.
TRINITY_DN26896_c6_g4	4.1226	7.28948e-40	4.04907e-37	.	.	TRINITY_DN26896_c6_g4::TRINITY_DN26896_c6_g4_i1::g.160466::m.160466	1-396[+]	.	.	.	.	.	ExpAA=27.49^PredHel=1^Topology=o10-32i	.	.	.	.
TRINITY_DN10818_c0_g1	3.99555	1.01721e-39	5.56058e-37	.	.	.	.	.	.	.	.	.	.	.	.	.	.
TRINITY_DN27471_c1_g1	3.0795	2.74652e-39	1.45519e-36	KLC_DORPE^KLC_DORPE^Q:519-4,H:233-404^39%ID^E:3.7e-23^RecName: Full=Kinesin light chain;^Eukaryota; Metazoa; Lophotrochozoa; Mollusca; Cephalopoda; Coleoidea; Neocoleoidea; Decapodiformes; Teuthida; Myopsina; Loliginidae; Doryteuthis	.	TRINITY_DN27471_c1_g1::TRINITY_DN27471_c1_g1_i1::g.243940::m.243940	463-816[-]	.	UniRef90_A0A0K1S0M9^UniRef90_A0A0K1S0M9^Q:531-1,H:559-735^46.9%ID^E:1.8e-32^.^.	.	.	.	.	.	.	.	.
TRINITY_DN28786_c12_g1	2.93805	8.51423e-39	4.37644e-36	.	.	TRINITY_DN28786_c12_g1::TRINITY_DN28786_c12_g1_i1::g.426763::m.426763	304-474[+]	.	.	.	.	.	.	.	.	.	.
TRINITY_DN42213_c0_g1	4.70562	1.26859e-38	6.42484e-36	.	.	TRINITY_DN42213_c0_g1::TRINITY_DN42213_c0_g1_i1::g.673982::m.673982	2-262[+]	.	.	.	.	.	.	.	.	.	.
TRINITY_DN28403_c14_g1	3.09794	3.04482e-38	1.51972e-35	.	.	TRINITY_DN28403_c14_g1::TRINITY_DN28403_c14_g1_i1::g.377193::m.377193	165-314[+]	.	.	.	.	.	.	.	.	.	.
TRINITY_DN29015_c2_g2	2.38894	5.59315e-38	2.713e-35	.	.	TRINITY_DN29015_c2_g2::TRINITY_DN29015_c2_g2_i1::g.455873::m.455873	3-941[+]	.	UniRef90_B5YK07^UniRef90_B5YK07^Q:165-902,H:7-236^41.5%ID^E:4.7e-39^.^.	UniRef90_B5YK07^UniRef90_B5YK07^Q:55-300,H:7-236^41.5%ID^E:2.3e-39^.^.	.	.	.	.	.	.	.
TRINITY_DN29681_c6_g1	3.96788	8.21001e-38	3.92701e-35	.	.	.	.	.	.	.	.	.	.	.	.	.	.
TRINITY_DN30170_c3_g1	2.79219	8.38163e-38	3.95418e-35	LEC_ALOAR^LEC_ALOAR^Q:813-1127,H:12-109^35.2%ID^E:2.4e-09^RecName: Full=Mannose-specific lectin;^Eukaryota; Viridiplantae; Streptophyta; Embryophyta; Tracheophyta; Spermatophyta; Magnoliophyta; Liliopsida; Asparagales; Asphodelaceae; Asphodeloideae; Aloe	.	TRINITY_DN30170_c3_g1::TRINITY_DN30170_c3_g1_i1::g.598230::m.598230	363-1136[+]	LEC_ALOAR^LEC_ALOAR^Q:151-255,H:12-109^35.2%ID^E:7.7e-10^RecName: Full=Mannose-specific lectin;^Eukaryota; Viridiplantae; Streptophyta; Embryophyta; Tracheophyta; Spermatophyta; Magnoliophyta; Liliopsida; Asparagales; Asphodelaceae; Asphodeloideae; Aloe	UniRef90_D8LBB2^UniRef90_D8LBB2^Q:729-1082,H:218-336^34.5%ID^E:1.3e-09^.^.	UniRef90_D8LBB2^UniRef90_D8LBB2^Q:123-240,H:218-336^34.5%ID^E:4e-10^.^.	PF01453.23^B_lectin^D-mannose binding lectin^193-252^E:3.4e-09	.	.	.	.	GO:0005576^cellular_component^extracellular region`GO:0005537^molecular_function^mannose binding	.
TRINITY_DN27476_c1_g3	4.32026	1.63024e-37	7.58701e-35	GSO1_ARATH^GSO1_ARATH^Q:147-503,H:205-323^48.7%ID^E:3.2e-22^RecName: Full=LRR receptor-like serine/threonine-protein kinase GSO1 {ECO:0000303|PubMed:18088309};^Eukaryota; Viridiplantae; Streptophyta; Embryophyta; Tracheophyta; Spermatophyta; Magnoliophyta; eudicotyledons; Gunneridae; Pentapetalae; rosids; malvids; Brassicales; Brassicaceae; Camelineae; Arabidopsis	.	TRINITY_DN27476_c1_g3::TRINITY_DN27476_c1_g3_i1::g.239067::m.239067	3332-3505[+]	.	UniRef90_D8LKS5^UniRef90_D8LKS5^Q:144-3290,H:106-1153^42%ID^E:5e-216^.^.	.	.	.	.	.	.	.	.
TRINITY_DN26357_c7_g8	3.54715	3.49426e-37	1.60452e-34	.	.	.	.	.	.	.	.	.	.	.	.	.	.
TRINITY_DN27659_c3_g1	2.26571	4.09465e-37	1.85547e-34	.	.	TRINITY_DN27659_c3_g1::TRINITY_DN27659_c3_g1_i1::g.275572::m.275572	1-336[-]	.	.	UniRef90_A0A0M0K432^UniRef90_A0A0M0K432^Q:32-93,H:240-302^54%ID^E:5.3e-07^.^.	PF00397.25^WW^WW domain^42-71^E:8.6e-09	.	.	.	.	.	GO:0005515^molecular_function^protein binding
TRINITY_DN37664_c0_g1	4.63329	5.94993e-37	2.66116e-34	.	.	TRINITY_DN37664_c0_g1::TRINITY_DN37664_c0_g1_i1::g.666281::m.666281	25-258[-]	.	.	.	.	.	ExpAA=19.53^PredHel=1^Topology=o15-37i	.	.	.	.
TRINITY_DN28774_c4_g3	3.95324	6.74764e-37	2.97926e-34	.	.	.	.	.	.	.	.	.	.	.	.	.	.
TRINITY_DN28554_c7_g1	5.32938	9.06057e-37	3.94984e-34	.	.	TRINITY_DN28554_c7_g1::TRINITY_DN28554_c7_g1_i1::g.398265::m.398265	162-1478[-]	.	UniRef90_D7G0A8^UniRef90_D7G0A8^Q:1478-942,H:580-757^54.4%ID^E:3.5e-47^.^.	UniRef90_D7G0B0^UniRef90_D7G0B0^Q:1-427,H:930-1313^39.7%ID^E:1.7e-56^.^.	.	.	ExpAA=22.83^PredHel=1^Topology=i125-147o	.	.	.	.
TRINITY_DN29035_c3_g1	4.39813	2.90322e-36	1.23437e-33	.	.	.	.	.	.	.	.	.	.	.	.	.	.
TRINITY_DN29477_c4_g1	2.76656	4.78764e-36	1.98652e-33	.	.	.	.	.	.	.	.	.	.	.	.	.	.
TRINITY_DN27226_c12_g1	5.06799	5.41356e-36	2.21949e-33	.	.	TRINITY_DN27226_c12_g1::TRINITY_DN27226_c12_g1_i1::g.211218::m.211218	2-331[+]	.	.	.	.	.	.	.	.	.	.
TRINITY_DN29722_c5_g1	3.36305	7.10986e-36	2.88067e-33	.	.	TRINITY_DN29722_c5_g1::TRINITY_DN29722_c5_g1_i1::g.544310::m.544310	557-751[+]	.	.	.	.	.	.	.	.	.	.
TRINITY_DN27166_c9_g1	3.10602	1.1237e-35	4.44818e-33	.	.	.	.	.	.	.	.	.	.	.	.	.	.
TRINITY_DN29030_c4_g1	3.7007	2.46411e-35	9.61827e-33	.	.	TRINITY_DN29030_c4_g1::TRINITY_DN29030_c4_g1_i1::g.452781::m.452781	2-256[+]	.	.	.	.	.	.	.	.	.	.
TRINITY_DN28554_c7_g2	4.63753	2.48563e-35	9.61827e-33	.	.	TRINITY_DN28554_c7_g2::TRINITY_DN28554_c7_g2_i1::g.398271::m.398271	302-3031[+]	.	UniRef90_D7G0B0^UniRef90_D7G0B0^Q:914-3031,H:35-756^51.2%ID^E:5.9e-190^.^.	UniRef90_D7G0B0^UniRef90_D7G0B0^Q:152-910,H:13-756^51.6%ID^E:2.1e-194^.^.	.	.	ExpAA=18.75^PredHel=1^Topology=i45-64o	.	.	.	.
TRINITY_DN37181_c0_g1	5.25565	2.96284e-35	1.13375e-32	.	.	.	.	.	.	.	.	.	.	.	.	.	.
TRINITY_DN27750_c8_g1	2.79829	5.78894e-34	2.07672e-31	.	.	.	.	.	.	.	.	.	.	.	.	.	.
TRINITY_DN25194_c0_g1	2.84252	2.23253e-33	7.84551e-31	.	.	TRINITY_DN25194_c0_g1::TRINITY_DN25194_c0_g1_i1::g.55966::m.55966	872-1570[-]	.	UniRef90_D7G224^UniRef90_D7G224^Q:1063-875,H:485-547^66.7%ID^E:7.7e-16^.^.	UniRef90_D7G224^UniRef90_D7G224^Q:81-232,H:412-547^45.2%ID^E:7.4e-19^.^.	.	.	.	.	.	.	.
TRINITY_DN30117_c2_g11	3.8049	2.70911e-33	9.42416e-31	.	.	.	.	.	.	.	.	.	.	.	.	.	.
TRINITY_DN28128_c5_g3	2.7459	2.96363e-33	1.02064e-30	.	.	TRINITY_DN28128_c5_g3::TRINITY_DN28128_c5_g3_i1::g.338271::m.338271	611-1459[-]	.	UniRef90_D8LK68^UniRef90_D8LK68^Q:1312-1010,H:181-288^33.3%ID^E:3.9e-06^.^.	UniRef90_D8LK68^UniRef90_D8LK68^Q:50-150,H:181-288^35.2%ID^E:6e-07^.^.	.	.	.	.	.	.	.
TRINITY_DN60965_c0_g1	5.61659	3.01183e-33	1.02697e-30	.	.	TRINITY_DN60965_c0_g1::TRINITY_DN60965_c0_g1_i1::g.708404::m.708404	2-1114[+]	MUC2_HUMAN^MUC2_HUMAN^Q:2-371,H:1418-1725^31.6%ID^E:1e-07^RecName: Full=Mucin-2;^Eukaryota; Metazoa; Chordata; Craniata; Vertebrata; Euteleostomi; Mammalia; Eutheria; Euarchontoglires; Primates; Haplorrhini; Catarrhini; Hominidae; Homo	.	UniRef90_UPI000704172D^UniRef90_UPI000704172D^Q:2-369,H:1624-1976^33.4%ID^E:9e-11^.^.	.	.	.	ENOG410YA0C^C8 domain	.	GO:0005796^cellular_component^Golgi lumen`GO:0070702^cellular_component^inner mucus layer`GO:0070703^cellular_component^outer mucus layer`GO:0005886^cellular_component^plasma membrane`GO:0030277^biological_process^maintenance of gastrointestinal epithelium`GO:0016266^biological_process^O-glycan processing`GO:0002223^biological_process^stimulatory C-type lectin receptor signaling pathway	.
TRINITY_DN22253_c0_g1	5.06088	3.40483e-33	1.1496e-30	.	.	TRINITY_DN22253_c0_g1::TRINITY_DN22253_c0_g1_i1::g.41833::m.41833	1-231[-]	.	UniRef90_D7FIH3^UniRef90_D7FIH3^Q:1-165,H:866-922^66.7%ID^E:1.1e-10^.^.	.	.	.	.	.	.	.	.
TRINITY_DN30142_c7_g1	2.8977	5.36372e-33	1.79341e-30	.	.	.	.	.	.	.	.	.	.	.	.	.	.
TRINITY_DN55422_c0_g1	3.05482	6.68534e-33	2.19273e-30	.	.	TRINITY_DN55422_c0_g1::TRINITY_DN55422_c0_g1_i1::g.698394::m.698394	95-391[-]	.	UniRef90_D8LDU5^UniRef90_D8LDU5^Q:382-104,H:23-115^58.1%ID^E:1.8e-27^.^.	UniRef90_D8LDU5^UniRef90_D8LDU5^Q:4-96,H:23-115^62.4%ID^E:3e-30^.^.	.	.	.	.	.	.	.
TRINITY_DN26312_c8_g4	2.68086	6.92311e-33	2.24929e-30	.	.	TRINITY_DN26312_c8_g4::TRINITY_DN26312_c8_g4_i1::g.76533::m.76533	2-268[+]	.	.	.	.	.	.	.	.	.	.
TRINITY_DN27323_c14_g1	5.33152	1.23154e-32	3.92715e-30	.	.	TRINITY_DN27323_c14_g1::TRINITY_DN27323_c14_g1_i1::g.224848::m.224848	241-456[-]	.	UniRef90_D8LDW6^UniRef90_D8LDW6^Q:456-262,H:159-225^61.2%ID^E:5.5e-15^.^.	UniRef90_D8LDW6^UniRef90_D8LDW6^Q:1-65,H:159-225^61.2%ID^E:3.4e-15^.^.	.	.	.	.	.	.	.
TRINITY_DN26878_c8_g2	2.80656	1.2668e-32	4.00252e-30	WSCD2_ARTBC^WSCD2_ARTBC^Q:3899-3579,H:505-604^34.5%ID^E:1.5e-09^RecName: Full=WSC domain-containing protein ARB_07870 {ECO:0000305};^Eukaryota; Fungi; Dikarya; Ascomycota; Pezizomycotina; Eurotiomycetes; Eurotiomycetidae; Onygenales; Arthrodermataceae; Trichophyton	.	TRINITY_DN26878_c8_g2::TRINITY_DN26878_c8_g2_i1::g.159421::m.159421	2317-2787[-]	.	UniRef90_D7FRE8^UniRef90_D7FRE8^Q:4208-3579,H:1108-1327^49.1%ID^E:9.1e-54^.^.	UniRef90_D8LHU1^UniRef90_D8LHU1^Q:1-156,H:67-220^63.5%ID^E:4.4e-52^.^.	.	.	.	.	.	.	.
TRINITY_DN30117_c5_g1	3.5714	2.95622e-32	9.09011e-30	.	.	TRINITY_DN30117_c5_g1::TRINITY_DN30117_c5_g1_i1::g.594855::m.594855	1-207[+]	.	.	.	.	.	.	.	.	.	.
TRINITY_DN30592_c5_g1	2.78408	3.40105e-32	1.02834e-29	COPIA_DROME^COPIA_DROME^Q:711-361,H:1281-1396^29.9%ID^E:1.6e-08^RecName: Full=Copia protein;^Eukaryota; Metazoa; Ecdysozoa; Arthropoda; Hexapoda; Insecta; Pterygota; Neoptera; Holometabola; Diptera; Brachycera; Muscomorpha; Ephydroidea; Drosophilidae; Drosophila; Sophophora	.	TRINITY_DN30592_c5_g1::TRINITY_DN30592_c5_g1_i1::g.645799::m.645799	343-789[-]	COPIA_DROME^COPIA_DROME^Q:27-143,H:1281-1396^29.9%ID^E:6.4e-09^RecName: Full=Copia protein;^Eukaryota; Metazoa; Ecdysozoa; Arthropoda; Hexapoda; Insecta; Pterygota; Neoptera; Holometabola; Diptera; Brachycera; Muscomorpha; Ephydroidea; Drosophilidae; Drosophila; Sophophora	UniRef90_A0A0J7KLS9^UniRef90_A0A0J7KLS9^Q:711-400,H:766-867^43.3%ID^E:5.5e-13^.^.	UniRef90_A0A0J7KLS9^UniRef90_A0A0J7KLS9^Q:27-130,H:766-867^43.3%ID^E:3e-13^.^.	.	.	.	.	.	GO:0004190^molecular_function^aspartic-type endopeptidase activity`GO:0005524^molecular_function^ATP binding`GO:0003676^molecular_function^nucleic acid binding`GO:0008270^molecular_function^zinc ion binding`GO:0015074^biological_process^DNA integration	.
TRINITY_DN28988_c5_g3	2.53255	3.40402e-32	1.02834e-29	PGK_PROM3^PGK_PROM3^Q:720-199,H:226-399^67.8%ID^E:1e-61^RecName: Full=Phosphoglycerate kinase {ECO:0000255|HAMAP-Rule:MF_00145};^Bacteria; Cyanobacteria; Synechococcales; Prochloraceae; Prochlorococcus	.	TRINITY_DN28988_c5_g3::TRINITY_DN28988_c5_g3_i1::g.450901::m.450901	187-720[-]	PGK_PROM3^PGK_PROM3^Q:1-174,H:226-399^75.3%ID^E:1.3e-69^RecName: Full=Phosphoglycerate kinase {ECO:0000255|HAMAP-Rule:MF_00145};^Bacteria; Cyanobacteria; Synechococcales; Prochloraceae; Prochlorococcus	UniRef90_D8LEV5^UniRef90_D8LEV5^Q:720-190,H:311-485^78%ID^E:3e-68^.^.	UniRef90_D8LEV5^UniRef90_D8LEV5^Q:1-177,H:311-485^85.9%ID^E:3.5e-77^.^.	PF00162.18^PGK^Phosphoglycerate kinase^1-165^E:6.7e-64	.	.	.	KEGG:pmf:P9303_27971`KO:K00927	GO:0005737^cellular_component^cytoplasm`GO:0005524^molecular_function^ATP binding`GO:0004618^molecular_function^phosphoglycerate kinase activity`GO:0006096^biological_process^glycolytic process	GO:0004618^molecular_function^phosphoglycerate kinase activity`GO:0006096^biological_process^glycolytic process
TRINITY_DN22253_c0_g2	4.64919	4.72744e-32	1.41572e-29	.	.	TRINITY_DN22253_c0_g2::TRINITY_DN22253_c0_g2_i1::g.41835::m.41835	2-376[-]	.	UniRef90_D7FIH3^UniRef90_D7FIH3^Q:313-2,H:557-663^74.8%ID^E:2.4e-32^.^.	UniRef90_D7FIH3^UniRef90_D7FIH3^Q:2-125,H:529-663^65.9%ID^E:4.1e-32^.^.	PF13460.5^NAD_binding_10^NAD(P)H-binding^50-124^E:4.2e-07	.	.	.	.	.	.
TRINITY_DN28757_c7_g1	4.48886	6.36345e-32	1.88923e-29	.	.	TRINITY_DN28757_c7_g1::TRINITY_DN28757_c7_g1_i1::g.422285::m.422285	1-300[+]	.	.	.	.	.	.	.	.	.	.
TRINITY_DN30469_c3_g5	4.17066	1.52239e-31	4.36914e-29	.	.	.	.	.	.	.	.	.	.	.	.	.	.
TRINITY_DN27503_c8_g1	3.73704	2.39198e-31	6.75225e-29	.	.	.	.	.	.	.	.	.	.	.	.	.	.
TRINITY_DN1784_c0_g1	3.93627	2.47276e-31	6.92352e-29	.	.	TRINITY_DN1784_c0_g1::TRINITY_DN1784_c0_g1_i1::g.3412::m.3412	415-636[+]	.	UniRef90_D7FTT9^UniRef90_D7FTT9^Q:2230-1727,H:863-1032^38%ID^E:1.3e-21^.^.	.	.	.	.	.	.	.	.
TRINITY_DN27082_c10_g4	2.78339	2.90763e-31	8.07548e-29	L181_CHLMO^L181_CHLMO^Q:641-48,H:12-232^25.8%ID^E:1e-06^RecName: Full=Chlorophyll a-b binding protein L1818, chloroplastic;^Eukaryota; Viridiplantae; Chlorophyta; Chlorophyceae; Chlamydomonadales; Chlamydomonadaceae; Chlamydomonas	.	TRINITY_DN27082_c10_g4::TRINITY_DN27082_c10_g4_i1::g.181772::m.181772	33-671[-]	L181_CHLMO^L181_CHLMO^Q:11-208,H:12-232^25.8%ID^E:1.1e-06^RecName: Full=Chlorophyll a-b binding protein L1818, chloroplastic;^Eukaryota; Viridiplantae; Chlorophyta; Chlorophyceae; Chlamydomonadales; Chlamydomonadaceae; Chlamydomonas	UniRef90_D7FV33^UniRef90_D7FV33^Q:671-36,H:1-208^79.7%ID^E:3e-90^.^.	UniRef90_D7FV33^UniRef90_D7FV33^Q:1-212,H:1-208^79.7%ID^E:5.6e-90^.^.	PF00504.20^Chloroa_b-bind^Chlorophyll A-B binding protein^67-199^E:1.9e-23	.	.	.	.	GO:0009535^cellular_component^chloroplast thylakoid membrane`GO:0016021^cellular_component^integral component of membrane`GO:0009522^cellular_component^photosystem I`GO:0009523^cellular_component^photosystem II`GO:0016168^molecular_function^chlorophyll binding`GO:0046872^molecular_function^metal ion binding`GO:0009765^biological_process^photosynthesis, light harvesting`GO:0018298^biological_proce…	.
TRINITY_DN29579_c3_g8	5.07741	3.44519e-31	9.4919e-29	CTR1_ARATH^CTR1_ARATH^Q:2639-1584,H:475-806^31.3%ID^E:1.6e-30^RecName: Full=Serine/threonine-protein kinase CTR1 {ECO:0000303|PubMed:8431946};^Eukaryota; Viridiplantae; Streptophyta; Embryophyta; Tracheophyta; Spermatophyta; Magnoliophyta; eudicotyledons; Gunneridae; Pentapetalae; rosids; malvids; Brassicales; Brassicaceae; Camelineae; Arabidopsis	.	TRINITY_DN29579_c3_g8::TRINITY_DN29579_c3_g8_i1::g.525536::m.525536	1366-1560[+]	.	UniRef90_D8LAU2^UniRef90_D8LAU2^Q:2750-1566,H:2-388^64.1%ID^E:2.5e-139^.^.	.	.	.	.	.	.	.	.
TRINITY_DN25054_c0_g1	2.86197	5.88043e-31	1.59462e-28	BETA_RHILW^BETA_RHILW^Q:245-1612,H:5-444^37%ID^E:2.7e-69^RecName: Full=Oxygen-dependent choline dehydrogenase {ECO:0000255|HAMAP-Rule:MF_00750};^Bacteria; Proteobacteria; Alphaproteobacteria; Rhizobiales; Rhizobiaceae; Rhizobium/Agrobacterium group; Rhizobium	.	TRINITY_DN25054_c0_g1::TRINITY_DN25054_c0_g1_i1::g.54613::m.54613	2-1672[+]	BETA_RHILW^BETA_RHILW^Q:82-537,H:5-444^37.6%ID^E:4e-72^RecName: Full=Oxygen-dependent choline dehydrogenase {ECO:0000255|HAMAP-Rule:MF_00750};^Bacteria; Proteobacteria; Alphaproteobacteria; Rhizobiales; Rhizobiaceae; Rhizobium/Agrobacterium group; Rhizobium	UniRef90_D7FW40^UniRef90_D7FW40^Q:83-1627,H:4-523^79.2%ID^E:3.9e-240^.^.	UniRef90_D7FW40^UniRef90_D7FW40^Q:28-542,H:4-523^81.3%ID^E:7.6e-248^.^.	PF00732.18^GMC_oxred_N^GMC oxidoreductase^81-373^E:3.9e-77`PF05199.12^GMC_oxred_C^GMC oxidoreductase^476-539^E:2.9e-08	.	.	COG2303^oxidoreductase	KEGG:rlt:Rleg2_0776`KO:K00108	GO:0008802^molecular_function^betaine-aldehyde dehydrogenase activity`GO:0008812^molecular_function^choline dehydrogenase activity`GO:0050660^molecular_function^flavin adenine dinucleotide binding`GO:0019285^biological_process^glycine betaine biosynthetic process from choline	GO:0016614^molecular_function^oxidoreductase activity, acting on CH-OH group of donors`GO:0050660^molecular_function^flavin adenine dinucleotide binding`GO:0055114^biological_process^oxidation-reduction process
TRINITY_DN30160_c3_g1	3.5787	6.4365e-31	1.71834e-28	.	.	.	.	.	.	.	.	.	.	.	.	.	.
TRINITY_DN26802_c4_g2	2.87045	6.89406e-31	1.82634e-28	.	.	TRINITY_DN26802_c4_g2::TRINITY_DN26802_c4_g2_i1::g.148548::m.148548	718-2865[-]	.	UniRef90_D7FSG1^UniRef90_D7FSG1^Q:2622-742,H:80-758^51.9%ID^E:8.5e-201^.^.	UniRef90_D7FSG1^UniRef90_D7FSG1^Q:6-708,H:11-758^50.5%ID^E:5.8e-208^.^.	PF00264.19^Tyrosinase^Common central domain of tyrosinase^279-467^E:4.1e-07	.	.	.	.	.	GO:0016491^molecular_function^oxidoreductase activity`GO:0008152^biological_process^metabolic process
TRINITY_DN4352_c0_g1	4.87829	7.18651e-31	1.88928e-28	.	.	TRINITY_DN4352_c0_g1::TRINITY_DN4352_c0_g1_i1::g.7863::m.7863	3-161[+]	.	UniRef90_D8LN89^UniRef90_D8LN89^Q:623-75,H:2603-2781^38.5%ID^E:3.7e-22^.^.	.	.	.	.	.	.	.	.
TRINITY_DN22955_c0_g1	2.29799	9.97275e-31	2.6019e-28	.	.	TRINITY_DN22955_c0_g1::TRINITY_DN22955_c0_g1_i1::g.44377::m.44377	1-303[-]	.	UniRef90_D7FLC4^UniRef90_D7FLC4^Q:2-1444,H:39-512^81.8%ID^E:1e-231^.^.	.	.	.	.	.	.	.	.
TRINITY_DN27700_c4_g1	2.5242	1.20993e-30	3.08658e-28	.	.	.	.	.	.	.	.	.	.	.	.	.	.
TRINITY_DN26964_c9_g4	5.42339	1.2412e-30	3.14306e-28	.	.	.	.	.	.	.	.	.	.	.	.	.	.
TRINITY_DN27673_c6_g2	2.88274	1.38471e-30	3.48087e-28	.	.	TRINITY_DN27673_c6_g2::TRINITY_DN27673_c6_g2_i1::g.273202::m.273202	515-679[-]	.	.	.	.	.	.	.	.	.	.
TRINITY_DN29727_c6_g1	2.7863	1.48931e-30	3.68995e-28	.	.	TRINITY_DN29727_c6_g1::TRINITY_DN29727_c6_g1_i1::g.543577::m.543577	1743-1892[-]	.	UniRef90_D7G375^UniRef90_D7G375^Q:2910-2752,H:874-926^79.2%ID^E:2e-17^.^.	.	.	.	ExpAA=22.28^PredHel=1^Topology=o20-42i	.	.	.	.
TRINITY_DN31165_c0_g1	4.45376	2.51323e-30	6.18236e-28	.	.	TRINITY_DN31165_c0_g1::TRINITY_DN31165_c0_g1_i1::g.654206::m.654206	3-308[+]	.	.	.	.	.	.	.	.	.	.
TRINITY_DN26964_c9_g1	4.28944	2.7645e-30	6.75224e-28	.	.	TRINITY_DN26964_c9_g1::TRINITY_DN26964_c9_g1_i1::g.172552::m.172552	134-409[+]	.	.	.	.	.	.	.	.	.	.
TRINITY_DN29722_c7_g6	2.30636	3.59295e-30	8.71392e-28	FCPC_MACPY^FCPC_MACPY^Q:965-897,H:194-216^95.7%ID^E:8.3e-06^RecName: Full=Fucoxanthin-chlorophyll a-c binding protein C, chloroplastic;^Eukaryota; Stramenopiles; PX clade; Phaeophyceae; Laminariales; Laminariaceae; Macrocystis	.	.	.	.	.	.	.	.	.	.	.	GO:0009535^cellular_component^chloroplast thylakoid membrane`GO:0016021^cellular_component^integral component of membrane`GO:0030076^cellular_component^light-harvesting complex`GO:0009523^cellular_component^photosystem II`GO:0016168^molecular_function^chlorophyll binding`GO:0009765^biological_process^photosynthesis, light harvesting`GO:0018298^biological_process^protein-chromophore linkage	.
TRINITY_DN30078_c2_g1	3.00616	4.42538e-30	1.06577e-27	.	.	.	.	.	.	.	.	.	.	.	.	.	.
TRINITY_DN28173_c7_g1	3.36643	5.08559e-30	1.21627e-27	.	.	.	.	.	.	.	.	.	.	.	.	.	.
TRINITY_DN48410_c0_g1	5.29676	5.52513e-30	1.31054e-27	.	.	.	.	.	.	.	.	.	.	.	.	.	.
TRINITY_DN16937_c0_g1	4.22558	6.48309e-30	1.51885e-27	.	.	.	.	.	.	.	.	.	.	.	.	.	.
TRINITY_DN29141_c3_g5	3.59816	7.21458e-30	1.66754e-27	.	.	TRINITY_DN29141_c3_g5::TRINITY_DN29141_c3_g5_i1::g.476884::m.476884	3326-3745[+]	.	UniRef90_D7FTA2^UniRef90_D7FTA2^Q:3302-3727,H:834-984^51.7%ID^E:2.1e-33^.^.	UniRef90_D7FTA2^UniRef90_D7FTA2^Q:1-134,H:842-984^51%ID^E:2.9e-31^.^.	.	.	.	.	.	.	.
TRINITY_DN25821_c0_g2	5.13793	7.74543e-30	1.76652e-27	.	.	TRINITY_DN25821_c0_g2::TRINITY_DN25821_c0_g2_i1::g.63188::m.63188	1-894[-]	.	UniRef90_A0A084G4Y4^UniRef90_A0A084G4Y4^Q:894-244,H:1015-1222^31.3%ID^E:6.1e-10^.^.	UniRef90_D8M8U2^UniRef90_D8M8U2^Q:1-298,H:53-346^35.4%ID^E:7e-14^.^.	.	.	.	.	.	.	.
TRINITY_DN27338_c7_g6	2.7083	9.54565e-30	2.16278e-27	.	.	.	.	.	.	.	.	.	.	.	.	.	.
TRINITY_DN43082_c0_g1	3.68669	1.48326e-29	3.31701e-27	.	.	.	.	.	.	.	.	.	.	.	.	.	.
TRINITY_DN54674_c0_g1	4.40679	2.42472e-29	5.35287e-27	.	.	TRINITY_DN54674_c0_g1::TRINITY_DN54674_c0_g1_i1::g.696959::m.696959	2-313[+]	.	.	.	.	.	.	.	.	.	.
TRINITY_DN29426_c2_g1	2.5526	2.71116e-29	5.94712e-27	.	.	TRINITY_DN29426_c2_g1::TRINITY_DN29426_c2_g1_i1::g.508025::m.508025	3236-3766[-]	.	.	.	.	.	ExpAA=49.54^PredHel=1^Topology=i7-29o	.	.	.	.
TRINITY_DN26503_c1_g1	2.74849	3.01338e-29	6.56822e-27	.	.	.	.	.	.	.	.	.	.	.	.	.	.
TRINITY_DN29613_c0_g2	3.60228	3.2328e-29	7.00216e-27	.	.	TRINITY_DN29613_c0_g2::TRINITY_DN29613_c0_g2_i1::g.531254::m.531254	422-757[-]	.	.	.	.	.	.	.	.	.	.
TRINITY_DN19892_c0_g2	5.65689	3.45698e-29	7.44094e-27	.	.	.	.	.	.	.	.	.	.	.	.	.	.
TRINITY_DN26723_c13_g1	2.1372	3.99046e-29	8.48318e-27	.	.	TRINITY_DN26723_c13_g1::TRINITY_DN26723_c13_g1_i1::g.135621::m.135621	1-1203[+]	.	UniRef90_D8LQY8^UniRef90_D8LQY8^Q:433-1188,H:1-259^52.3%ID^E:2.3e-66^.^.	UniRef90_D8LQY8^UniRef90_D8LQY8^Q:145-396,H:1-259^52.3%ID^E:1.2e-66^.^.	PF01822.18^WSC^WSC domain^133-213^E:7.5e-10`PF00188.25^CAP^Cysteine-rich secretory protein family^248-372^E:3.8e-08	.	.	.	.	.	.
TRINITY_DN27016_c9_g10	2.73952	4.20982e-29	8.8946e-27	.	.	.	.	.	.	.	.	.	.	.	.	.	.
TRINITY_DN28278_c7_g2	3.5073	5.37515e-29	1.12875e-26	.	.	.	.	.	.	.	.	.	.	.	.	.	.
TRINITY_DN27256_c5_g2	2.1115	6.18e-29	1.2899e-26	.	.	.	.	.	.	.	.	.	.	.	.	.	.
TRINITY_DN29000_c3_g2	3.25478	7.81996e-29	1.62236e-26	.	.	.	.	.	.	.	.	.	.	.	.	.	.
TRINITY_DN28382_c4_g1	2.65193	8.48281e-29	1.74934e-26	.	.	.	.	.	.	.	.	.	.	.	.	.	.
TRINITY_DN31993_c0_g1	2.89373	1.08692e-28	2.20192e-26	.	.	.	.	.	.	.	.	.	.	.	.	.	.
TRINITY_DN27240_c0_g1	3.76361	1.26676e-28	2.5364e-26	.	.	TRINITY_DN27240_c0_g1::TRINITY_DN27240_c0_g1_i1::g.203663::m.203663	791-1993[+]	MCPA_PSEPK^MCPA_PSEPK^Q:175-279,H:134-221^33.3%ID^E:2.1e-06^RecName: Full=Methyl-accepting chemotaxis protein McpA {ECO:0000305};^Bacteria; Proteobacteria; Gammaproteobacteria; Pseudomonadales; Pseudomonadaceae; Pseudomonas	UniRef90_D7FWV1^UniRef90_D7FWV1^Q:869-1987,H:93-470^47.3%ID^E:8.1e-79^.^.	UniRef90_D7FWV1^UniRef90_D7FWV1^Q:27-399,H:93-470^51.4%ID^E:1.5e-88^.^.	PF02743.17^dCache_1^Cache domain^171-284^E:3.1e-14	.	.	COG0840^Methyl-accepting chemotaxis	KEGG:ppu:PP_2249`KO:K03406	GO:0016021^cellular_component^integral component of membrane`GO:0005886^cellular_component^plasma membrane`GO:0004871^molecular_function^signal transducer activity`GO:0006935^biological_process^chemotaxis	.
TRINITY_DN27837_c7_g4	2.66344	1.35871e-28	2.68923e-26	.	.	.	.	.	UniRef90_G2JCS5^UniRef90_G2JCS5^Q:418-777,H:1-101^42.1%ID^E:5e-08^.^.	.	.	.	.	.	.	.	.
TRINITY_DN1441_c0_g2	5.18947	1.69009e-28	3.30711e-26	.	.	.	.	.	.	.	.	.	.	.	.	.	.
TRINITY_DN28988_c5_g1	2.4707	2.00472e-28	3.90059e-26	PGKH_VOLCA^PGKH_VOLCA^Q:261-4,H:48-135^68.2%ID^E:6.1e-25^RecName: Full=Phosphoglycerate kinase, chloroplastic;^Eukaryota; Viridiplantae; Chlorophyta; Chlorophyceae; Chlamydomonadales; Volvocaceae; Volvox	.	TRINITY_DN28988_c5_g1::TRINITY_DN28988_c5_g1_i1::g.450894::m.450894	1-489[-]	PGKH_VOLCA^PGKH_VOLCA^Q:77-163,H:48-136^67.4%ID^E:2.4e-25^RecName: Full=Phosphoglycerate kinase, chloroplastic;^Eukaryota; Viridiplantae; Chlorophyta; Chlorophyceae; Chlamydomonadales; Volvocaceae; Volvox	UniRef90_D8LEV5^UniRef90_D8LEV5^Q:312-4,H:57-159^83.5%ID^E:5.8e-43^.^.	UniRef90_D8LEV5^UniRef90_D8LEV5^Q:1-163,H:1-160^70.6%ID^E:1.9e-53^.^.	PF00162.18^PGK^Phosphoglycerate kinase^99-161^E:2e-23	.	.	.	KEGG:vcn:VOLCADRAFT_81546`KO:K00927	GO:0009507^cellular_component^chloroplast`GO:0005524^molecular_function^ATP binding`GO:0004618^molecular_function^phosphoglycerate kinase activity`GO:0006096^biological_process^glycolytic process`GO:0019253^biological_process^reductive pentose-phosphate cycle	GO:0004618^molecular_function^phosphoglycerate kinase activity`GO:0006096^biological_process^glycolytic process
TRINITY_DN26855_c3_g1	3.33629	2.2046e-28	4.24158e-26	.	.	TRINITY_DN26855_c3_g1::TRINITY_DN26855_c3_g1_i1::g.147203::m.147203	2-529[+]	.	UniRef90_D7G722^UniRef90_D7G722^Q:2-499,H:436-601^51.8%ID^E:7e-38^.^.	UniRef90_D7G720^UniRef90_D7G720^Q:1-166,H:419-584^51.2%ID^E:7e-38^.^.	PF00931.21^NB-ARC^NB-ARC domain^20-129^E:2.2e-07	.	.	.	.	.	GO:0043531^molecular_function^ADP binding
TRINITY_DN30518_c5_g3	2.34019	2.77372e-28	5.26867e-26	.	.	.	.	.	.	.	.	.	.	.	.	.	.
TRINITY_DN29877_c0_g2	5.424	2.78434e-28	5.26867e-26	.	.	TRINITY_DN29877_c0_g2::TRINITY_DN29877_c0_g2_i1::g.562423::m.562423	2-592[+]	.	UniRef90_D7G119^UniRef90_D7G119^Q:2-589,H:1202-1397^63.3%ID^E:2.8e-67^.^.	UniRef90_D7G119^UniRef90_D7G119^Q:1-196,H:1202-1397^65.8%ID^E:2.4e-71^.^.	.	.	ExpAA=66.02^PredHel=3^Topology=o46-68i137-159o174-196i	.	.	.	.
TRINITY_DN28861_c13_g1	2.22962	3.79487e-28	7.02643e-26	.	.	.	.	.	.	.	.	.	.	.	.	.	.
TRINITY_DN27821_c4_g1	2.52977	3.91674e-28	7.21329e-26	.	.	.	.	.	.	.	.	.	.	.	.	.	.
TRINITY_DN30219_c5_g1	2.68752	5.01337e-28	9.1838e-26	PP2BA_HUMAN^PP2BA_HUMAN^Q:1431-2396,H:44-340^35.5%ID^E:4.1e-53^RecName: Full=Serine/threonine-protein phosphatase 2B catalytic subunit alpha isoform;^Eukaryota; Metazoa; Chordata; Craniata; Vertebrata; Euteleostomi; Mammalia; Eutheria; Euarchontoglires; Primates; Haplorrhini; Catarrhini; Hominidae; Homo	.	TRINITY_DN30219_c5_g1::TRINITY_DN30219_c5_g1_i1::g.606391::m.606391	171-2756[+]	PP2BA_HUMAN^PP2BA_HUMAN^Q:421-742,H:44-340^37.9%ID^E:3.5e-59^RecName: Full=Serine/threonine-protein phosphatase 2B catalytic subunit alpha isoform;^Eukaryota; Metazoa; Chordata; Craniata; Vertebrata; Euteleostomi; Mammalia; Eutheria; Euarchontoglires; Primates; Haplorrhini; Catarrhini; Hominidae; Homo	UniRef90_D7FN84^UniRef90_D7FN84^Q:966-1991,H:22-385^64.3%ID^E:1.8e-119^.^.	UniRef90_D7FN84^UniRef90_D7FN84^Q:266-627,H:22-405^65.6%ID^E:1.8e-131^.^.	PF00149.27^Metallophos^Calcineurin-like phosphoesterase^462-682^E:5.1e-34	.	ExpAA=22.34^PredHel=1^Topology=i60-82o	COG0639^serine threonine-protein phosphatase	KEGG:hsa:5530`KO:K04348	GO:0005955^cellular_component^calcineurin complex`GO:0005829^cellular_component^cytosol`GO:0005739^cellular_component^mitochondrion`GO:0005654^cellular_component^nucleoplasm`GO:0098794^cellular_component^postsynapse`GO:0042383^cellular_component^sarcolemma`GO:0030018^cellular_component^Z disc`GO:0005509^molecular_function^calcium ion binding`GO:0005516^molecular_function^calmodulin binding`GO:003…	GO:0016787^molecular_function^hydrolase activity
TRINITY_DN63964_c0_g1	4.90002	7.11811e-28	1.28346e-25	.	.	TRINITY_DN63964_c0_g1::TRINITY_DN63964_c0_g1_i1::g.713437::m.713437	290-466[+]	.	.	.	.	.	.	.	.	.	.
TRINITY_DN29003_c7_g1	5.12323	7.82342e-28	1.40328e-25	.	.	.	.	.	.	.	.	.	.	.	.	.	.
TRINITY_DN27199_c6_g5	2.59245	1.77514e-27	3.13508e-25	.	.	TRINITY_DN27199_c6_g5::TRINITY_DN27199_c6_g5_i1::g.203398::m.203398	3-197[+]	.	.	.	.	.	.	.	.	.	.
TRINITY_DN27444_c9_g8	3.04829	4.9972e-27	8.69185e-25	.	.	TRINITY_DN27444_c9_g8::TRINITY_DN27444_c9_g8_i1::g.242524::m.242524	430-738[+]	.	.	.	.	.	ExpAA=42.44^PredHel=2^Topology=i12-34o44-66i	.	.	.	.
TRINITY_DN28266_c12_g2	3.83102	5.31384e-27	9.19614e-25	.	.	.	.	.	.	.	.	.	.	.	.	.	.
TRINITY_DN5591_c0_g1	2.44754	6.12699e-27	1.05504e-24	.	.	TRINITY_DN5591_c0_g1::TRINITY_DN5591_c0_g1_i1::g.9795::m.9795	3-779[+]	.	UniRef90_D7FLC3^UniRef90_D7FLC3^Q:57-347,H:1-97^99%ID^E:2.8e-51^.^.	UniRef90_D7FLC3^UniRef90_D7FLC3^Q:19-115,H:1-97^99%ID^E:2.8e-51^.^.	.	.	.	.	.	.	.
TRINITY_DN30466_c1_g1	2.62403	1.03515e-26	1.75614e-24	.	.	TRINITY_DN30466_c1_g1::TRINITY_DN30466_c1_g1_i1::g.637043::m.637043	1-279[+]	.	.	.	.	.	.	.	.	.	.
TRINITY_DN29630_c6_g3	2.22191	1.24091e-26	2.09488e-24	.	.	TRINITY_DN29630_c6_g3::TRINITY_DN29630_c6_g3_i1::g.533767::m.533767	454-1116[+]	.	UniRef90_Q7XAJ7^UniRef90_Q7XAJ7^Q:463-1116,H:3-219^65.6%ID^E:9.4e-77^.^.	UniRef90_Q7XAJ7^UniRef90_Q7XAJ7^Q:4-221,H:3-219^67.9%ID^E:4.6e-79^.^.	.	.	.	.	.	.	.
TRINITY_DN26670_c14_g2	4.19939	1.26346e-26	2.12254e-24	.	.	.	.	.	.	.	.	.	.	.	.	.	.
TRINITY_DN27122_c2_g1	2.20067	1.62109e-26	2.71013e-24	.	.	TRINITY_DN27122_c2_g1::TRINITY_DN27122_c2_g1_i1::g.194004::m.194004	3164-3337[+]	.	UniRef90_D7FLU5^UniRef90_D7FLU5^Q:2863-2315,H:1-165^34.8%ID^E:8.9e-14^.^.	.	.	.	.	.	.	.	.
TRINITY_DN30585_c1_g3	2.12404	1.89491e-26	3.15261e-24	.	.	TRINITY_DN30585_c1_g3::TRINITY_DN30585_c1_g3_i1::g.646238::m.646238	1-498[+]	.	UniRef90_Q7XAJ8^UniRef90_Q7XAJ8^Q:1-471,H:314-470^68.8%ID^E:6.6e-55^.^.	UniRef90_Q7XAJ8^UniRef90_Q7XAJ8^Q:1-157,H:314-470^68.8%ID^E:1e-54^.^.	PF05048.12^NosD^Periplasmic copper-binding protein (NosD)^2-132^E:1.4e-08`PF13229.5^Beta_helix^Right handed beta helix region^3-58^E:2.4e-07	.	.	.	.	.	.
TRINITY_DN28958_c7_g1	2.84332	2.08916e-26	3.45907e-24	.	.	.	.	.	.	.	.	.	.	.	.	.	.
TRINITY_DN29904_c11_g4	2.40659	2.79881e-26	4.56816e-24	.	.	TRINITY_DN29904_c11_g4::TRINITY_DN29904_c11_g4_i1::g.566363::m.566363	438-599[-]	.	.	.	.	.	ExpAA=21.24^PredHel=1^Topology=i12-34o	.	.	.	.
TRINITY_DN23308_c0_g1	3.45426	2.95953e-26	4.8077e-24	.	.	.	.	.	.	.	.	.	.	.	.	.	.
TRINITY_DN24500_c0_g1	2.22292	3.75692e-26	6.07439e-24	.	.	.	.	.	.	.	.	.	.	.	.	.	.
TRINITY_DN29673_c4_g1	2.33693	7.95471e-26	1.25666e-23	.	.	.	.	.	.	.	.	.	.	.	.	.	.
TRINITY_DN28453_c8_g1	2.53255	8.60837e-26	1.35371e-23	.	.	TRINITY_DN28453_c8_g1::TRINITY_DN28453_c8_g1_i1::g.383718::m.383718	190-483[-]	.	.	.	.	.	.	.	.	.	.
TRINITY_DN29539_c9_g1	2.20779	1.42371e-25	2.2186e-23	.	.	TRINITY_DN29539_c9_g1::TRINITY_DN29539_c9_g1_i1::g.522431::m.522431	149-763[+]	.	UniRef90_D7FI56^UniRef90_D7FI56^Q:149-592,H:1-157^42.5%ID^E:4e-19^.^.	UniRef90_D7FI56^UniRef90_D7FI56^Q:1-171,H:1-177^41.5%ID^E:1.6e-17^.^.	.	.	.	.	.	.	.
TRINITY_DN26859_c7_g1	2.62713	3.59107e-25	5.44815e-23	.	.	.	.	.	.	.	.	.	.	.	.	.	.
TRINITY_DN27517_c1_g2	2.39661	4.33917e-25	6.55425e-23	.	.	TRINITY_DN27517_c1_g2::TRINITY_DN27517_c1_g2_i1::g.262334::m.262334	3-995[+]	.	UniRef90_D7FWS4^UniRef90_D7FWS4^Q:147-968,H:1287-1546^40.3%ID^E:8.5e-44^.^.	UniRef90_D7FWS4^UniRef90_D7FWS4^Q:11-322,H:1250-1546^46.5%ID^E:8.2e-64^.^.	.	.	ExpAA=64.79^PredHel=3^Topology=o23-45i165-187o197-219i	.	.	.	.
TRINITY_DN29689_c1_g2	2.34675	4.93152e-25	7.3842e-23	BETA_PHOPR^BETA_PHOPR^Q:573-208,H:6-129^38.3%ID^E:2.9e-13^RecName: Full=Oxygen-dependent choline dehydrogenase {ECO:0000255|HAMAP-Rule:MF_00750};^Bacteria; Proteobacteria; Gammaproteobacteria; Vibrionales; Vibrionaceae; Photobacterium	.	TRINITY_DN29689_c1_g2::TRINITY_DN29689_c1_g2_i1::g.531632::m.531632	1-618[-]	BETA_PHOPR^BETA_PHOPR^Q:16-137,H:6-129^38.3%ID^E:2.7e-13^RecName: Full=Oxygen-dependent choline dehydrogenase {ECO:0000255|HAMAP-Rule:MF_00750};^Bacteria; Proteobacteria; Gammaproteobacteria; Vibrionales; Vibrionaceae; Photobacterium	UniRef90_D7G2G8^UniRef90_D7G2G8^Q:582-4,H:12-208^69.5%ID^E:7e-67^.^.	UniRef90_D7G2G8^UniRef90_D7G2G8^Q:13-206,H:12-209^73.2%ID^E:3.5e-73^.^.	PF00732.18^GMC_oxred_N^GMC oxidoreductase^16-124^E:1.5e-15`PF00890.23^FAD_binding_2^FAD binding domain^16-48^E:0.00016`PF13450.5^NAD_binding_8^NAD(P)-binding Rossmann-like domain^19-47^E:6e-06	.	.	COG2303^oxidoreductase	KEGG:ppr:PBPRB1745`KO:K00108	GO:0008802^molecular_function^betaine-aldehyde dehydrogenase activity`GO:0008812^molecular_function^choline dehydrogenase activity`GO:0050660^molecular_function^flavin adenine dinucleotide binding`GO:0019285^biological_process^glycine betaine biosynthetic process from choline	GO:0016614^molecular_function^oxidoreductase activity, acting on CH-OH group of donors`GO:0050660^molecular_function^flavin adenine dinucleotide binding`GO:0055114^biological_process^oxidation-reduction process
TRINITY_DN25803_c0_g1	2.41152	6.46862e-25	9.56107e-23	.	.	TRINITY_DN25803_c0_g1::TRINITY_DN25803_c0_g1_i1::g.62836::m.62836	1915-2064[-]	.	.	.	.	.	.	.	.	.	.
TRINITY_DN28388_c5_g3	3.24237	6.57393e-25	9.6752e-23	CLCN6_MOUSE^CLCN6_MOUSE^Q:322-861,H:74-266^27.6%ID^E:9.4e-07^RecName: Full=Chloride transport protein 6;^Eukaryota; Metazoa; Chordata; Craniata; Vertebrata; Euteleostomi; Mammalia; Eutheria; Euarchontoglires; Glires; Rodentia; Myomorpha; Muroidea; Muridae; Murinae; Mus; Mus	.	TRINITY_DN28388_c5_g3::TRINITY_DN28388_c5_g3_i1::g.374752::m.374752	1-915[+]	CLCN6_MOUSE^CLCN6_MOUSE^Q:108-287,H:74-266^27.6%ID^E:9.4e-07^RecName: Full=Chloride transport protein 6;^Eukaryota; Metazoa; Chordata; Craniata; Vertebrata; Euteleostomi; Mammalia; Eutheria; Euarchontoglires; Glires; Rodentia; Myomorpha; Muroidea; Muridae; Murinae; Mus; Mus	UniRef90_D7G872^UniRef90_D7G872^Q:298-915,H:610-815^72.8%ID^E:2.1e-82^.^.	UniRef90_D7G872^UniRef90_D7G872^Q:100-305,H:610-815^72.8%ID^E:2.1e-82^.^.	PF00654.19^Voltage_CLC^Voltage gated chloride channel^190-291^E:1.8e-16	.	ExpAA=103.20^PredHel=4^Topology=o119-141i162-184o221-243i264-286o	COG0038^chloride channel	KEGG:mmu:26372`KO:K05015	GO:0010008^cellular_component^endosome membrane`GO:0016021^cellular_component^integral component of membrane`GO:0005765^cellular_component^lysosomal membrane`GO:0015297^molecular_function^antiporter activity`GO:0005524^molecular_function^ATP binding`GO:0005247^molecular_function^voltage-gated chloride channel activity`GO:1902476^biological_process^chloride transmembrane transport`GO:0009612^biolo…	GO:0005247^molecular_function^voltage-gated chloride channel activity`GO:0006821^biological_process^chloride transport`GO:0055085^biological_process^transmembrane transport`GO:0016020^cellular_component^membrane
TRINITY_DN28019_c7_g2	2.15056	7.92578e-25	1.14687e-22	.	.	TRINITY_DN28019_c7_g2::TRINITY_DN28019_c7_g2_i1::g.322038::m.322038	940-1644[-]	RIHA_KLEP3^RIHA_KLEP3^Q:48-195,H:134-275^32.3%ID^E:8e-06^RecName: Full=Pyrimidine-specific ribonucleoside hydrolase RihA {ECO:0000255|HAMAP-Rule:MF_01431};^Bacteria; Proteobacteria; Gammaproteobacteria; Enterobacterales; Enterobacteriaceae; Klebsiella	UniRef90_D8LM07^UniRef90_D8LM07^Q:1443-1027,H:190-315^58%ID^E:4.2e-33^.^.	UniRef90_D8LM07^UniRef90_D8LM07^Q:68-206,H:190-315^64.3%ID^E:4.5e-40^.^.	PF01156.18^IU_nuc_hydro^Inosine-uridine preferring nucleoside hydrolase^67-216^E:7.6e-18	.	.	.	KEGG:kpe:KPK_2440`KO:K01250	GO:0005737^cellular_component^cytoplasm`GO:0045437^molecular_function^uridine nucleosidase activity`GO:0015949^biological_process^nucleobase-containing small molecule interconversion`GO:0006206^biological_process^pyrimidine nucleobase metabolic process	.
TRINITY_DN28623_c5_g7	2.45024	8.25104e-25	1.18894e-22	.	.	.	.	.	.	.	.	.	.	.	.	.	.
TRINITY_DN28205_c7_g5	3.46097	8.86636e-25	1.27229e-22	.	.	TRINITY_DN28205_c7_g5::TRINITY_DN28205_c7_g5_i1::g.349652::m.349652	2-295[+]	.	.	.	.	.	ExpAA=24.46^PredHel=1^Topology=o4-23i	.	.	.	.
TRINITY_DN27779_c7_g2	2.1195	1.2575e-24	1.78218e-22	.	.	TRINITY_DN27779_c7_g2::TRINITY_DN27779_c7_g2_i1::g.289037::m.289037	1056-1238[-]	.	.	.	.	.	ExpAA=21.78^PredHel=1^Topology=o15-37i	.	.	.	.
TRINITY_DN28554_c7_g4	5.42886	1.92279e-24	2.70282e-22	.	.	TRINITY_DN28554_c7_g4::TRINITY_DN28554_c7_g4_i1::g.398283::m.398283	1-582[-]	.	UniRef90_D7G0A8^UniRef90_D7G0A8^Q:303-49,H:464-544^49.4%ID^E:8.9e-10^.^.	UniRef90_D7G0A8^UniRef90_D7G0A8^Q:1-178,H:402-544^33.9%ID^E:4.5e-14^.^.	.	.	.	.	.	.	.
TRINITY_DN27724_c6_g2	2.19192	2.20665e-24	3.06431e-22	.	.	.	.	.	.	.	.	.	.	.	.	.	.
TRINITY_DN26737_c11_g1	4.42025	2.31635e-24	3.19091e-22	.	.	.	.	.	.	.	.	.	.	.	.	.	.
TRINITY_DN29634_c0_g2	4.24637	3.11358e-24	4.2551e-22	.	.	TRINITY_DN29634_c0_g2::TRINITY_DN29634_c0_g2_i1::g.532862::m.532862	1-573[+]	.	UniRef90_D7FWD7^UniRef90_D7FWD7^Q:58-501,H:137-284^41.2%ID^E:1.7e-26^.^.	UniRef90_D7FWD7^UniRef90_D7FWD7^Q:20-167,H:137-284^41.2%ID^E:1.7e-26^.^.	.	.	.	.	.	.	.
TRINITY_DN26402_c10_g2	2.76299	3.18518e-24	4.33575e-22	.	.	TRINITY_DN26402_c10_g2::TRINITY_DN26402_c10_g2_i1::g.87680::m.87680	1-453[-]	.	UniRef90_D8LNG4^UniRef90_D8LNG4^Q:453-1,H:497-647^72.2%ID^E:6.4e-56^.^.	UniRef90_D8LNG4^UniRef90_D8LNG4^Q:1-151,H:497-647^72.2%ID^E:6.4e-56^.^.	.	.	.	.	.	.	.
TRINITY_DN28414_c2_g1	2.25889	3.67766e-24	4.98642e-22	.	.	TRINITY_DN28414_c2_g1::TRINITY_DN28414_c2_g1_i1::g.379157::m.379157	1064-1501[-]	.	.	.	.	.	.	.	.	.	.
TRINITY_DN29277_c8_g14	2.41617	4.2346e-24	5.69952e-22	.	.	TRINITY_DN29277_c8_g14::TRINITY_DN29277_c8_g14_i1::g.482570::m.482570	336-647[-]	.	.	.	.	.	.	.	.	.	.
TRINITY_DN1441_c0_g1	4.74113	4.2367e-24	5.69952e-22	.	.	TRINITY_DN1441_c0_g1::TRINITY_DN1441_c0_g1_i1::g.2767::m.2767	2-223[+]	.	.	.	.	.	.	.	.	.	.
TRINITY_DN27145_c0_g1	2.89372	6.50454e-24	8.64903e-22	.	.	.	.	.	.	.	.	.	.	.	.	.	.
TRINITY_DN37595_c0_g1	2.10337	7.16784e-24	9.49436e-22	.	.	TRINITY_DN37595_c0_g1::TRINITY_DN37595_c0_g1_i1::g.666111::m.666111	1-348[+]	.	UniRef90_D7FLC4^UniRef90_D7FLC4^Q:1-345,H:697-809^52.6%ID^E:5.1e-21^.^.	UniRef90_D7FLC4^UniRef90_D7FLC4^Q:1-115,H:697-809^65.3%ID^E:5.4e-31^.^.	.	.	.	.	.	.	.
TRINITY_DN29225_c3_g1	2.21604	8.87697e-24	1.16685e-21	ALS_HUMAN^ALS_HUMAN^Q:444-1367,H:127-429^37%ID^E:2e-31^RecName: Full=Insulin-like growth factor-binding protein complex acid labile subunit;^Eukaryota; Metazoa; Chordata; Craniata; Vertebrata; Euteleostomi; Mammalia; Eutheria; Euarchontoglires; Primates; Haplorrhini; Catarrhini; Hominidae; Homo	.	TRINITY_DN29225_c3_g1::TRINITY_DN29225_c3_g1_i1::g.478235::m.478235	29-1255[-]	.	UniRef90_D7G7F2^UniRef90_D7G7F2^Q:288-1226,H:14-337^44.4%ID^E:1.4e-55^.^.	.	.	.	.	.	.	.	.
TRINITY_DN28319_c1_g1	2.95451	9.60261e-24	1.25743e-21	.	.	TRINITY_DN28319_c1_g1::TRINITY_DN28319_c1_g1_i1::g.367410::m.367410	1-900[-]	.	UniRef90_D8LNG5^UniRef90_D8LNG5^Q:777-4,H:7-262^49.8%ID^E:5.2e-59^.^.	UniRef90_D8LNG5^UniRef90_D8LNG5^Q:42-300,H:7-263^51.2%ID^E:7.7e-61^.^.	.	.	ExpAA=20.24^PredHel=1^Topology=i41-63o	.	.	.	.
TRINITY_DN29015_c2_g1	2.35698	1.00771e-23	1.31456e-21	.	.	.	.	.	.	.	.	.	.	.	.	.	.
TRINITY_DN25332_c0_g1	4.07973	1.3057e-23	1.69048e-21	.	.	TRINITY_DN25332_c0_g1::TRINITY_DN25332_c0_g1_i1::g.57388::m.57388	1-813[-]	.	UniRef90_D7FWD7^UniRef90_D7FWD7^Q:780-10,H:163-417^40.5%ID^E:3.8e-51^.^.	UniRef90_D7FWD7^UniRef90_D7FWD7^Q:12-268,H:163-417^40.5%ID^E:3.8e-51^.^.	PF02415.16^Chlam_PMP^Chlamydia polymorphic membrane protein (Chlamydia_PMP) repeat^12-27^E:0.11	.	.	.	.	.	.
TRINITY_DN27598_c4_g1	2.31382	1.45366e-23	1.86801e-21	.	.	TRINITY_DN27598_c4_g1::TRINITY_DN27598_c4_g1_i1::g.248423::m.248423	1-354[+]	.	.	.	.	.	ExpAA=20.98^PredHel=1^Topology=i21-43o	.	.	.	.
TRINITY_DN26590_c9_g2	2.13624	2.21984e-23	2.83144e-21	.	.	TRINITY_DN26590_c9_g2::TRINITY_DN26590_c9_g2_i1::g.104731::m.104731	1083-1976[-]	.	UniRef90_D8LJ91^UniRef90_D8LJ91^Q:1859-1086,H:34-292^90.3%ID^E:1.4e-128^.^.	UniRef90_D8LJ91^UniRef90_D8LJ91^Q:7-297,H:1-292^85.3%ID^E:2.3e-134^.^.	.	.	.	.	.	.	.
TRINITY_DN50369_c0_g1	2.39371	2.72537e-23	3.46343e-21	.	.	.	.	.	.	.	.	.	.	.	.	.	.
TRINITY_DN28729_c8_g7	3.11442	4.55557e-23	5.72589e-21	.	.	.	.	.	.	.	.	.	.	.	.	.	.
TRINITY_DN19105_c0_g1	2.70494	7.38018e-23	9.17567e-21	.	.	.	.	.	.	.	.	.	.	.	.	.	.
TRINITY_DN28127_c2_g2	2.48493	1.02161e-22	1.25654e-20	.	.	TRINITY_DN28127_c2_g2::TRINITY_DN28127_c2_g2_i1::g.338792::m.338792	1459-1809[-]	.	UniRef90_D7FWV1^UniRef90_D7FWV1^Q:2-601,H:421-620^43.8%ID^E:1.1e-34^.^.	.	.	.	.	.	.	.	.
TRINITY_DN26433_c4_g8	3.01676	1.11817e-22	1.36073e-20	.	.	TRINITY_DN26433_c4_g8::TRINITY_DN26433_c4_g8_i1::g.85335::m.85335	491-772[-]	.	.	.	.	.	.	.	.	.	.
TRINITY_DN27471_c1_g2	3.01042	1.12561e-22	1.36496e-20	.	.	.	.	.	.	.	.	.	.	.	.	.	.
TRINITY_DN26687_c11_g1	2.03369	1.28423e-22	1.55185e-20	NLRC3_HUMAN^NLRC3_HUMAN^Q:2191-1406,H:782-1054^29.4%ID^E:1.6e-22^RecName: Full=NLR family CARD domain-containing protein 3;^Eukaryota; Metazoa; Chordata; Craniata; Vertebrata; Euteleostomi; Mammalia; Eutheria; Euarchontoglires; Primates; Haplorrhini; Catarrhini; Hominidae; Homo	.	TRINITY_DN26687_c11_g1::TRINITY_DN26687_c11_g1_i1::g.129507::m.129507	2-2647[-]	NLRC3_HUMAN^NLRC3_HUMAN^Q:153-414,H:782-1054^31.1%ID^E:8.1e-27^RecName: Full=NLR family CARD domain-containing protein 3;^Eukaryota; Metazoa; Chordata; Craniata; Vertebrata; Euteleostomi; Mammalia; Eutheria; Euarchontoglires; Primates; Haplorrhini; Catarrhini; Hominidae; Homo	UniRef90_D7G2L7^UniRef90_D7G2L7^Q:2224-1196,H:1-342^81.3%ID^E:1.1e-152^.^.	UniRef90_D7G2L7^UniRef90_D7G2L7^Q:142-484,H:1-342^85.1%ID^E:1.7e-161^.^.	PF13516.5^LRR_6^Leucine Rich repeat^179-197^E:0.039`PF13516.5^LRR_6^Leucine Rich repeat^210-229^E:0.93`PF13516.5^LRR_6^Leucine Rich repeat^263-279^E:0.14`PF13516.5^LRR_6^Leucine Rich repeat^305-326^E:0.63`PF13516.5^LRR_6^Leucine Rich repeat^332-354^E:0.012`PF13516.5^LRR_6^Leucine Rich repeat^364-383^E:0.41	.	.	.	KEGG:hsa:197358	GO:0005737^cellular_component^cytoplasm`GO:0005829^cellular_component^cytosol`GO:0005815^cellular_component^microtubule organizing center`GO:0048471^cellular_component^perinuclear region of cytoplasm`GO:0005524^molecular_function^ATP binding`GO:0036312^molecular_function^phosphatidylinositol 3-kinase regulatory subunit binding`GO:0007249^biological_process^I-kappaB kinase/NF-kappaB signaling`GO:1…	GO:0005515^molecular_function^protein binding
TRINITY_DN29039_c2_g1	2.52897	1.64016e-22	1.96813e-20	.	.	TRINITY_DN29039_c2_g1::TRINITY_DN29039_c2_g1_i1::g.454849::m.454849	436-933[+]	.	UniRef90_D8LCA0^UniRef90_D8LCA0^Q:544-894,H:13-160^37.2%ID^E:1.3e-15^.^.	UniRef90_D8LCA0^UniRef90_D8LCA0^Q:31-153,H:7-160^40.9%ID^E:4.7e-20^.^.	.	.	.	.	.	.	.
TRINITY_DN29689_c1_g1	2.07656	2.01398e-22	2.39998e-20	BETA_RHILO^BETA_RHILO^Q:2862-1672,H:187-523^29.2%ID^E:9.8e-29^RecName: Full=Oxygen-dependent choline dehydrogenase {ECO:0000255|HAMAP-Rule:MF_00750};^Bacteria; Proteobacteria; Alphaproteobacteria; Rhizobiales; Phyllobacteriaceae; Mesorhizobium	.	.	.	.	.	.	.	.	.	.	.	.	.
TRINITY_DN27200_c3_g1	2.03249	2.77126e-22	3.27971e-20	.	.	TRINITY_DN27200_c3_g1::TRINITY_DN27200_c3_g1_i1::g.205188::m.205188	896-1078[+]	.	.	.	.	.	.	.	.	.	.
TRINITY_DN22488_c0_g1	2.14178	3.97325e-22	4.67013e-20	.	.	.	.	.	.	.	.	.	.	.	.	.	.
TRINITY_DN29246_c12_g1	2.45101	4.46805e-22	5.23385e-20	.	.	TRINITY_DN29246_c12_g1::TRINITY_DN29246_c12_g1_i1::g.486284::m.486284	1-1524[-]	.	UniRef90_D7G0G9^UniRef90_D7G0G9^Q:1524-1324,H:1-67^52.2%ID^E:1.2e-06^.^.	UniRef90_D7G0G9^UniRef90_D7G0G9^Q:1-90,H:1-101^55.4%ID^E:1.8e-14^.^.	.	.	ExpAA=68.35^PredHel=3^Topology=o23-45i71-93o131-153i	.	.	.	.
TRINITY_DN28180_c4_g2	3.23335	4.94919e-22	5.75829e-20	.	.	TRINITY_DN28180_c4_g2::TRINITY_DN28180_c4_g2_i1::g.346056::m.346056	307-1578[+]	.	UniRef90_D8LMI9^UniRef90_D8LMI9^Q:325-885,H:88-273^33.2%ID^E:1.7e-11^.^.	UniRef90_D8LMI9^UniRef90_D8LMI9^Q:7-248,H:88-339^39.5%ID^E:4e-23^.^.	.	.	ExpAA=57.13^PredHel=2^Topology=o55-77i90-112o	.	.	.	.
TRINITY_DN27473_c2_g6	2.5858	5.79158e-22	6.7157e-20	.	.	TRINITY_DN27473_c2_g6::TRINITY_DN27473_c2_g6_i1::g.246065::m.246065	75-791[-]	.	.	.	.	.	.	.	.	.	.
TRINITY_DN27248_c4_g2	2.75015	6.31016e-22	7.29247e-20	FKB12_VICFA^FKB12_VICFA^Q:589-921,H:1-109^68.5%ID^E:3.1e-40^RecName: Full=Peptidyl-prolyl cis-trans isomerase FKBP12;^Eukaryota; Viridiplantae; Streptophyta; Embryophyta; Tracheophyta; Spermatophyta; Magnoliophyta; eudicotyledons; Gunneridae; Pentapetalae; rosids; fabids; Fabales; Fabaceae; Papilionoideae; Fabeae; Vicia	.	TRINITY_DN27248_c4_g2::TRINITY_DN27248_c4_g2_i1::g.212838::m.212838	589-933[+]	FKB12_VICFA^FKB12_VICFA^Q:1-111,H:1-109^68.5%ID^E:1.4e-40^RecName: Full=Peptidyl-prolyl cis-trans isomerase FKBP12;^Eukaryota; Viridiplantae; Streptophyta; Embryophyta; Tracheophyta; Spermatophyta; Magnoliophyta; eudicotyledons; Gunneridae; Pentapetalae; rosids; fabids; Fabales; Fabaceae; Papilionoideae; Fabeae; Vicia	UniRef90_B7GDL9^UniRef90_B7GDL9^Q:589-924,H:1-110^74.1%ID^E:2.3e-42^.^.	UniRef90_B7GDL9^UniRef90_B7GDL9^Q:1-112,H:1-110^74.1%ID^E:8e-43^.^.	PF00254.27^FKBP_C^FKBP-type peptidyl-prolyl cis-trans isomerase^15-111^E:4.5e-22	.	.	.	.	GO:0005737^cellular_component^cytoplasm`GO:0003755^molecular_function^peptidyl-prolyl cis-trans isomerase activity	.
TRINITY_DN28024_c8_g2	2.25192	7.01141e-22	7.99556e-20	.	.	TRINITY_DN28024_c8_g2::TRINITY_DN28024_c8_g2_i1::g.318076::m.318076	225-1715[-]	.	UniRef90_D7G0B3^UniRef90_D7G0B3^Q:1082-228,H:1-285^74.7%ID^E:3.4e-118^.^.	UniRef90_D7G0B3^UniRef90_D7G0B3^Q:212-496,H:1-285^78.2%ID^E:4.3e-125^.^.	.	.	ExpAA=22.73^PredHel=1^Topology=i13-35o	.	.	.	.
TRINITY_DN29710_c1_g3	2.13833	7.28277e-22	8.2776e-20	.	.	TRINITY_DN29710_c1_g3::TRINITY_DN29710_c1_g3_i1::g.542414::m.542414	1428-2216[-]	.	UniRef90_D7G5E9^UniRef90_D7G5E9^Q:1751-1479,H:127-225^37.4%ID^E:2.3e-10^.^.	UniRef90_D7G5E9^UniRef90_D7G5E9^Q:155-259,H:161-273^37.2%ID^E:6.2e-14^.^.	.	.	.	.	.	.	.
TRINITY_DN26805_c7_g4	3.82325	7.63533e-22	8.62141e-20	.	.	TRINITY_DN26805_c7_g4::TRINITY_DN26805_c7_g4_i1::g.149079::m.149079	3-344[+]	.	.	.	.	.	.	.	.	.	.
TRINITY_DN26445_c16_g1	2.95231	8.22609e-22	9.22796e-20	.	.	TRINITY_DN26445_c16_g1::TRINITY_DN26445_c16_g1_i1::g.92515::m.92515	27-212[+]	.	.	.	.	.	ExpAA=19.67^PredHel=1^Topology=o4-26i	.	.	.	.
TRINITY_DN28397_c7_g6	5.24208	1.23455e-21	1.38041e-19	Y2317_ARATH^Y2317_ARATH^Q:712-1086,H:287-411^37.6%ID^E:1.3e-14^RecName: Full=Probable leucine-rich repeat receptor-like protein kinase At2g33170;^Eukaryota; Viridiplantae; Streptophyta; Embryophyta; Tracheophyta; Spermatophyta; Magnoliophyta; eudicotyledons; Gunneridae; Pentapetalae; rosids; malvids; Brassicales; Brassicaceae; Camelineae; Arabidopsis	.	TRINITY_DN28397_c7_g6::TRINITY_DN28397_c7_g6_i1::g.374684::m.374684	1049-1216[-]	.	UniRef90_D7FJV1^UniRef90_D7FJV1^Q:709-1086,H:78-203^42.9%ID^E:2.1e-19^.^.	.	.	.	.	.	.	.	.
TRINITY_DN26250_c0_g3	2.54218	1.412e-21	1.56549e-19	.	.	TRINITY_DN26250_c0_g3::TRINITY_DN26250_c0_g3_i1::g.71585::m.71585	753-923[-]	.	UniRef90_D7G1L9^UniRef90_D7G1L9^Q:4012-2150,H:35-600^38.3%ID^E:9e-98^.^.	.	.	.	.	.	.	.	.
TRINITY_DN29877_c2_g1	2.39315	1.41371e-21	1.56549e-19	.	.	TRINITY_DN29877_c2_g1::TRINITY_DN29877_c2_g1_i1::g.562438::m.562438	1-2940[+]	.	UniRef90_D7G5M2^UniRef90_D7G5M2^Q:1-2373,H:33-775^38.4%ID^E:8.7e-122^.^.	UniRef90_D7G0A8^UniRef90_D7G0A8^Q:1-920,H:299-1157^36.7%ID^E:2.8e-136^.^.	.	.	ExpAA=86.55^PredHel=4^Topology=o413-435i710-732o736-755i762-784o	.	.	.	.
TRINITY_DN20010_c0_g1	2.027	1.67788e-21	1.85206e-19	.	.	.	.	.	.	.	.	.	.	.	.	.	.
TRINITY_DN28870_c1_g5	2.47591	1.79625e-21	1.97639e-19	.	.	TRINITY_DN28870_c1_g5::TRINITY_DN28870_c1_g5_i1::g.436617::m.436617	61-1281[-]	.	UniRef90_D8LC09^UniRef90_D8LC09^Q:354-118,H:298-376^42%ID^E:6.1e-10^.^.	UniRef90_D8LC09^UniRef90_D8LC09^Q:310-388,H:298-376^42%ID^E:4.9e-10^.^.	.	.	.	.	.	.	.
TRINITY_DN27189_c12_g5	3.33766	1.89271e-21	2.06931e-19	.	.	TRINITY_DN27189_c12_g5::TRINITY_DN27189_c12_g5_i1::g.202283::m.202283	1-243[+]	.	.	.	PF02071.19^NSF^Aromatic-di-Alanine (AdAR) repeat^1-8^E:370`PF02071.19^NSF^Aromatic-di-Alanine (AdAR) repeat^15-23^E:440`PF02071.19^NSF^Aromatic-di-Alanine (AdAR) repeat^29-36^E:570`PF02071.19^NSF^Aromatic-di-Alanine (AdAR) repeat^43-50^E:160`PF02071.19^NSF^Aromatic-di-Alanine (AdAR) repeat^57-64^E:720	.	.	.	.	.	.
TRINITY_DN28656_c17_g1	2.63622	2.26587e-21	2.45391e-19	.	.	TRINITY_DN28656_c17_g1::TRINITY_DN28656_c17_g1_i1::g.410599::m.410599	728-889[+]	.	UniRef90_D7G5S9^UniRef90_D7G5S9^Q:576-100,H:52-205^34.6%ID^E:2.2e-15^.^.	.	.	.	.	.	.	.	.
TRINITY_DN48725_c0_g1	2.82182	2.49316e-21	2.68319e-19	GP1BA_HUMAN^GP1BA_HUMAN^Q:646-383,H:121-208^48.9%ID^E:3e-15^RecName: Full=Platelet glycoprotein Ib alpha chain;^Eukaryota; Metazoa; Chordata; Craniata; Vertebrata; Euteleostomi; Mammalia; Eutheria; Euarchontoglires; Primates; Haplorrhini; Catarrhini; Hominidae; Homo	.	TRINITY_DN48725_c0_g1::TRINITY_DN48725_c0_g1_i1::g.685987::m.685987	70-243[-]	.	UniRef90_D7FL48^UniRef90_D7FL48^Q:631-203,H:406-562^38.9%ID^E:7e-24^.^.	.	.	.	.	.	.	.	.
TRINITY_DN47607_c0_g1	2.97741	2.88507e-21	3.07613e-19	LRC15_MOUSE^LRC15_MOUSE^Q:386-664,H:235-327^35.5%ID^E:3.8e-08^RecName: Full=Leucine-rich repeat-containing protein 15;^Eukaryota; Metazoa; Chordata; Craniata; Vertebrata; Euteleostomi; Mammalia; Eutheria; Euarchontoglires; Glires; Rodentia; Myomorpha; Muroidea; Muridae; Murinae; Mus; Mus	.	TRINITY_DN47607_c0_g1::TRINITY_DN47607_c0_g1_i1::g.683490::m.683490	71-700[+]	CPN2_MOUSE^CPN2_MOUSE^Q:72-198,H:270-395^44.1%ID^E:2.5e-19^RecName: Full=Carboxypeptidase N subunit 2;^Eukaryota; Metazoa; Chordata; Craniata; Vertebrata; Euteleostomi; Mammalia; Eutheria; Euarchontoglires; Glires; Rodentia; Myomorpha; Muroidea; Muridae; Murinae; Mus; Mus	UniRef90_D8LR92^UniRef90_D8LR92^Q:137-697,H:179-341^34.6%ID^E:3.4e-16^.^.	UniRef90_D7FSS1^UniRef90_D7FSS1^Q:23-198,H:36-209^40.9%ID^E:8.9e-32^.^.	PF13855.5^LRR_8^Leucine rich repeat^69-128^E:4.4e-15`PF13306.5^LRR_5^Leucine rich repeats (6 copies)^77-190^E:4.7e-06`PF13855.5^LRR_8^Leucine rich repeat^130-176^E:2.6e-07`PF13855.5^LRR_8^Leucine rich repeat^142-198^E:3.7e-12	.	.	COG4886^leucine Rich Repeat	KEGG:mmu:71756`KO:K13023	GO:0072562^cellular_component^blood microparticle`GO:0070062^cellular_component^extracellular exosome	GO:0005515^molecular_function^protein binding
TRINITY_DN30226_c0_g2	2.81165	2.93696e-21	3.12179e-19	.	.	TRINITY_DN30226_c0_g2::TRINITY_DN30226_c0_g2_i1::g.603444::m.603444	2-964[-]	.	UniRef90_D8LNG5^UniRef90_D8LNG5^Q:964-8,H:276-581^48.8%ID^E:2.5e-73^.^.	UniRef90_D8LNG5^UniRef90_D8LNG5^Q:1-319,H:276-581^55.6%ID^E:2.2e-90^.^.	.	.	.	.	.	.	.
TRINITY_DN26522_c3_g1	2.73341	3.12717e-21	3.31331e-19	.	.	.	.	.	.	.	.	.	.	.	.	.	.
TRINITY_DN28398_c4_g1	3.00124	3.13638e-21	3.31331e-19	SLIT2_HUMAN^SLIT2_HUMAN^Q:3349-3654,H:567-665^37.3%ID^E:1.7e-10^RecName: Full=Slit homolog 2 protein;^Eukaryota; Metazoa; Chordata; Craniata; Vertebrata; Euteleostomi; Mammalia; Eutheria; Euarchontoglires; Primates; Haplorrhini; Catarrhini; Hominidae; Homo	.	TRINITY_DN28398_c4_g1::TRINITY_DN28398_c4_g1_i1::g.374407::m.374407	3391-3681[+]	SLIT2_HUMAN^SLIT2_HUMAN^Q:4-88,H:584-665^40%ID^E:3.2e-09^RecName: Full=Slit homolog 2 protein;^Eukaryota; Metazoa; Chordata; Craniata; Vertebrata; Euteleostomi; Mammalia; Eutheria; Euarchontoglires; Primates; Haplorrhini; Catarrhini; Hominidae; Homo	UniRef90_D7G7F2^UniRef90_D7G7F2^Q:3343-3699,H:267-381^43.7%ID^E:4.5e-15^.^.	UniRef90_D7G7F2^UniRef90_D7G7F2^Q:1-95,H:283-373^45.3%ID^E:5.2e-11^.^.	PF13855.5^LRR_8^Leucine rich repeat^3-37^E:1.2e-07`PF00560.32^LRR_1^Leucine Rich Repeat^3-22^E:0.28`PF13306.5^LRR_5^Leucine rich repeats (6 copies)^4-72^E:0.0039`PF13855.5^LRR_8^Leucine rich repeat^27-87^E:4.7e-10`PF00560.32^LRR_1^Leucine Rich Repeat^27-49^E:1.1	.	.	COG4886^leucine Rich Repeat	KEGG:hsa:9353`KO:K06839	GO:0009986^cellular_component^cell surface`GO:0005737^cellular_component^cytoplasm`GO:0070062^cellular_component^extracellular exosome`GO:0005576^cellular_component^extracellular region`GO:0005615^cellular_component^extracellular space`GO:0016020^cellular_component^membrane`GO:0005886^cellular_component^plasma membrane`GO:0005509^molecular_function^calcium ion binding`GO:0005095^molecular_functio…	GO:0005515^molecular_function^protein binding
TRINITY_DN60318_c0_g1	3.49375	3.23795e-21	3.41015e-19	.	.	.	.	.	.	.	.	.	.	.	.	.	.
TRINITY_DN28658_c11_g2	2.11083	3.29251e-21	3.45703e-19	.	.	TRINITY_DN28658_c11_g2::TRINITY_DN28658_c11_g2_i1::g.410724::m.410724	3-173[-]	.	.	.	.	.	.	.	.	.	.
TRINITY_DN30377_c5_g4	3.29616	3.41741e-21	3.57727e-19	.	.	.	.	.	.	.	.	.	.	.	.	.	.
TRINITY_DN28114_c0_g6	2.52523	5.08863e-21	5.26269e-19	.	.	TRINITY_DN28114_c0_g6::TRINITY_DN28114_c0_g6_i1::g.335646::m.335646	3-254[+]	.	UniRef90_D7G0B0^UniRef90_D7G0B0^Q:3-248,H:1635-1732^43.9%ID^E:1.2e-08^.^.	UniRef90_D7G0B0^UniRef90_D7G0B0^Q:1-82,H:1635-1732^43.9%ID^E:1.1e-09^.^.	.	.	.	.	.	.	.
TRINITY_DN29634_c0_g4	4.32347	5.13142e-21	5.29104e-19	.	.	TRINITY_DN29634_c0_g4::TRINITY_DN29634_c0_g4_i1::g.532867::m.532867	1-492[-]	.	UniRef90_D7FWD7^UniRef90_D7FWD7^Q:492-1,H:372-535^43.7%ID^E:8e-28^.^.	UniRef90_D7FWD7^UniRef90_D7FWD7^Q:1-164,H:372-535^46.7%ID^E:2e-31^.^.	.	.	ExpAA=53.28^PredHel=2^Topology=o39-61i132-154o	.	.	.	.
TRINITY_DN29547_c2_g2	2.08692	5.4079e-21	5.52649e-19	.	.	TRINITY_DN29547_c2_g2::TRINITY_DN29547_c2_g2_i1::g.523393::m.523393	2-481[+]	.	UniRef90_D7G079^UniRef90_D7G079^Q:901-632,H:65-154^71.1%ID^E:7.2e-32^.^.	.	.	.	.	.	.	.	.
TRINITY_DN30174_c1_g3	2.25695	7.25207e-21	7.36737e-19	.	.	.	.	.	.	.	.	.	.	.	.	.	.
TRINITY_DN30215_c1_g1	2.76816	7.61363e-21	7.71194e-19	LRC15_MOUSE^LRC15_MOUSE^Q:519-7,H:246-412^38%ID^E:8.2e-21^RecName: Full=Leucine-rich repeat-containing protein 15;^Eukaryota; Metazoa; Chordata; Craniata; Vertebrata; Euteleostomi; Mammalia; Eutheria; Euarchontoglires; Glires; Rodentia; Myomorpha; Muroidea; Muridae; Murinae; Mus; Mus	.	TRINITY_DN30215_c1_g1::TRINITY_DN30215_c1_g1_i1::g.608101::m.608101	1-855[-]	LRC15_MOUSE^LRC15_MOUSE^Q:113-283,H:246-412^38%ID^E:8.2e-21^RecName: Full=Leucine-rich repeat-containing protein 15;^Eukaryota; Metazoa; Chordata; Craniata; Vertebrata; Euteleostomi; Mammalia; Eutheria; Euarchontoglires; Glires; Rodentia; Myomorpha; Muroidea; Muridae; Murinae; Mus; Mus	UniRef90_D7G7J7^UniRef90_D7G7J7^Q:657-7,H:3-260^38.9%ID^E:8.4e-33^.^.	UniRef90_D7G7J7^UniRef90_D7G7J7^Q:67-283,H:3-260^38.9%ID^E:8.4e-33^.^.	PF13306.5^LRR_5^Leucine rich repeats (6 copies)^108-232^E:7.7e-10`PF13855.5^LRR_8^Leucine rich repeat^113-172^E:1.6e-12`PF00560.32^LRR_1^Leucine Rich Repeat^161-181^E:0.75`PF13516.5^LRR_6^Leucine Rich repeat^161-172^E:1.6`PF13855.5^LRR_8^Leucine rich repeat^170-220^E:8.6e-13`PF13306.5^LRR_5^Leucine rich repeats (6 copies)^171-244^E:5.8e-05`PF00560.32^LRR_1^Leucine Rich Repeat^209-229^E:0.11`PF135…	.	.	COG4886^leucine Rich Repeat	KEGG:mmu:74488	GO:0005737^cellular_component^cytoplasm`GO:0070062^cellular_component^extracellular exosome`GO:0016021^cellular_component^integral component of membrane`GO:0005518^molecular_function^collagen binding`GO:0001968^molecular_function^fibronectin binding`GO:0043236^molecular_function^laminin binding`GO:0004860^molecular_function^protein kinase inhibitor activity`GO:0019221^biological_process^cytokine-…	GO:0005515^molecular_function^protein binding
TRINITY_DN27423_c4_g2	2.71278	7.70456e-21	7.78115e-19	.	.	TRINITY_DN27423_c4_g2::TRINITY_DN27423_c4_g2_i1::g.240350::m.240350	2854-3492[-]	.	UniRef90_D8LS15^UniRef90_D8LS15^Q:3198-2992,H:37-107^54.9%ID^E:1.3e-10^.^.	UniRef90_D8LS15^UniRef90_D8LS15^Q:87-167,H:25-107^53%ID^E:9.4e-13^.^.	.	.	.	.	.	.	.
TRINITY_DN27517_c1_g1	2.38238	8.86351e-21	8.92545e-19	.	.	TRINITY_DN27517_c1_g1::TRINITY_DN27517_c1_g1_i1::g.262330::m.262330	3-605[-]	.	UniRef90_D7G1L9^UniRef90_D7G1L9^Q:367-576,H:34-105^58.3%ID^E:2.6e-12^.^.	.	.	.	.	.	.	.	.
TRINITY_DN28215_c9_g1	2.44563	9.04911e-21	9.08578e-19	.	.	TRINITY_DN28215_c9_g1::TRINITY_DN28215_c9_g1_i1::g.352780::m.352780	3-164[+]	.	.	.	.	.	.	.	.	.	.
TRINITY_DN27823_c5_g2	2.59067	9.36113e-21	9.37174e-19	.	.	TRINITY_DN27823_c5_g2::TRINITY_DN27823_c5_g2_i1::g.295762::m.295762	1453-2844[-]	.	UniRef90_D7FP33^UniRef90_D7FP33^Q:2550-1594,H:27-340^27.4%ID^E:5.3e-15^.^.	UniRef90_D7FP33^UniRef90_D7FP33^Q:99-417,H:27-340^27.4%ID^E:2.6e-15^.^.	.	.	ExpAA=37.98^PredHel=2^Topology=i137-159o395-417i	.	.	.	.
TRINITY_DN53623_c0_g1	2.53842	9.79471e-21	9.77739e-19	.	.	.	.	.	.	.	.	.	.	.	.	.	.
TRINITY_DN53504_c0_g1	2.54633	1.14538e-20	1.14005e-18	.	.	.	.	.	.	.	.	.	.	.	.	.	.
TRINITY_DN27762_c8_g1	4.86364	1.1973e-20	1.18829e-18	.	.	TRINITY_DN27762_c8_g1::TRINITY_DN27762_c8_g1_i1::g.286749::m.286749	241-408[+]	.	.	.	.	.	.	.	.	.	.
TRINITY_DN26951_c6_g6	2.99553	1.26722e-20	1.25408e-18	.	.	TRINITY_DN26951_c6_g6::TRINITY_DN26951_c6_g6_i1::g.171137::m.171137	112-555[+]	.	.	UniRef90_D7G1F8^UniRef90_D7G1F8^Q:1-146,H:1-192^33.2%ID^E:4.7e-11^.^.	.	.	.	.	.	.	.
TRINITY_DN28058_c8_g1	2.2292	1.35826e-20	1.34032e-18	.	.	TRINITY_DN28058_c8_g1::TRINITY_DN28058_c8_g1_i1::g.328084::m.328084	3-347[+]	.	.	UniRef90_R1DAU9^UniRef90_R1DAU9^Q:6-93,H:27-138^59.8%ID^E:1.9e-07^.^.	PF13634.5^Nucleoporin_FG^Nucleoporin FG repeat region^6-67^E:6.9e-07`PF13634.5^Nucleoporin_FG^Nucleoporin FG repeat region^64-102^E:1.4	.	.	.	.	.	.
TRINITY_DN27416_c7_g1	3.14264	1.46353e-20	1.43597e-18	.	.	TRINITY_DN27416_c7_g1::TRINITY_DN27416_c7_g1_i1::g.238768::m.238768	2324-4414[-]	.	UniRef90_D8LSC0^UniRef90_D8LSC0^Q:4459-2429,H:920-1574^30.8%ID^E:2.1e-70^.^.	UniRef90_D7FTT9^UniRef90_D7FTT9^Q:18-672,H:392-1030^38.3%ID^E:4.3e-107^.^.	.	.	ExpAA=170.80^PredHel=8^Topology=o301-320i355-377o418-440i460-482o510-532i583-605o620-637i649-671o	.	.	.	.
TRINITY_DN27672_c4_g1	2.02905	1.5649e-20	1.53107e-18	PLA4_ORYSJ^PLA4_ORYSJ^Q:1615-2124,H:201-369^29.9%ID^E:2.5e-13^RecName: Full=Phospholipase A1-II 4;^Eukaryota; Viridiplantae; Streptophyta; Embryophyta; Tracheophyta; Spermatophyta; Magnoliophyta; Liliopsida; Poales; Poaceae; BOP clade; Oryzoideae; Oryzeae; Oryzinae; Oryza	.	TRINITY_DN27672_c4_g1::TRINITY_DN27672_c4_g1_i1::g.274601::m.274601	276-614[+]	.	UniRef90_D8LGE2^UniRef90_D8LGE2^Q:1531-2145,H:214-421^58.9%ID^E:2.3e-66^.^.	UniRef90_D8LGE2^UniRef90_D8LGE2^Q:40-110,H:145-215^67.6%ID^E:3.2e-20^.^.	.	.	ExpAA=14.85^PredHel=1^Topology=o10-32i	.	.	.	.
TRINITY_DN24749_c0_g2	3.51261	1.66748e-20	1.62221e-18	.	.	TRINITY_DN24749_c0_g2::TRINITY_DN24749_c0_g2_i1::g.52843::m.52843	994-1344[-]	.	.	.	.	.	ExpAA=34.20^PredHel=1^Topology=o10-32i	.	.	.	.
TRINITY_DN24888_c0_g1	2.56558	1.7498e-20	1.69751e-18	.	.	TRINITY_DN24888_c0_g1::TRINITY_DN24888_c0_g1_i1::g.53840::m.53840	112-276[-]	.	UniRef90_D8LJG2^UniRef90_D8LJG2^Q:794-234,H:1-181^40.7%ID^E:3.3e-23^.^.	.	.	.	.	.	.	.	.
TRINITY_DN27525_c7_g7	2.25184	2.01695e-20	1.93487e-18	.	.	.	.	.	.	.	.	.	.	.	.	.	.
TRINITY_DN27398_c6_g1	2.5384	2.03393e-20	1.94573e-18	.	.	TRINITY_DN27398_c6_g1::TRINITY_DN27398_c6_g1_i1::g.233744::m.233744	961-1716[-]	.	UniRef90_D7FWH1^UniRef90_D7FWH1^Q:1545-1027,H:46-211^31.2%ID^E:2.7e-10^.^.	UniRef90_D7FWH1^UniRef90_D7FWH1^Q:58-230,H:46-211^46.6%ID^E:7.7e-30^.^.	.	.	ExpAA=97.57^PredHel=4^Topology=i58-80o114-136i143-165o194-216i	.	.	.	.
TRINITY_DN26855_c4_g3	3.33949	2.40592e-20	2.28888e-18	.	.	TRINITY_DN26855_c4_g3::TRINITY_DN26855_c4_g3_i1::g.147286::m.147286	2-196[+]	.	UniRef90_D7G7W8^UniRef90_D7G7W8^Q:336-37,H:521-623^47.6%ID^E:5.8e-14^.^.	.	.	.	.	.	.	.	.
TRINITY_DN30565_c1_g1	2.41574	2.413e-20	2.2893e-18	.	.	TRINITY_DN30565_c1_g1::TRINITY_DN30565_c1_g1_i1::g.645745::m.645745	1-390[+]	.	.	.	.	.	ExpAA=45.58^PredHel=1^Topology=i96-118o	.	.	.	.
TRINITY_DN41205_c0_g1	3.3838	2.51005e-20	2.37483e-18	.	.	TRINITY_DN41205_c0_g1::TRINITY_DN41205_c0_g1_i1::g.672218::m.672218	2-256[+]	.	.	UniRef90_L1JDX5^UniRef90_L1JDX5^Q:3-85,H:207-289^46.4%ID^E:1.4e-07^.^.	PF13306.5^LRR_5^Leucine rich repeats (6 copies)^2-78^E:0.063`PF13855.5^LRR_8^Leucine rich repeat^7-57^E:5.6e-08`PF00560.32^LRR_1^Leucine Rich Repeat^24-43^E:1.8	.	.	.	.	.	GO:0005515^molecular_function^protein binding
TRINITY_DN30460_c1_g3	5.31128	2.55653e-20	2.40558e-18	.	.	.	.	.	.	.	.	.	.	.	.	.	.
TRINITY_DN28742_c4_g1	2.73392	2.82613e-20	2.64482e-18	.	.	TRINITY_DN28742_c4_g1::TRINITY_DN28742_c4_g1_i1::g.417130::m.417130	3-1466[+]	.	.	.	.	.	.	.	.	.	.
TRINITY_DN27238_c4_g2	2.05048	2.87972e-20	2.68766e-18	.	.	TRINITY_DN27238_c4_g2::TRINITY_DN27238_c4_g2_i1::g.204104::m.204104	175-366[+]	.	.	.	.	.	.	.	.	.	.
TRINITY_DN29824_c2_g11	2.63623	3.15472e-20	2.93636e-18	.	.	TRINITY_DN29824_c2_g11::TRINITY_DN29824_c2_g11_i1::g.555576::m.555576	671-883[-]	.	.	.	.	.	.	.	.	.	.
TRINITY_DN27779_c7_g7	2.40245	3.42608e-20	3.17179e-18	.	.	TRINITY_DN27779_c7_g7::TRINITY_DN27779_c7_g7_i1::g.289071::m.289071	346-546[+]	.	.	.	.	.	.	.	.	.	.
TRINITY_DN6133_c0_g1	2.96009	3.5014e-20	3.23283e-18	.	.	.	.	.	.	.	.	.	.	.	.	.	.
TRINITY_DN43070_c0_g1	2.95858	3.56061e-20	3.26997e-18	.	.	TRINITY_DN43070_c0_g1::TRINITY_DN43070_c0_g1_i1::g.675816::m.675816	3-674[-]	.	.	UniRef90_I2BK29^UniRef90_I2BK29^Q:5-221,H:156-369^42.8%ID^E:1.7e-09^.^.	.	.	.	.	.	.	.
TRINITY_DN30384_c1_g3	2.60989	3.77683e-20	3.45931e-18	.	.	TRINITY_DN30384_c1_g3::TRINITY_DN30384_c1_g3_i1::g.625192::m.625192	3-620[+]	.	UniRef90_D7G277^UniRef90_D7G277^Q:444-617,H:248-305^58.6%ID^E:2.7e-09^.^.	UniRef90_D7G277^UniRef90_D7G277^Q:83-205,H:185-305^46%ID^E:4.7e-09^.^.	.	.	.	.	.	.	.
TRINITY_DN27660_c6_g3	2.85731	3.96258e-20	3.61983e-18	.	.	TRINITY_DN27660_c6_g3::TRINITY_DN27660_c6_g3_i1::g.272344::m.272344	328-537[-]	.	.	.	.	.	.	.	.	.	.
TRINITY_DN49872_c0_g1	5.21297	4.23509e-20	3.84834e-18	.	.	.	.	.	.	.	.	.	.	.	.	.	.
TRINITY_DN28340_c12_g2	2.18605	4.34494e-20	3.93777e-18	.	.	.	.	.	.	.	.	.	.	.	.	.	.
TRINITY_DN28949_c10_g2	2.40067	4.71948e-20	4.23266e-18	.	.	TRINITY_DN28949_c10_g2::TRINITY_DN28949_c10_g2_i1::g.447488::m.447488	997-1149[-]	.	.	.	.	.	.	.	.	.	.
TRINITY_DN29420_c9_g1	2.38968	4.85974e-20	4.34713e-18	.	.	.	.	.	.	.	.	.	.	.	.	.	.
TRINITY_DN30083_c4_g2	2.20269	5.37583e-20	4.77161e-18	MFS4B_DANRE^MFS4B_DANRE^Q:1417-1836,H:323-460^31.4%ID^E:2.3e-06^RecName: Full=Sodium-dependent glucose transporter 1 {ECO:0000250|UniProtKB:Q80T22};^Eukaryota; Metazoa; Chordata; Craniata; Vertebrata; Euteleostomi; Actinopterygii; Neopterygii; Teleostei; Ostariophysi; Cypriniformes; Cyprinidae; Danio	.	TRINITY_DN30083_c4_g2::TRINITY_DN30083_c4_g2_i1::g.587596::m.587596	1-1977[+]	MF4B1_MOUSE^MF4B1_MOUSE^Q:461-658,H:228-425^31.7%ID^E:9.4e-12^RecName: Full=Sodium-dependent glucose transporter 1A {ECO:0000250|UniProtKB:Q80T22};^Eukaryota; Metazoa; Chordata; Craniata; Vertebrata; Euteleostomi; Mammalia; Eutheria; Euarchontoglires; Glires; Rodentia; Myomorpha; Muroidea; Muridae; Murinae; Mus; Mus	UniRef90_D7FS47^UniRef90_D7FS47^Q:307-1020,H:14-260^44.7%ID^E:6.2e-43^.^.	UniRef90_D7FS47^UniRef90_D7FS47^Q:103-357,H:14-285^50%ID^E:4.6e-58^.^.	PF07690.15^MFS_1^Major Facilitator Superfamily^110-578^E:3.7e-12	.	ExpAA=236.90^PredHel=11^Topology=o20-42i104-126o141-163i184-206o262-284i465-487o502-524i529-548o563-585i592-611o621-643i	ENOG410Y4JH^symporter activity	KEGG:mmu:215929`KO:K08175	GO:0016324^cellular_component^apical plasma membrane`GO:0016021^cellular_component^integral component of membrane`GO:0005355^molecular_function^glucose transmembrane transporter activity`GO:0015293^molecular_function^symporter activity`GO:0006814^biological_process^sodium ion transport	GO:0055085^biological_process^transmembrane transport`GO:0016021^cellular_component^integral component of membrane
TRINITY_DN27873_c8_g1	2.54443	5.82729e-20	5.13264e-18	.	.	.	.	.	.	.	.	.	.	.	.	.	.
TRINITY_DN27722_c11_g5	2.2864	6.16703e-20	5.41802e-18	.	.	TRINITY_DN27722_c11_g5::TRINITY_DN27722_c11_g5_i1::g.283476::m.283476	232-561[-]	.	.	.	.	.	.	.	.	.	.
TRINITY_DN25918_c0_g1	3.45294	7.27264e-20	6.35692e-18	.	.	TRINITY_DN25918_c0_g1::TRINITY_DN25918_c0_g1_i1::g.64440::m.64440	1-843[-]	.	UniRef90_D7G7A3^UniRef90_D7G7A3^Q:801-1,H:241-519^43%ID^E:4.3e-58^.^.	UniRef90_D7G7A3^UniRef90_D7G7A3^Q:15-281,H:241-519^43%ID^E:4.3e-58^.^.	.	.	.	.	.	.	.
TRINITY_DN28899_c7_g1	2.80159	7.9143e-20	6.86551e-18	.	.	TRINITY_DN28899_c7_g1::TRINITY_DN28899_c7_g1_i1::g.439938::m.439938	53-268[-]	.	.	.	.	.	ExpAA=41.19^PredHel=2^Topology=o10-27i48-70o	.	.	.	.
TRINITY_DN26911_c5_g1	2.28001	8.39226e-20	7.24364e-18	KAD2_ARATH^KAD2_ARATH^Q:594-1226,H:64-274^38.7%ID^E:1.7e-35^RecName: Full=Adenylate kinase 2, chloroplastic;^Eukaryota; Viridiplantae; Streptophyta; Embryophyta; Tracheophyta; Spermatophyta; Magnoliophyta; eudicotyledons; Gunneridae; Pentapetalae; rosids; malvids; Brassicales; Brassicaceae; Camelineae; Arabidopsis	.	TRINITY_DN26911_c5_g1::TRINITY_DN26911_c5_g1_i1::g.164754::m.164754	3-1892[+]	KAD2_ARATH^KAD2_ARATH^Q:198-408,H:64-274^41.5%ID^E:3.5e-40^RecName: Full=Adenylate kinase 2, chloroplastic;^Eukaryota; Viridiplantae; Streptophyta; Embryophyta; Tracheophyta; Spermatophyta; Magnoliophyta; eudicotyledons; Gunneridae; Pentapetalae; rosids; malvids; Brassicales; Brassicaceae; Camelineae; Arabidopsis	UniRef90_D8LDL6^UniRef90_D8LDL6^Q:474-1889,H:5-479^74.5%ID^E:1.6e-199^.^.	UniRef90_D8LDL6^UniRef90_D8LDL6^Q:158-629,H:5-479^78.9%ID^E:2.1e-214^.^.	PF00406.21^ADK^Adenylate kinase^203-377^E:7e-30`PF13207.5^AAA_17^AAA domain^204-317^E:1.8e-13`PF15916.4^DUF4743^Domain of unknown function (DUF4743)^449-579^E:5.6e-09	.	.	COG0563^Catalyzes the reversible transfer of the terminal phosphate group between ATP and AMP. Plays an important role in cellular energy homeostasis and in adenine nucleotide metabolism (By similarity)	KEGG:ath:AT5G47840`KO:K00939	GO:0009507^cellular_component^chloroplast`GO:0009570^cellular_component^chloroplast stroma`GO:0004017^molecular_function^adenylate kinase activity`GO:0005524^molecular_function^ATP binding`GO:2000505^biological_process^regulation of energy homeostasis	.
TRINITY_DN54194_c0_g1	3.71601	1.27078e-19	1.08328e-17	.	.	.	.	.	.	.	.	.	.	.	.	.	.
TRINITY_DN36448_c0_g1	3.53273	1.40916e-19	1.19532e-17	.	.	.	.	.	.	.	.	.	.	.	.	.	.
TRINITY_DN27708_c1_g1	2.28371	1.71633e-19	1.4452e-17	.	.	TRINITY_DN27708_c1_g1::TRINITY_DN27708_c1_g1_i1::g.280044::m.280044	3645-4130[+]	.	UniRef90_D8LED3^UniRef90_D8LED3^Q:4123-3425,H:394-628^54.4%ID^E:4.9e-70^.^.	.	.	.	.	.	.	.	.
TRINITY_DN29040_c8_g4	4.62712	1.80641e-19	1.51365e-17	.	.	TRINITY_DN29040_c8_g4::TRINITY_DN29040_c8_g4_i1::g.459433::m.459433	3-200[+]	.	UniRef90_D8LHU1^UniRef90_D8LHU1^Q:233-51,H:160-220^47.5%ID^E:2.5e-08^.^.	.	.	.	.	.	.	.	.
TRINITY_DN27164_c11_g1	3.08716	2.11801e-19	1.77044e-17	.	.	.	.	.	.	.	.	.	.	.	.	.	.
TRINITY_DN37019_c0_g1	4.44347	2.23403e-19	1.8629e-17	.	.	TRINITY_DN37019_c0_g1::TRINITY_DN37019_c0_g1_i1::g.664955::m.664955	79-276[+]	.	UniRef90_D8LDW5^UniRef90_D8LDW5^Q:79-276,H:1-70^51.4%ID^E:5.5e-10^.^.	UniRef90_D8LDW5^UniRef90_D8LDW5^Q:1-66,H:1-70^51.4%ID^E:5.1e-10^.^.	.	.	.	.	.	.	.
TRINITY_DN30545_c0_g5	2.6151	2.2762e-19	1.89348e-17	SLAH2_ARATH^SLAH2_ARATH^Q:5-655,H:204-412^24.3%ID^E:1.3e-10^RecName: Full=S-type anion channel SLAH2;^Eukaryota; Viridiplantae; Streptophyta; Embryophyta; Tracheophyta; Spermatophyta; Magnoliophyta; eudicotyledons; Gunneridae; Pentapetalae; rosids; malvids; Brassicales; Brassicaceae; Camelineae; Arabidopsis	.	TRINITY_DN30545_c0_g5::TRINITY_DN30545_c0_g5_i1::g.643150::m.643150	2-1417[+]	SLAH3_ARATH^SLAH3_ARATH^Q:2-243,H:319-552^23.5%ID^E:5.1e-12^RecName: Full=S-type anion channel SLAH3;^Eukaryota; Viridiplantae; Streptophyta; Embryophyta; Tracheophyta; Spermatophyta; Magnoliophyta; eudicotyledons; Gunneridae; Pentapetalae; rosids; malvids; Brassicales; Brassicaceae; Camelineae; Arabidopsis	UniRef90_D7G375^UniRef90_D7G375^Q:5-1414,H:423-891^50.5%ID^E:7.1e-138^.^.	UniRef90_D7G375^UniRef90_D7G375^Q:2-471,H:423-891^53.5%ID^E:2.9e-147^.^.	PF03595.16^SLAC1^Voltage-dependent anion channel^1-249^E:1.7e-26`PF01814.22^Hemerythrin^Hemerythrin HHE cation binding domain^270-406^E:2.6e-06	.	ExpAA=166.08^PredHel=8^Topology=o15-37i49-71o81-99i106-122o142-164i171-193o203-225i232-254o	ENOG4111I0D^C4-dicarboxylate transporter malic acid transport protein	KEGG:ath:AT5G24030	GO:0016021^cellular_component^integral component of membrane`GO:0005886^cellular_component^plasma membrane`GO:0008308^molecular_function^voltage-gated anion channel activity`GO:0006873^biological_process^cellular ion homeostasis`GO:0006821^biological_process^chloride transport`GO:0009651^biological_process^response to salt stress`GO:0009414^biological_process^response to water deprivation	GO:0055085^biological_process^transmembrane transport`GO:0016021^cellular_component^integral component of membrane
TRINITY_DN27261_c10_g2	2.34614	2.37221e-19	1.96859e-17	.	.	TRINITY_DN27261_c10_g2::TRINITY_DN27261_c10_g2_i1::g.215076::m.215076	469-1971[-]	.	UniRef90_D7FLX1^UniRef90_D7FLX1^Q:1134-745,H:1-130^76.9%ID^E:6.6e-49^.^.	UniRef90_D7FLX1^UniRef90_D7FLX1^Q:280-409,H:1-130^89.2%ID^E:5.4e-59^.^.	.	.	ExpAA=73.99^PredHel=2^Topology=i285-307o317-339i	.	.	.	.
TRINITY_DN27520_c1_g1	2.81566	2.99968e-19	2.47736e-17	.	.	TRINITY_DN27520_c1_g1::TRINITY_DN27520_c1_g1_i1::g.253022::m.253022	357-578[-]	.	.	.	.	.	.	.	.	.	.
TRINITY_DN27155_c7_g6	2.1922	3.44521e-19	2.82499e-17	.	.	TRINITY_DN27155_c7_g6::TRINITY_DN27155_c7_g6_i1::g.199421::m.199421	2-1360[+]	.	UniRef90_D7G409^UniRef90_D7G409^Q:737-1357,H:246-443^53.1%ID^E:1.2e-52^.^.	UniRef90_D7G409^UniRef90_D7G409^Q:94-452,H:65-443^44.1%ID^E:4.8e-67^.^.	.	.	.	.	.	.	.
TRINITY_DN28660_c1_g2	2.5459	4.6053e-19	3.73181e-17	.	.	.	.	.	.	.	.	.	.	.	.	.	.
TRINITY_DN27992_c0_g1	2.12589	5.94178e-19	4.80095e-17	.	.	.	.	.	.	.	.	.	.	.	.	.	.
TRINITY_DN29617_c2_g1	2.11449	5.95257e-19	4.80095e-17	.	.	.	.	.	.	.	.	.	.	.	.	.	.
TRINITY_DN28797_c7_g1	2.6318	6.04759e-19	4.86619e-17	.	.	TRINITY_DN28797_c7_g1::TRINITY_DN28797_c7_g1_i1::g.427706::m.427706	371-532[-]	.	UniRef90_D8LT30^UniRef90_D8LT30^Q:2202-1864,H:1221-1364^43.8%ID^E:4e-18^.^.	.	.	.	ExpAA=18.89^PredHel=1^Topology=i35-52o	.	.	.	.
TRINITY_DN38635_c0_g1	2.00577	7.53176e-19	5.99045e-17	.	.	.	.	.	.	.	.	.	.	.	.	.	.
TRINITY_DN29423_c4_g2	2.24633	9.40596e-19	7.41263e-17	.	.	.	.	.	.	.	.	.	.	.	.	.	.
TRINITY_DN31176_c0_g1	2.08655	9.74866e-19	7.66498e-17	.	.	TRINITY_DN31176_c0_g1::TRINITY_DN31176_c0_g1_i1::g.654228::m.654228	466-738[-]	.	.	.	.	.	ExpAA=21.64^PredHel=1^Topology=i58-80o	.	.	.	.
TRINITY_DN30384_c1_g1	3.16365	9.77068e-19	7.66498e-17	LRFN3_BOVIN^LRFN3_BOVIN^Q:11-283,H:82-172^38.5%ID^E:7.4e-09^RecName: Full=Leucine-rich repeat and fibronectin type-III domain-containing protein 3;^Eukaryota; Metazoa; Chordata; Craniata; Vertebrata; Euteleostomi; Mammalia; Eutheria; Laurasiatheria; Cetartiodactyla; Ruminantia; Pecora; Bovidae; Bovinae; Bos	.	TRINITY_DN30384_c1_g1::TRINITY_DN30384_c1_g1_i1::g.625178::m.625178	2-304[+]	LRFN3_BOVIN^LRFN3_BOVIN^Q:4-94,H:82-172^38.5%ID^E:7.4e-09^RecName: Full=Leucine-rich repeat and fibronectin type-III domain-containing protein 3;^Eukaryota; Metazoa; Chordata; Craniata; Vertebrata; Euteleostomi; Mammalia; Eutheria; Laurasiatheria; Cetartiodactyla; Ruminantia; Pecora; Bovidae; Bovinae; Bos	UniRef90_L1JDX5^UniRef90_L1JDX5^Q:5-304,H:55-153^41%ID^E:7.1e-11^.^.	UniRef90_L1JDX5^UniRef90_L1JDX5^Q:2-101,H:55-153^41%ID^E:7.1e-11^.^.	PF13855.5^LRR_8^Leucine rich repeat^3-41^E:4.4e-07`PF13306.5^LRR_5^Leucine rich repeats (6 copies)^4-87^E:0.00083`PF13855.5^LRR_8^Leucine rich repeat^34-76^E:3.8e-09`PF00560.32^LRR_1^Leucine Rich Repeat^54-91^E:1.3	.	.	COG4886^leucine Rich Repeat	KEGG:bta:767839`KO:K16356	GO:0030424^cellular_component^axon`GO:0030054^cellular_component^cell junction`GO:0009986^cellular_component^cell surface`GO:0030425^cellular_component^dendrite`GO:0005615^cellular_component^extracellular space`GO:0016021^cellular_component^integral component of membrane`GO:0045211^cellular_component^postsynaptic membrane`GO:0042734^cellular_component^presynaptic membrane`GO:0005578^cellular_comp…	GO:0005515^molecular_function^protein binding
TRINITY_DN28547_c4_g1	2.48263	1.12485e-18	8.80428e-17	.	.	TRINITY_DN28547_c4_g1::TRINITY_DN28547_c4_g1_i1::g.394337::m.394337	3-1187[-]	.	UniRef90_D8LMS9^UniRef90_D8LMS9^Q:1100-225,H:21-306^67.6%ID^E:2.5e-122^.^.	UniRef90_D8LMS9^UniRef90_D8LMS9^Q:18-343,H:9-328^64.3%ID^E:9.3e-123^.^.	PF03067.14^LPMO_10^Lytic polysaccharide mono-oxygenase, cellulose-degrading^35-315^E:1e-23	.	.	.	.	.	.
TRINITY_DN30407_c1_g2	3.17489	1.1292e-18	8.81825e-17	.	.	TRINITY_DN30407_c1_g2::TRINITY_DN30407_c1_g2_i1::g.632062::m.632062	178-366[-]	.	UniRef90_D7FRH1^UniRef90_D7FRH1^Q:2164-677,H:775-1233^47%ID^E:3.4e-115^.^.	.	.	.	.	.	.	.	.
TRINITY_DN28943_c7_g1	3.12893	1.31285e-18	1.01832e-16	.	.	.	.	.	.	.	.	.	.	.	.	.	.
TRINITY_DN28340_c16_g1	2.8191	1.33769e-18	1.03525e-16	.	.	.	.	.	.	.	.	.	.	.	.	.	.
TRINITY_DN21473_c0_g2	2.92043	1.34337e-18	1.03732e-16	.	.	TRINITY_DN21473_c0_g2::TRINITY_DN21473_c0_g2_i1::g.38949::m.38949	1-789[-]	.	UniRef90_D7G5T0^UniRef90_D7G5T0^Q:690-88,H:110-316^31.8%ID^E:4e-21^.^.	UniRef90_D7G5T0^UniRef90_D7G5T0^Q:34-234,H:110-316^34.5%ID^E:1.2e-25^.^.	.	.	ExpAA=85.45^PredHel=4^Topology=i39-56o122-144i165-187o214-236i	.	.	.	.
TRINITY_DN29920_c2_g1	3.05744	1.40981e-18	1.08618e-16	NLP2_ORYSJ^NLP2_ORYSJ^Q:535-801,H:542-623^41.6%ID^E:2.3e-08^RecName: Full=Protein NLP2 {ECO:0000303|PubMed:15785851};^Eukaryota; Viridiplantae; Streptophyta; Embryophyta; Tracheophyta; Spermatophyta; Magnoliophyta; Liliopsida; Poales; Poaceae; BOP clade; Oryzoideae; Oryzeae; Oryzinae; Oryza	.	TRINITY_DN29920_c2_g1::TRINITY_DN29920_c2_g1_i1::g.569116::m.569116	667-1584[+]	NLP3_ORYSJ^NLP3_ORYSJ^Q:2-143,H:611-759^29.1%ID^E:4.7e-06^RecName: Full=Protein NLP3;^Eukaryota; Viridiplantae; Streptophyta; Embryophyta; Tracheophyta; Spermatophyta; Magnoliophyta; Liliopsida; Poales; Poaceae; BOP clade; Oryzoideae; Oryzeae; Oryzinae; Oryza	UniRef90_D8LEC2^UniRef90_D8LEC2^Q:601-1068,H:95-248^41.9%ID^E:8.8e-20^.^.	UniRef90_D7FN15^UniRef90_D7FN15^Q:6-172,H:84-247^33.1%ID^E:5.7e-11^.^.	PF02042.14^RWP-RK^RWP-RK domain^1-35^E:4.7e-13	.	.	ENOG4110HDW^RWP-RK domain-containing protein	KEGG:osa:4327787	GO:0005634^cellular_component^nucleus`GO:0003677^molecular_function^DNA binding`GO:0006355^biological_process^regulation of transcription, DNA-templated`GO:0006351^biological_process^transcription, DNA-templated	.
TRINITY_DN30117_c2_g8	3.38406	1.42313e-18	1.09217e-16	PMP6_CHLPN^PMP6_CHLPN^Q:558-2204,H:149-674^27.9%ID^E:7.7e-26^RecName: Full=Probable outer membrane protein pmp6;^Bacteria; Chlamydiae; Chlamydiales; Chlamydiaceae; Chlamydia/Chlamydophila group; Chlamydia	.	TRINITY_DN30117_c2_g8::TRINITY_DN30117_c2_g8_i1::g.594785::m.594785	237-2987[+]	PMP6_CHLPN^PMP6_CHLPN^Q:108-625,H:149-671^28.9%ID^E:3.2e-26^RecName: Full=Probable outer membrane protein pmp6;^Bacteria; Chlamydiae; Chlamydiales; Chlamydiaceae; Chlamydia/Chlamydophila group; Chlamydia	UniRef90_D7G1E0^UniRef90_D7G1E0^Q:198-2207,H:181-861^39.3%ID^E:2.6e-81^.^.	UniRef90_D7G1E0^UniRef90_D7G1E0^Q:35-657,H:228-861^41.8%ID^E:2.6e-83^.^.	PF02415.16^Chlam_PMP^Chlamydia polymorphic membrane protein (Chlamydia_PMP) repeat^257-273^E:0.038`PF02415.16^Chlam_PMP^Chlamydia polymorphic membrane protein (Chlamydia_PMP) repeat^397-413^E:0.027	.	.	.	KEGG:cpa:CP_0309`KEGG:cpj:pmp_6`KEGG:cpn:CPn0444`KEGG:cpt:CpB0460	GO:0009279^cellular_component^cell outer membrane`GO:0005618^cellular_component^cell wall`GO:0005576^cellular_component^extracellular region`GO:0016021^cellular_component^integral component of membrane	.
TRINITY_DN28838_c3_g8	3.06725	1.45488e-18	1.11343e-16	LRC15_HUMAN^LRC15_HUMAN^Q:2-406,H:213-348^39.7%ID^E:7.7e-17^RecName: Full=Leucine-rich repeat-containing protein 15;^Eukaryota; Metazoa; Chordata; Craniata; Vertebrata; Euteleostomi; Mammalia; Eutheria; Euarchontoglires; Primates; Haplorrhini; Catarrhini; Hominidae; Homo	.	TRINITY_DN28838_c3_g8::TRINITY_DN28838_c3_g8_i1::g.428132::m.428132	2-415[+]	LRC15_MOUSE^LRC15_MOUSE^Q:1-135,H:213-348^39%ID^E:5e-16^RecName: Full=Leucine-rich repeat-containing protein 15;^Eukaryota; Metazoa; Chordata; Craniata; Vertebrata; Euteleostomi; Mammalia; Eutheria; Euarchontoglires; Glires; Rodentia; Myomorpha; Muroidea; Muridae; Murinae; Mus; Mus	UniRef90_L1JDX5^UniRef90_L1JDX5^Q:2-415,H:122-260^50.4%ID^E:2.2e-26^.^.	UniRef90_L1JDX5^UniRef90_L1JDX5^Q:1-138,H:122-260^50.4%ID^E:2.2e-26^.^.	PF13855.5^LRR_8^Leucine rich repeat^34-92^E:1.5e-13`PF13306.5^LRR_5^Leucine rich repeats (6 copies)^46-137^E:1.9e-08`PF13855.5^LRR_8^Leucine rich repeat^81-136^E:7e-16`PF00560.32^LRR_1^Leucine Rich Repeat^105-127^E:0.94	.	.	COG4886^leucine Rich Repeat	KEGG:mmu:74488	GO:0005737^cellular_component^cytoplasm`GO:0070062^cellular_component^extracellular exosome`GO:0016021^cellular_component^integral component of membrane`GO:0005518^molecular_function^collagen binding`GO:0001968^molecular_function^fibronectin binding`GO:0043236^molecular_function^laminin binding`GO:0004860^molecular_function^protein kinase inhibitor activity`GO:0019221^biological_process^cytokine-…	GO:0005515^molecular_function^protein binding
TRINITY_DN27375_c5_g6	2.76053	1.51577e-18	1.15746e-16	.	.	.	.	.	.	.	.	.	.	.	.	.	.
TRINITY_DN27600_c8_g1	2.56878	1.55896e-18	1.18258e-16	.	.	.	.	.	.	.	.	.	.	.	.	.	.
TRINITY_DN28811_c4_g3	2.67066	1.58889e-18	1.20096e-16	SKP1_EMENI^SKP1_EMENI^Q:655-275,H:37-160^39.4%ID^E:1.8e-21^RecName: Full=E3 ubiquitin ligase complex SCF subunit sconC;^Eukaryota; Fungi; Dikarya; Ascomycota; Pezizomycotina; Eurotiomycetes; Eurotiomycetidae; Eurotiales; Aspergillaceae; Aspergillus	.	TRINITY_DN28811_c4_g3::TRINITY_DN28811_c4_g3_i1::g.430723::m.430723	540-965[+]	.	UniRef90_D7G2Z2^UniRef90_D7G2Z2^Q:664-263,H:68-201^76.9%ID^E:1.7e-55^.^.	.	.	.	.	.	.	.	.
TRINITY_DN27040_c4_g4	2.39915	1.59017e-18	1.20096e-16	PI5K3_ARATH^PI5K3_ARATH^Q:795-1241,H:55-180^37.6%ID^E:3.9e-23^RecName: Full=Phosphatidylinositol 4-phosphate 5-kinase 3;^Eukaryota; Viridiplantae; Streptophyta; Embryophyta; Tracheophyta; Spermatophyta; Magnoliophyta; eudicotyledons; Gunneridae; Pentapetalae; rosids; malvids; Brassicales; Brassicaceae; Camelineae; Arabidopsis	.	TRINITY_DN27040_c4_g4::TRINITY_DN27040_c4_g4_i1::g.183642::m.183642	2689-3207[+]	.	UniRef90_D7G303^UniRef90_D7G303^Q:762-1379,H:146-363^56.6%ID^E:1.6e-65^.^.	.	.	.	ExpAA=22.28^PredHel=1^Topology=o88-110i	.	.	.	.
TRINITY_DN27689_c3_g1	2.12757	1.62586e-18	1.22523e-16	.	.	TRINITY_DN27689_c3_g1::TRINITY_DN27689_c3_g1_i1::g.276550::m.276550	817-975[+]	.	.	.	.	.	.	.	.	.	.
TRINITY_DN28000_c8_g6	2.99998	1.64511e-18	1.23703e-16	.	.	.	.	.	.	.	.	.	.	.	.	.	.
TRINITY_DN28192_c3_g1	2.28969	1.65863e-18	1.24448e-16	.	.	TRINITY_DN28192_c3_g1::TRINITY_DN28192_c3_g1_i1::g.347399::m.347399	779-937[-]	.	.	.	.	.	.	.	.	.	.
TRINITY_DN29692_c2_g1	2.62933	1.66898e-18	1.24952e-16	.	.	TRINITY_DN29692_c2_g1::TRINITY_DN29692_c2_g1_i1::g.538408::m.538408	2-559[+]	.	.	.	.	.	.	.	.	.	.
TRINITY_DN27415_c3_g2	2.22379	1.79727e-18	1.33974e-16	KCO3_ORYSJ^KCO3_ORYSJ^Q:343-963,H:156-362^35.6%ID^E:8.3e-24^RecName: Full=Two pore potassium channel c;^Eukaryota; Viridiplantae; Streptophyta; Embryophyta; Tracheophyta; Spermatophyta; Magnoliophyta; Liliopsida; Poales; Poaceae; BOP clade; Oryzoideae; Oryzeae; Oryzinae; Oryza	.	TRINITY_DN27415_c3_g2::TRINITY_DN27415_c3_g2_i1::g.238287::m.238287	1-285[-]	.	UniRef90_D7FN95^UniRef90_D7FN95^Q:349-954,H:93-278^60.9%ID^E:1.6e-55^.^.	.	.	.	.	.	.	.	.
TRINITY_DN25821_c0_g1	4.51421	1.85872e-18	1.38256e-16	.	.	TRINITY_DN25821_c0_g1::TRINITY_DN25821_c0_g1_i1::g.63183::m.63183	3-584[-]	.	UniRef90_D8M8U2^UniRef90_D8M8U2^Q:515-30,H:74-222^34.7%ID^E:1.2e-06^.^.	UniRef90_D8M8U2^UniRef90_D8M8U2^Q:3-192,H:49-256^37.1%ID^E:1.2e-14^.^.	.	.	.	.	.	.	.
TRINITY_DN28592_c6_g1	2.42209	1.94978e-18	1.44717e-16	.	.	TRINITY_DN28592_c6_g1::TRINITY_DN28592_c6_g1_i1::g.402638::m.402638	468-617[-]	.	.	.	.	.	.	.	.	.	.
TRINITY_DN29010_c5_g2	2.01852	2.14611e-18	1.58605e-16	.	.	TRINITY_DN29010_c5_g2::TRINITY_DN29010_c5_g2_i1::g.456697::m.456697	1501-1764[+]	.	.	.	.	.	.	.	.	.	.
TRINITY_DN46033_c0_g1	3.3282	2.35988e-18	1.73658e-16	.	.	TRINITY_DN46033_c0_g1::TRINITY_DN46033_c0_g1_i1::g.681099::m.681099	1-279[-]	.	UniRef90_D8LML4^UniRef90_D8LML4^Q:279-55,H:37-126^44.4%ID^E:6.3e-06^.^.	UniRef90_D8LML4^UniRef90_D8LML4^Q:1-93,H:37-121^44.1%ID^E:4.9e-06^.^.	.	.	.	.	.	.	.
TRINITY_DN26037_c0_g2	2.63518	2.55099e-18	1.86526e-16	.	.	TRINITY_DN26037_c0_g2::TRINITY_DN26037_c0_g2_i1::g.65479::m.65479	145-303[-]	.	.	.	.	.	.	.	.	.	.
TRINITY_DN27722_c11_g1	2.30111	3.03166e-18	2.21202e-16	ITCH_MOUSE^ITCH_MOUSE^Q:2259-1924,H:319-430^32.8%ID^E:1.8e-06^RecName: Full=E3 ubiquitin-protein ligase Itchy;^Eukaryota; Metazoa; Chordata; Craniata; Vertebrata; Euteleostomi; Mammalia; Eutheria; Euarchontoglires; Glires; Rodentia; Myomorpha; Muroidea; Muridae; Murinae; Mus; Mus	.	TRINITY_DN27722_c11_g1::TRINITY_DN27722_c11_g1_i1::g.283427::m.283427	1627-3006[-]	NEDD4_RAT^NEDD4_RAT^Q:252-361,H:404-490^30.9%ID^E:3.7e-07^RecName: Full=E3 ubiquitin-protein ligase NEDD4;^Eukaryota; Metazoa; Chordata; Craniata; Vertebrata; Euteleostomi; Mammalia; Eutheria; Euarchontoglires; Glires; Rodentia; Myomorpha; Muroidea; Muridae; Murinae; Rattus	UniRef90_D7FP33^UniRef90_D7FP33^Q:2991-1846,H:148-523^40.9%ID^E:2.5e-76^.^.	UniRef90_D7FP33^UniRef90_D7FP33^Q:6-418,H:148-556^43.4%ID^E:3.6e-86^.^.	PF00397.25^WW^WW domain^332-361^E:2e-11	.	ExpAA=23.38^PredHel=1^Topology=o180-202i	COG5021^ubiquitin protein ligase	KEGG:rno:25489`KO:K10591	GO:0005737^cellular_component^cytoplasm`GO:0045121^cellular_component^membrane raft`GO:0005902^cellular_component^microvillus`GO:0005886^cellular_component^plasma membrane`GO:0008022^molecular_function^protein C-terminus binding`GO:0061630^molecular_function^ubiquitin protein ligase activity`GO:0004842^molecular_function^ubiquitin-protein transferase activity`GO:0006955^biological_process^immune …	GO:0005515^molecular_function^protein binding
TRINITY_DN29080_c4_g1	3.10335	3.12689e-18	2.27188e-16	.	.	TRINITY_DN29080_c4_g1::TRINITY_DN29080_c4_g1_i1::g.462484::m.462484	792-1904[-]	.	UniRef90_D7G4F1^UniRef90_D7G4F1^Q:1898-1665,H:169-246^39.7%ID^E:3e-06^.^.	UniRef90_D7G4F1^UniRef90_D7G4F1^Q:3-80,H:169-246^39.7%ID^E:1.8e-06^.^.	.	.	ExpAA=177.16^PredHel=7^Topology=o49-71i84-106o126-148i161-183o198-220i256-278o288-310i	.	.	.	.
TRINITY_DN27626_c8_g1	2.86077	3.61947e-18	2.61323e-16	.	.	.	.	.	.	.	.	.	.	.	.	.	.
TRINITY_DN26435_c8_g7	2.26161	3.67057e-18	2.64458e-16	.	.	TRINITY_DN26435_c8_g7::TRINITY_DN26435_c8_g7_i1::g.91654::m.91654	1753-2508[-]	.	UniRef90_D7G4S4^UniRef90_D7G4S4^Q:2508-1756,H:1-255^61.6%ID^E:6.2e-74^.^.	UniRef90_D7G4S4^UniRef90_D7G4S4^Q:1-251,H:1-255^74.9%ID^E:1.2e-96^.^.	.	.	.	.	.	.	.
TRINITY_DN28215_c2_g1	3.20074	4.00487e-18	2.87941e-16	.	.	.	.	.	.	.	.	.	.	.	.	.	.
TRINITY_DN25932_c1_g1	2.29009	4.1055e-18	2.93949e-16	.	.	.	.	.	.	.	.	.	.	.	.	.	.
TRINITY_DN29456_c4_g1	2.04859	4.51103e-18	3.21647e-16	.	.	.	.	.	.	.	.	.	.	.	.	.	.
TRINITY_DN29525_c1_g2	2.17714	4.86336e-18	3.44628e-16	.	.	TRINITY_DN29525_c1_g2::TRINITY_DN29525_c1_g2_i1::g.519182::m.519182	3-233[+]	.	UniRef90_D7G0B0^UniRef90_D7G0B0^Q:3-233,H:1495-1571^81.8%ID^E:8.9e-30^.^.	UniRef90_D7G0B0^UniRef90_D7G0B0^Q:1-77,H:1495-1571^81.8%ID^E:8.9e-30^.^.	.	.	.	.	.	.	.
TRINITY_DN29007_c10_g3	2.03397	5.01232e-18	3.54454e-16	.	.	TRINITY_DN29007_c10_g3::TRINITY_DN29007_c10_g3_i1::g.454806::m.454806	3346-4080[-]	.	.	.	.	.	ExpAA=22.31^PredHel=1^Topology=o196-218i	.	.	.	.
TRINITY_DN28639_c1_g1	2.31375	5.33973e-18	3.75296e-16	.	.	TRINITY_DN28639_c1_g1::TRINITY_DN28639_c1_g1_i1::g.405227::m.405227	654-923[+]	.	.	.	.	.	ExpAA=28.53^PredHel=1^Topology=i2-24o	.	.	.	.
TRINITY_DN26037_c0_g1	2.65177	5.78091e-18	4.04697e-16	.	.	.	.	.	.	.	.	.	.	.	.	.	.
TRINITY_DN28108_c4_g6	2.13164	5.78155e-18	4.04697e-16	.	.	.	.	.	.	.	.	.	.	.	.	.	.
TRINITY_DN29498_c2_g3	2.90031	5.80506e-18	4.05518e-16	LIMKB_DICDI^LIMKB_DICDI^Q:211-858,H:743-948^35.8%ID^E:3.7e-26^RecName: Full=Probable LIM domain-containing serine/threonine-protein kinase DDB_G0286997;^Eukaryota; Amoebozoa; Mycetozoa; Dictyosteliida; Dictyostelium	.	TRINITY_DN29498_c2_g3::TRINITY_DN29498_c2_g3_i1::g.515713::m.515713	1-897[+]	LIMKB_DICDI^LIMKB_DICDI^Q:71-286,H:743-948^35.8%ID^E:1.8e-26^RecName: Full=Probable LIM domain-containing serine/threonine-protein kinase DDB_G0286997;^Eukaryota; Amoebozoa; Mycetozoa; Dictyosteliida; Dictyostelium	UniRef90_D7FN19^UniRef90_D7FN19^Q:187-849,H:927-1148^64.9%ID^E:2.2e-78^.^.	UniRef90_D7FN19^UniRef90_D7FN19^Q:63-283,H:927-1148^64.9%ID^E:1.1e-78^.^.	PF01163.21^RIO1^RIO1 family^41-170^E:1.7e-05`PF07714.16^Pkinase_Tyr^Protein tyrosine kinase^46-287^E:6.9e-48`PF00069.24^Pkinase^Protein kinase domain^49-287^E:7.7e-39	.	.	.	.	GO:0005737^cellular_component^cytoplasm`GO:0005524^molecular_function^ATP binding`GO:0046872^molecular_function^metal ion binding`GO:0004672^molecular_function^protein kinase activity`GO:0004674^molecular_function^protein serine/threonine kinase activity`GO:0004871^molecular_function^signal transducer activity`GO:0035556^biological_process^intracellular signal transduction`GO:0006468^biological_p…	GO:0004672^molecular_function^protein kinase activity`GO:0006468^biological_process^protein phosphorylation`GO:0005524^molecular_function^ATP binding
TRINITY_DN24632_c0_g1	2.45832	5.97002e-18	4.15357e-16	.	.	.	.	.	.	.	.	.	.	.	.	.	.
TRINITY_DN30088_c2_g4	2.76718	6.00924e-18	4.17242e-16	.	.	TRINITY_DN30088_c2_g4::TRINITY_DN30088_c2_g4_i1::g.588334::m.588334	1-273[+]	.	UniRef90_D7G122^UniRef90_D7G122^Q:4-267,H:62-147^43.2%ID^E:6.2e-12^.^.	UniRef90_D7G122^UniRef90_D7G122^Q:2-89,H:62-147^43.2%ID^E:4.4e-12^.^.	.	.	.	.	.	.	.
TRINITY_DN30283_c3_g5	4.30844	6.56978e-18	4.55244e-16	.	.	TRINITY_DN30283_c3_g5::TRINITY_DN30283_c3_g5_i1::g.613167::m.613167	685-1221[+]	.	UniRef90_D7G3X5^UniRef90_D7G3X5^Q:1209-463,H:317-554^33.5%ID^E:6e-27^.^.	.	.	.	.	.	.	.	.
TRINITY_DN28535_c13_g1	2.37237	7.36512e-18	5.08311e-16	.	.	TRINITY_DN28535_c13_g1::TRINITY_DN28535_c13_g1_i1::g.389932::m.389932	617-775[+]	.	.	.	.	.	.	.	.	.	.
TRINITY_DN39001_c0_g1	2.72929	7.8235e-18	5.38867e-16	.	.	TRINITY_DN39001_c0_g1::TRINITY_DN39001_c0_g1_i1::g.668761::m.668761	1-306[+]	.	.	.	.	.	.	.	.	.	.
TRINITY_DN27992_c0_g2	2.01128	8.16861e-18	5.60396e-16	.	.	TRINITY_DN27992_c0_g2::TRINITY_DN27992_c0_g2_i1::g.316192::m.316192	229-804[+]	.	UniRef90_D7G1E6^UniRef90_D7G1E6^Q:499-798,H:23-122^49%ID^E:9.2e-17^.^.	UniRef90_D7G1E6^UniRef90_D7G1E6^Q:91-190,H:23-122^49%ID^E:5.7e-17^.^.	.	.	.	.	.	.	.
TRINITY_DN28723_c9_g1	2.6978	1.23636e-17	8.33245e-16	.	.	.	.	.	.	.	.	.	.	.	.	.	.
TRINITY_DN27125_c13_g1	2.05377	1.30482e-17	8.77668e-16	.	.	TRINITY_DN27125_c13_g1::TRINITY_DN27125_c13_g1_i1::g.195160::m.195160	888-1127[-]	.	.	.	.	.	ExpAA=22.47^PredHel=1^Topology=i7-29o	.	.	.	.
TRINITY_DN26972_c3_g6	2.04381	1.37044e-17	9.20013e-16	.	.	.	.	.	.	.	.	.	.	.	.	.	.
TRINITY_DN28752_c8_g3	2.7417	1.62251e-17	1.07872e-15	.	.	TRINITY_DN28752_c8_g3::TRINITY_DN28752_c8_g3_i1::g.422493::m.422493	844-1284[-]	.	UniRef90_D7FWG8^UniRef90_D7FWG8^Q:96-1043,H:19-340^59.9%ID^E:1.3e-101^.^.	.	.	.	.	.	.	.	.
TRINITY_DN27421_c4_g4	3.24064	1.83099e-17	1.21031e-15	.	.	TRINITY_DN27421_c4_g4::TRINITY_DN27421_c4_g4_i1::g.238472::m.238472	3-275[+]	.	.	.	.	.	ExpAA=42.86^PredHel=2^Topology=o33-55i68-90o	.	.	.	.
TRINITY_DN39899_c0_g1	3.7904	2.05255e-17	1.35158e-15	.	.	.	.	.	.	.	.	.	.	.	.	.	.
TRINITY_DN19892_c0_g1	4.74884	2.09978e-17	1.37741e-15	.	.	.	.	.	.	.	.	.	.	.	.	.	.
TRINITY_DN27449_c10_g4	2.71352	2.28825e-17	1.49252e-15	.	.	TRINITY_DN27449_c10_g4::TRINITY_DN27449_c10_g4_i1::g.243146::m.243146	963-1160[-]	.	.	.	.	.	.	.	.	.	.
TRINITY_DN29831_c1_g2	2.49504	2.3763e-17	1.54702e-15	.	.	TRINITY_DN29831_c1_g2::TRINITY_DN29831_c1_g2_i1::g.556439::m.556439	433-582[+]	.	.	.	.	.	.	.	.	.	.
TRINITY_DN26748_c10_g1	3.0075	2.8842e-17	1.86427e-15	.	.	TRINITY_DN26748_c10_g1::TRINITY_DN26748_c10_g1_i1::g.137764::m.137764	186-773[-]	.	UniRef90_A0A182GJG5^UniRef90_A0A182GJG5^Q:944-567,H:142-274^37.3%ID^E:4.7e-13^.^.	.	.	.	.	.	.	.	.
TRINITY_DN26581_c11_g2	3.32054	3.20503e-17	2.05929e-15	.	.	.	.	.	.	.	.	.	.	.	.	.	.
TRINITY_DN26733_c3_g2	2.26115	3.22191e-17	2.06629e-15	.	.	TRINITY_DN26733_c3_g2::TRINITY_DN26733_c3_g2_i1::g.136884::m.136884	511-756[+]	.	.	.	.	.	.	.	.	.	.
TRINITY_DN26793_c8_g1	2.69843	3.69086e-17	2.34953e-15	.	.	.	.	.	.	.	.	.	.	.	.	.	.
TRINITY_DN1416_c0_g1	4.49212	4.25185e-17	2.69667e-15	.	.	.	.	.	.	.	.	.	.	.	.	.	.
TRINITY_DN29025_c4_g1	2.0751	4.76884e-17	3.01347e-15	.	.	TRINITY_DN29025_c4_g1::TRINITY_DN29025_c4_g1_i1::g.457267::m.457267	217-447[-]	.	.	.	.	.	.	.	.	.	.
TRINITY_DN51456_c0_g1	4.58949	5.14352e-17	3.22655e-15	.	.	TRINITY_DN51456_c0_g1::TRINITY_DN51456_c0_g1_i1::g.690878::m.690878	91-303[-]	.	.	.	.	.	.	.	.	.	.
TRINITY_DN29547_c2_g1	2.01885	6.07813e-17	3.77842e-15	.	.	TRINITY_DN29547_c2_g1::TRINITY_DN29547_c2_g1_i1::g.523381::m.523381	837-1256[+]	.	.	.	.	.	.	.	.	.	.
TRINITY_DN42072_c0_g1	4.18086	6.72658e-17	4.15155e-15	.	.	TRINITY_DN42072_c0_g1::TRINITY_DN42072_c0_g1_i1::g.673579::m.673579	2-169[+]	.	.	.	.	.	ExpAA=26.06^PredHel=1^Topology=o20-42i	.	.	.	.
TRINITY_DN27592_c2_g1	2.85479	7.36084e-17	4.51872e-15	.	.	TRINITY_DN27592_c2_g1::TRINITY_DN27592_c2_g1_i1::g.255997::m.255997	3-158[-]	.	.	.	.	.	.	.	.	.	.
TRINITY_DN27055_c10_g1	5.06718	7.66375e-17	4.68796e-15	.	.	TRINITY_DN27055_c10_g1::TRINITY_DN27055_c10_g1_i1::g.184824::m.184824	1594-1971[-]	.	UniRef90_D7G0B0^UniRef90_D7G0B0^Q:1971-1540,H:1607-1775^42%ID^E:1.4e-19^.^.	UniRef90_D7G0B0^UniRef90_D7G0B0^Q:1-116,H:1607-1724^47.5%ID^E:5.2e-19^.^.	.	.	ExpAA=22.59^PredHel=1^Topology=o24-46i	.	.	.	.
TRINITY_DN27087_c5_g5	2.61984	8.1558e-17	4.9801e-15	.	.	.	.	.	.	.	.	.	.	.	.	.	.
TRINITY_DN30430_c8_g1	2.03216	8.71708e-17	5.29467e-15	.	.	TRINITY_DN30430_c8_g1::TRINITY_DN30430_c8_g1_i1::g.631467::m.631467	8-232[-]	.	.	.	.	.	.	.	.	.	.
TRINITY_DN20193_c0_g3	2.78879	1.06187e-16	6.40452e-15	.	.	TRINITY_DN20193_c0_g3::TRINITY_DN20193_c0_g3_i1::g.34223::m.34223	531-719[+]	.	.	.	.	.	.	.	.	.	.
TRINITY_DN30059_c1_g4	2.10466	1.26556e-16	7.57992e-15	PRXV_ASCNO^PRXV_ASCNO^Q:7-195,H:493-555^46%ID^E:3.5e-11^RecName: Full=Vanadium-dependent bromoperoxidase;^Eukaryota; Stramenopiles; PX clade; Phaeophyceae; Fucales; Fucaceae; Ascophyllum	.	TRINITY_DN30059_c1_g4::TRINITY_DN30059_c1_g4_i1::g.586632::m.586632	615-821[+]	.	UniRef90_Q4LDE6^UniRef90_Q4LDE6^Q:10-195,H:563-624^67.7%ID^E:1.5e-16^.^.	.	.	.	.	.	.	.	.
TRINITY_DN26783_c14_g1	2.70882	1.55485e-16	9.2323e-15	.	.	TRINITY_DN26783_c14_g1::TRINITY_DN26783_c14_g1_i1::g.137456::m.137456	620-889[-]	.	.	.	.	.	.	.	.	.	.
TRINITY_DN28003_c2_g1	2.28567	1.558e-16	9.23509e-15	.	.	.	.	.	.	.	.	.	.	.	.	.	.
TRINITY_DN26717_c7_g2	4.29192	1.63154e-16	9.63786e-15	.	.	TRINITY_DN26717_c7_g2::TRINITY_DN26717_c7_g2_i1::g.133384::m.133384	3-221[-]	.	UniRef90_D7FXR9^UniRef90_D7FXR9^Q:221-3,H:235-307^60.3%ID^E:8.8e-19^.^.	UniRef90_D7FXR9^UniRef90_D7FXR9^Q:1-73,H:235-307^60.3%ID^E:8.8e-19^.^.	.	.	.	.	.	.	.
TRINITY_DN27904_c17_g1	2.49092	1.70022e-16	9.97511e-15	.	.	.	.	.	.	.	.	.	.	.	.	.	.
TRINITY_DN19063_c0_g2	2.9485	1.82432e-16	1.0685e-14	.	.	.	.	.	.	.	.	.	.	.	.	.	.
TRINITY_DN29027_c3_g2	2.88242	2.07807e-16	1.21094e-14	.	.	TRINITY_DN29027_c3_g2::TRINITY_DN29027_c3_g2_i1::g.458067::m.458067	645-845[-]	.	.	.	.	.	.	.	.	.	.
TRINITY_DN26409_c3_g4	2.72093	2.09507e-16	1.21879e-14	.	.	TRINITY_DN26409_c3_g4::TRINITY_DN26409_c3_g4_i1::g.86767::m.86767	1194-1967[-]	.	UniRef90_D7G4K4^UniRef90_D7G4K4^Q:1805-1209,H:21-217^53.8%ID^E:1.8e-54^.^.	UniRef90_D7G4K4^UniRef90_D7G4K4^Q:44-253,H:11-217^53.3%ID^E:1.4e-55^.^.	PF06468.12^Spond_N^Spondin_N^66-175^E:1.4e-08	.	ExpAA=16.09^PredHel=1^Topology=o29-51i	.	.	.	.
TRINITY_DN30510_c1_g3	2.1975	2.43723e-16	1.40832e-14	.	.	TRINITY_DN30510_c1_g3::TRINITY_DN30510_c1_g3_i1::g.639995::m.639995	140-316[-]	.	UniRef90_B7ZGM6^UniRef90_B7ZGM6^Q:224-595,H:1-131^58%ID^E:2.5e-28^.^.	.	.	.	.	.	.	.	.
TRINITY_DN26582_c10_g1	2.59568	2.60249e-16	1.49628e-14	.	.	.	.	.	.	.	.	.	.	.	.	.	.
TRINITY_DN29515_c10_g1	2.40653	3.86278e-16	2.19885e-14	.	.	TRINITY_DN29515_c10_g1::TRINITY_DN29515_c10_g1_i1::g.520895::m.520895	1-525[+]	.	.	.	.	.	.	.	.	.	.
TRINITY_DN20193_c0_g2	2.92443	4.11169e-16	2.33282e-14	.	.	.	.	.	.	.	.	.	.	.	.	.	.
TRINITY_DN29892_c19_g1	3.21764	4.35363e-16	2.45795e-14	.	.	.	.	.	.	.	.	.	.	.	.	.	.
TRINITY_DN27739_c1_g1	2.82502	4.6359e-16	2.60026e-14	.	.	.	.	.	.	.	.	.	.	.	.	.	.
TRINITY_DN29877_c0_g3	4.85519	5.06863e-16	2.82001e-14	.	.	TRINITY_DN29877_c0_g3::TRINITY_DN29877_c0_g3_i1::g.562426::m.562426	2-868[-]	.	UniRef90_D7G5M2^UniRef90_D7G5M2^Q:868-575,H:679-776^69.4%ID^E:8.8e-30^.^.	UniRef90_D7G5M2^UniRef90_D7G5M2^Q:1-98,H:679-776^69.4%ID^E:8.8e-30^.^.	.	.	ExpAA=55.71^PredHel=2^Topology=o42-59i72-94o	.	.	.	.
TRINITY_DN27762_c10_g6	2.96317	5.6348e-16	3.12995e-14	.	.	.	.	.	.	.	.	.	.	.	.	.	.
TRINITY_DN54164_c0_g1	2.24946	6.19707e-16	3.42021e-14	.	.	.	.	.	.	.	.	.	.	.	.	.	.
TRINITY_DN26617_c5_g2	2.71016	6.3736e-16	3.51201e-14	.	.	TRINITY_DN26617_c5_g2::TRINITY_DN26617_c5_g2_i1::g.118275::m.118275	1496-1969[-]	.	.	.	.	.	ExpAA=28.52^PredHel=1^Topology=i43-65o	.	.	.	.
TRINITY_DN29853_c6_g8	4.1171	6.7214e-16	3.69184e-14	.	.	TRINITY_DN29853_c6_g8::TRINITY_DN29853_c6_g8_i1::g.558980::m.558980	3-311[-]	.	UniRef90_D7G0B0^UniRef90_D7G0B0^Q:311-36,H:638-729^70.7%ID^E:2.7e-29^.^.	UniRef90_D7G0B0^UniRef90_D7G0B0^Q:1-92,H:638-729^70.7%ID^E:2.7e-29^.^.	.	.	.	.	.	.	.
TRINITY_DN30540_c1_g1	2.35197	6.78576e-16	3.72125e-14	.	.	TRINITY_DN30540_c1_g1::TRINITY_DN30540_c1_g1_i1::g.638582::m.638582	2-385[+]	.	.	.	.	.	.	.	.	.	.
TRINITY_DN27278_c4_g1	2.10965	7.83437e-16	4.28947e-14	.	.	.	.	.	.	.	.	.	.	.	.	.	.
TRINITY_DN28856_c5_g2	2.36358	8.15051e-16	4.45548e-14	WSCD2_ARTBC^WSCD2_ARTBC^Q:1080-1622,H:525-715^32.1%ID^E:3.5e-22^RecName: Full=WSC domain-containing protein ARB_07870 {ECO:0000305};^Eukaryota; Fungi; Dikarya; Ascomycota; Pezizomycotina; Eurotiomycetes; Eurotiomycetidae; Onygenales; Arthrodermataceae; Trichophyton	.	TRINITY_DN28856_c5_g2::TRINITY_DN28856_c5_g2_i1::g.436370::m.436370	432-1631[+]	WSCD2_ARTBC^WSCD2_ARTBC^Q:217-397,H:525-715^32.1%ID^E:9.4e-23^RecName: Full=WSC domain-containing protein ARB_07870 {ECO:0000305};^Eukaryota; Fungi; Dikarya; Ascomycota; Pezizomycotina; Eurotiomycetes; Eurotiomycetidae; Onygenales; Arthrodermataceae; Trichophyton	UniRef90_D7FRS1^UniRef90_D7FRS1^Q:732-1628,H:651-928^33.4%ID^E:2.5e-35^.^.	UniRef90_D7FRS1^UniRef90_D7FRS1^Q:101-399,H:651-928^33.4%ID^E:5.1e-36^.^.	PF13582.5^Reprolysin_3^Metallo-peptidase family M12B Reprolysin-like^28-135^E:1.2e-05`PF13688.5^Reprolysin_5^Metallo-peptidase family M12^32-176^E:2.3e-07`PF13583.5^Reprolysin_4^Metallo-peptidase family M12B Reprolysin-like^77-190^E:1.1e-06`PF01822.18^WSC^WSC domain^219-297^E:1.3e-16`PF01822.18^WSC^WSC domain^314-390^E:5.2e-13	.	.	ENOG4111D3F^WSC domain containing 1	KEGG:abe:ARB_07870	GO:0005576^cellular_component^extracellular region`GO:0020037^molecular_function^heme binding`GO:0004601^molecular_function^peroxidase activity`GO:0006979^biological_process^response to oxidative stress	.
TRINITY_DN26850_c8_g4	3.11549	8.21365e-16	4.48288e-14	.	.	TRINITY_DN26850_c8_g4::TRINITY_DN26850_c8_g4_i1::g.153716::m.153716	504-791[-]	.	.	.	.	.	.	.	.	.	.
TRINITY_DN28003_c5_g2	2.51994	8.66801e-16	4.70848e-14	YL060_MIMIV^YL060_MIMIV^Q:772-8,H:249-480^27.1%ID^E:8.5e-25^RecName: Full=Putative F-box and FNIP repeat-containing protein L60;^Viruses; dsDNA viruses, no RNA stage; Mimiviridae; Mimivirus	.	TRINITY_DN28003_c5_g2::TRINITY_DN28003_c5_g2_i1::g.319854::m.319854	2-784[-]	YL060_MIMIV^YL060_MIMIV^Q:5-259,H:249-480^27.1%ID^E:8.5e-25^RecName: Full=Putative F-box and FNIP repeat-containing protein L60;^Viruses; dsDNA viruses, no RNA stage; Mimiviridae; Mimivirus	UniRef90_E3T5U8^UniRef90_E3T5U8^Q:784-2,H:189-447^38.7%ID^E:1.5e-49^.^.	UniRef90_E3T5U8^UniRef90_E3T5U8^Q:1-261,H:189-447^38.7%ID^E:1.5e-49^.^.	PF05725.11^FNIP^FNIP Repeat^122-163^E:1.4e-08`PF05725.11^FNIP^FNIP Repeat^166-208^E:6.5e-05	.	.	.	KEGG:vg:9924648	.	.
TRINITY_DN30117_c2_g4	2.19933	9.21018e-16	4.97942e-14	.	.	TRINITY_DN30117_c2_g4::TRINITY_DN30117_c2_g4_i1::g.594705::m.594705	2-310[+]	.	UniRef90_D7FJ68^UniRef90_D7FJ68^Q:2-307,H:2840-2948^40.5%ID^E:3.3e-11^.^.	UniRef90_D7FJ68^UniRef90_D7FJ68^Q:1-102,H:2840-2948^51.4%ID^E:1.3e-20^.^.	.	.	.	.	.	.	.
TRINITY_DN29413_c0_g1	4.50156	1.05826e-15	5.69462e-14	.	.	.	.	.	UniRef90_D7FY01^UniRef90_D7FY01^Q:476-84,H:436-567^36.4%ID^E:5.2e-16^.^.	.	.	.	.	.	.	.	.
TRINITY_DN11933_c0_g1	2.18875	1.11945e-15	6.01445e-14	.	.	TRINITY_DN11933_c0_g1::TRINITY_DN11933_c0_g1_i1::g.20509::m.20509	1562-1849[-]	.	.	.	.	.	ExpAA=20.77^PredHel=1^Topology=i21-40o	.	.	.	.
TRINITY_DN26693_c9_g1	3.01115	1.15345e-15	6.1875e-14	.	.	TRINITY_DN26693_c9_g1::TRINITY_DN26693_c9_g1_i1::g.129228::m.129228	898-1140[+]	.	.	.	.	.	.	.	.	.	.
TRINITY_DN30078_c2_g2	3.06777	1.19089e-15	6.37838e-14	.	.	TRINITY_DN30078_c2_g2::TRINITY_DN30078_c2_g2_i1::g.587730::m.587730	1403-1603[+]	.	.	.	.	.	.	.	.	.	.
TRINITY_DN20193_c0_g1	2.86485	1.37276e-15	7.32968e-14	.	.	.	.	.	.	.	.	.	.	.	.	.	.
TRINITY_DN31344_c0_g1	2.51655	1.4148e-15	7.53079e-14	.	.	TRINITY_DN31344_c0_g1::TRINITY_DN31344_c0_g1_i1::g.654564::m.654564	1-366[+]	.	.	.	.	.	.	.	.	.	.
TRINITY_DN26592_c5_g2	2.42709	1.60446e-15	8.46188e-14	.	.	.	.	.	.	.	.	.	.	.	.	.	.
TRINITY_DN29488_c7_g4	2.86416	1.61576e-15	8.50845e-14	.	.	.	.	.	.	.	.	.	.	.	.	.	.
TRINITY_DN27265_c15_g1	2.44328	1.87914e-15	9.8352e-14	.	.	.	.	.	.	.	.	.	.	.	.	.	.
TRINITY_DN27320_c14_g1	2.28563	2.05023e-15	1.07144e-13	Y2446_ARATH^Y2446_ARATH^Q:6-584,H:63-252^33.7%ID^E:3.8e-11^RecName: Full=Uncharacterized protein At2g34460, chloroplastic;^Eukaryota; Viridiplantae; Streptophyta; Embryophyta; Tracheophyta; Spermatophyta; Magnoliophyta; eudicotyledons; Gunneridae; Pentapetalae; rosids; malvids; Brassicales; Brassicaceae; Camelineae; Arabidopsis	.	TRINITY_DN27320_c14_g1::TRINITY_DN27320_c14_g1_i1::g.223470::m.223470	3-752[+]	Y2446_ARATH^Y2446_ARATH^Q:2-194,H:63-252^32.7%ID^E:6.1e-12^RecName: Full=Uncharacterized protein At2g34460, chloroplastic;^Eukaryota; Viridiplantae; Streptophyta; Embryophyta; Tracheophyta; Spermatophyta; Magnoliophyta; eudicotyledons; Gunneridae; Pentapetalae; rosids; malvids; Brassicales; Brassicaceae; Camelineae; Arabidopsis	UniRef90_D8LDG8^UniRef90_D8LDG8^Q:3-749,H:125-371^82%ID^E:5.2e-108^.^.	UniRef90_D8LDG8^UniRef90_D8LDG8^Q:1-249,H:125-371^87.2%ID^E:6.9e-116^.^.	PF13460.5^NAD_binding_10^NAD(P)H-binding^2-189^E:1.9e-27`PF01073.18^3Beta_HSD^3-beta hydroxysteroid dehydrogenase/isomerase family^36-108^E:8.1e-07	.	.	COG0702^epimerase dehydratase	KEGG:ath:AT2G34460	GO:0009507^cellular_component^chloroplast`GO:0009941^cellular_component^chloroplast envelope`GO:0009534^cellular_component^chloroplast thylakoid`GO:0009535^cellular_component^chloroplast thylakoid membrane`GO:0005622^cellular_component^intracellular`GO:0010287^cellular_component^plastoglobule	GO:0003854^molecular_function^3-beta-hydroxy-delta5-steroid dehydrogenase activity`GO:0016616^molecular_function^oxidoreductase activity, acting on the CH-OH group of donors, NAD or NADP as acceptor`GO:0006694^biological_process^steroid biosynthetic process`GO:0055114^biological_process^oxidation-reduction process
TRINITY_DN21100_c0_g1	2.47632	2.54526e-15	1.31616e-13	.	.	TRINITY_DN21100_c0_g1::TRINITY_DN21100_c0_g1_i1::g.37741::m.37741	2-394[+]	.	UniRef90_D7G651^UniRef90_D7G651^Q:2-382,H:160-286^50.8%ID^E:1.8e-28^.^.	UniRef90_D7G651^UniRef90_D7G651^Q:1-127,H:160-286^50.8%ID^E:1.3e-28^.^.	.	.	.	.	.	.	.
TRINITY_DN26988_c5_g6	4.15631	2.81917e-15	1.45561e-13	.	.	TRINITY_DN26988_c5_g6::TRINITY_DN26988_c5_g6_i1::g.175384::m.175384	1-387[-]	.	UniRef90_D7FTT9^UniRef90_D7FTT9^Q:387-1,H:842-970^47.3%ID^E:2.9e-25^.^.	UniRef90_D7FTU5^UniRef90_D7FTU5^Q:1-129,H:836-964^60.5%ID^E:5.7e-37^.^.	.	.	ExpAA=39.78^PredHel=2^Topology=o28-50i110-127o	.	.	.	.
TRINITY_DN21911_c0_g1	4.52055	3.0183e-15	1.55377e-13	.	.	.	.	.	.	.	.	.	.	.	.	.	.
TRINITY_DN27449_c10_g3	2.61022	3.08694e-15	1.58673e-13	.	.	.	.	.	.	.	.	.	.	.	.	.	.
TRINITY_DN5987_c0_g2	4.11987	3.15222e-15	1.61787e-13	.	.	TRINITY_DN5987_c0_g2::TRINITY_DN5987_c0_g2_i1::g.10359::m.10359	1-282[-]	.	.	.	.	.	.	.	.	.	.
TRINITY_DN28190_c2_g6	2.58766	3.79993e-15	1.93875e-13	.	.	TRINITY_DN28190_c2_g6::TRINITY_DN28190_c2_g6_i1::g.339939::m.339939	912-1253[-]	.	.	.	.	.	ExpAA=15.01^PredHel=1^Topology=o40-57i	.	.	.	.
TRINITY_DN5403_c0_g1	2.7706	4.52226e-15	2.28696e-13	.	.	.	.	.	.	.	.	.	.	.	.	.	.
TRINITY_DN26721_c1_g1	2.09622	4.74814e-15	2.39416e-13	.	.	TRINITY_DN26721_c1_g1::TRINITY_DN26721_c1_g1_i1::g.134410::m.134410	716-919[-]	.	.	.	.	.	ExpAA=14.65^PredHel=1^Topology=o15-37i	.	.	.	.
TRINITY_DN27787_c1_g1	2.22098	5.4946e-15	2.76246e-13	PI5K6_ARATH^PI5K6_ARATH^Q:117-665,H:19-202^38.7%ID^E:4.8e-28^RecName: Full=Phosphatidylinositol 4-phosphate 5-kinase 6;^Eukaryota; Viridiplantae; Streptophyta; Embryophyta; Tracheophyta; Spermatophyta; Magnoliophyta; eudicotyledons; Gunneridae; Pentapetalae; rosids; malvids; Brassicales; Brassicaceae; Camelineae; Arabidopsis	.	TRINITY_DN27787_c1_g1::TRINITY_DN27787_c1_g1_i1::g.288900::m.288900	575-832[+]	.	UniRef90_D7G303^UniRef90_D7G303^Q:18-677,H:1287-1510^63.4%ID^E:3.6e-83^.^.	.	.	.	.	.	.	.	.
TRINITY_DN60901_c0_g1	3.50023	5.95446e-15	2.98061e-13	.	.	.	.	.	.	.	.	.	.	.	.	.	.
TRINITY_DN30150_c6_g1	2.79489	6.13067e-15	3.06435e-13	.	.	TRINITY_DN30150_c6_g1::TRINITY_DN30150_c6_g1_i1::g.596814::m.596814	1-159[+]	.	.	.	.	.	.	.	.	.	.
TRINITY_DN24632_c0_g3	2.32042	6.43549e-15	3.21206e-13	.	.	TRINITY_DN24632_c0_g3::TRINITY_DN24632_c0_g3_i1::g.52011::m.52011	3-830[+]	.	UniRef90_K0SRU1^UniRef90_K0SRU1^Q:141-776,H:341-554^29%ID^E:4.7e-10^.^.	UniRef90_K0SRU1^UniRef90_K0SRU1^Q:47-258,H:341-554^29%ID^E:4.3e-10^.^.	PF01753.17^zf-MYND^MYND finger^204-251^E:6.2e-09	.	.	.	.	.	.
TRINITY_DN28440_c7_g14	2.51484	6.88068e-15	3.42433e-13	.	.	TRINITY_DN28440_c7_g14::TRINITY_DN28440_c7_g14_i1::g.379789::m.379789	3451-3723[+]	.	UniRef90_A0A0K6IBH0^UniRef90_A0A0K6IBH0^Q:901-1635,H:17-248^28.7%ID^E:5.4e-13^.^.	.	.	.	.	.	.	.	.
TRINITY_DN27062_c2_g3	2.67775	7.12576e-15	3.53608e-13	PCO1_ARATH^PCO1_ARATH^Q:467-661,H:86-153^44.1%ID^E:1.8e-07^RecName: Full=Plant cysteine oxidase 1 {ECO:0000303|PubMed:24599061};^Eukaryota; Viridiplantae; Streptophyta; Embryophyta; Tracheophyta; Spermatophyta; Magnoliophyta; eudicotyledons; Gunneridae; Pentapetalae; rosids; malvids; Brassicales; Brassicaceae; Camelineae; Arabidopsis	.	TRINITY_DN27062_c2_g3::TRINITY_DN27062_c2_g3_i1::g.184846::m.184846	4-222[-]	.	UniRef90_D8LBN7^UniRef90_D8LBN7^Q:446-685,H:2-81^67.5%ID^E:3.7e-23^.^.	.	.	.	.	.	.	.	.
TRINITY_DN27109_c0_g8	2.85813	7.63274e-15	3.78221e-13	.	.	TRINITY_DN27109_c0_g8::TRINITY_DN27109_c0_g8_i1::g.192847::m.192847	867-1082[+]	.	.	.	.	.	.	.	.	.	.
TRINITY_DN53253_c0_g1	2.38968	7.82933e-15	3.87069e-13	.	.	TRINITY_DN53253_c0_g1::TRINITY_DN53253_c0_g1_i1::g.693657::m.693657	382-540[-]	.	.	.	.	.	ExpAA=20.85^PredHel=1^Topology=o23-45i	.	.	.	.
TRINITY_DN30214_c14_g1	2.09571	8.28594e-15	4.07657e-13	.	.	TRINITY_DN30214_c14_g1::TRINITY_DN30214_c14_g1_i1::g.605281::m.605281	1466-1657[+]	.	.	.	.	.	.	.	.	.	.
TRINITY_DN28266_c19_g1	2.87579	8.58159e-15	4.216e-13	.	.	.	.	.	.	.	.	.	.	.	.	.	.
TRINITY_DN27503_c5_g1	2.28218	8.62742e-15	4.23247e-13	.	.	.	.	.	.	.	.	.	.	.	.	.	.
TRINITY_DN27033_c0_g1	2.33868	9.81386e-15	4.78724e-13	.	.	TRINITY_DN27033_c0_g1::TRINITY_DN27033_c0_g1_i1::g.180404::m.180404	2559-2750[+]	.	.	.	.	.	.	.	.	.	.
TRINITY_DN61811_c0_g1	3.1373	1.04554e-14	5.06431e-13	.	.	TRINITY_DN61811_c0_g1::TRINITY_DN61811_c0_g1_i1::g.709955::m.709955	2-565[-]	.	UniRef90_D8LI46^UniRef90_D8LI46^Q:478-35,H:10-154^41.6%ID^E:2.7e-27^.^.	UniRef90_D8LI46^UniRef90_D8LI46^Q:24-177,H:4-154^41.3%ID^E:5.4e-28^.^.	.	.	ExpAA=17.45^PredHel=1^Topology=i12-34o	.	.	.	.
TRINITY_DN27081_c0_g2	2.25812	1.09183e-14	5.2737e-13	.	.	TRINITY_DN27081_c0_g2::TRINITY_DN27081_c0_g2_i1::g.186170::m.186170	806-1240[+]	.	.	.	.	.	ExpAA=33.65^PredHel=1^Topology=i72-94o	.	.	.	.
TRINITY_DN42829_c0_g1	2.68977	1.17282e-14	5.64117e-13	YL060_MIMIV^YL060_MIMIV^Q:870-40,H:221-519^29.7%ID^E:2.4e-36^RecName: Full=Putative F-box and FNIP repeat-containing protein L60;^Viruses; dsDNA viruses, no RNA stage; Mimiviridae; Mimivirus	.	TRINITY_DN42829_c0_g1::TRINITY_DN42829_c0_g1_i1::g.675321::m.675321	1-1404[-]	YL060_MIMIV^YL060_MIMIV^Q:179-455,H:221-519^29.7%ID^E:2.3e-36^RecName: Full=Putative F-box and FNIP repeat-containing protein L60;^Viruses; dsDNA viruses, no RNA stage; Mimiviridae; Mimivirus	UniRef90_E3T4N4^UniRef90_E3T4N4^Q:873-1,H:168-458^46.2%ID^E:8.5e-78^.^.	UniRef90_E3T4N4^UniRef90_E3T4N4^Q:178-468,H:168-458^46.2%ID^E:8.2e-78^.^.	PF05725.11^FNIP^FNIP Repeat^213-254^E:8.5e-05`PF05725.11^FNIP^FNIP Repeat^301-341^E:9.3e-05`PF05725.11^FNIP^FNIP Repeat^411-454^E:2.4e-08	.	.	.	KEGG:vg:9924648	.	.
TRINITY_DN28811_c4_g4	2.57666	1.24448e-14	5.94434e-13	.	.	TRINITY_DN28811_c4_g4::TRINITY_DN28811_c4_g4_i1::g.430733::m.430733	766-1035[+]	.	.	.	.	.	.	.	.	.	.
TRINITY_DN41309_c0_g1	4.42196	1.26579e-14	6.03774e-13	.	.	TRINITY_DN41309_c0_g1::TRINITY_DN41309_c0_g1_i1::g.672387::m.672387	3-329[+]	.	UniRef90_D7G0A8^UniRef90_D7G0A8^Q:3-293,H:66-158^44.3%ID^E:1.2e-11^.^.	UniRef90_D7G0B0^UniRef90_D7G0B0^Q:1-102,H:416-513^48%ID^E:2.3e-15^.^.	.	.	.	.	.	.	.
TRINITY_DN42288_c0_g1	4.03184	1.28156e-14	6.09933e-13	.	.	.	.	.	.	.	.	.	.	.	.	.	.
TRINITY_DN27504_c7_g2	2.58332	1.28224e-14	6.09933e-13	.	.	TRINITY_DN27504_c7_g2::TRINITY_DN27504_c7_g2_i1::g.250171::m.250171	140-466[-]	.	.	.	.	.	.	.	.	.	.
TRINITY_DN28701_c2_g1	3.36036	1.33812e-14	6.34761e-13	.	.	TRINITY_DN28701_c2_g1::TRINITY_DN28701_c2_g1_i1::g.416254::m.416254	2-286[+]	.	.	.	.	.	.	.	.	.	.
TRINITY_DN30046_c2_g4	2.27345	1.38519e-14	6.55282e-13	.	.	TRINITY_DN30046_c2_g4::TRINITY_DN30046_c2_g4_i1::g.579999::m.579999	434-742[-]	.	.	.	.	.	.	.	.	.	.
TRINITY_DN55896_c0_g1	4.58102	1.49113e-14	7.03468e-13	.	.	TRINITY_DN55896_c0_g1::TRINITY_DN55896_c0_g1_i1::g.699147::m.699147	1-267[+]	.	.	.	.	.	.	.	.	.	.
TRINITY_DN27516_c1_g2	3.10138	1.57346e-14	7.38261e-13	.	.	TRINITY_DN27516_c1_g2::TRINITY_DN27516_c1_g2_i1::g.251180::m.251180	53-250[+]	.	UniRef90_D7FRU1^UniRef90_D7FRU1^Q:262-768,H:1-178^55.6%ID^E:6.7e-45^.^.	.	.	.	.	.	.	.	.
TRINITY_DN30270_c0_g1	2.49064	1.60622e-14	7.52161e-13	.	.	TRINITY_DN30270_c0_g1::TRINITY_DN30270_c0_g1_i1::g.612479::m.612479	3-224[+]	.	.	.	.	.	.	.	.	.	.
TRINITY_DN24486_c0_g1	2.35949	1.64841e-14	7.70281e-13	.	.	.	.	.	.	.	.	.	.	.	.	.	.
TRINITY_DN30225_c1_g2	3.96448	1.75606e-14	8.17257e-13	.	.	TRINITY_DN30225_c1_g2::TRINITY_DN30225_c1_g2_i1::g.606565::m.606565	1088-1306[-]	.	UniRef90_D7FU92^UniRef90_D7FU92^Q:1604-1386,H:582-654^47.9%ID^E:5.8e-11^.^.	.	.	.	.	.	.	.	.
TRINITY_DN27207_c2_g1	2.41192	1.89477e-14	8.78249e-13	.	.	.	.	.	.	.	.	.	.	.	.	.	.
TRINITY_DN30122_c14_g1	2.0604	1.95581e-14	9.05324e-13	IFT46_HUMAN^IFT46_HUMAN^Q:852-1502,H:60-278^56.6%ID^E:2.7e-66^RecName: Full=Intraflagellar transport protein 46 homolog;^Eukaryota; Metazoa; Chordata; Craniata; Vertebrata; Euteleostomi; Mammalia; Eutheria; Euarchontoglires; Primates; Haplorrhini; Catarrhini; Hominidae; Homo	.	TRINITY_DN30122_c14_g1::TRINITY_DN30122_c14_g1_i1::g.594305::m.594305	156-1553[+]	IFT46_BOVIN^IFT46_BOVIN^Q:212-449,H:36-275^53.8%ID^E:1.1e-67^RecName: Full=Intraflagellar transport protein 46 homolog;^Eukaryota; Metazoa; Chordata; Craniata; Vertebrata; Euteleostomi; Mammalia; Eutheria; Laurasiatheria; Cetartiodactyla; Ruminantia; Pecora; Bovidae; Bovinae; Bos	UniRef90_D7G922^UniRef90_D7G922^Q:846-1550,H:213-444^87.2%ID^E:6.2e-115^.^.	UniRef90_D7G922^UniRef90_D7G922^Q:1-465,H:1-444^73.1%ID^E:1e-168^.^.	PF12317.7^IFT46_B_C^Intraflagellar transport complex B protein 46 C terminal^236-443^E:1.8e-89	.	.	ENOG410ZYJI^intraflagellar transport 46 homolog (Chlamydomonas)	KEGG:bta:505579`KO:K19682	GO:0005813^cellular_component^centrosome`GO:0005929^cellular_component^cilium`GO:0005737^cellular_component^cytoplasm`GO:0030992^cellular_component^intraciliary transport particle B`GO:0031514^cellular_component^motile cilium`GO:0060271^biological_process^cilium assembly`GO:0042073^biological_process^intraciliary transport`GO:0007224^biological_process^smoothened signaling pathway	GO:0042073^biological_process^intraciliary transport
TRINITY_DN26676_c0_g1	2.03995	1.99698e-14	9.23141e-13	.	.	.	.	.	.	.	.	.	.	.	.	.	.
TRINITY_DN27842_c15_g1	2.56153	2.10342e-14	9.69743e-13	.	.	TRINITY_DN27842_c15_g1::TRINITY_DN27842_c15_g1_i1::g.298180::m.298180	3-428[+]	.	.	.	.	.	.	.	.	.	.
TRINITY_DN29391_c9_g5	3.05365	2.52771e-14	1.1576e-12	.	.	.	.	.	.	.	.	.	.	.	.	.	.
TRINITY_DN27920_c5_g2	2.46211	2.61367e-14	1.19379e-12	.	.	TRINITY_DN27920_c5_g2::TRINITY_DN27920_c5_g2_i1::g.308693::m.308693	3-1730[+]	.	.	.	.	.	ExpAA=123.34^PredHel=5^Topology=o319-341i376-398o420-439i446-465o498-520i	.	.	.	.
TRINITY_DN40443_c0_g1	2.0904	2.78579e-14	1.26403e-12	.	.	.	.	.	.	.	.	.	.	.	.	.	.
TRINITY_DN40357_c0_g1	2.90939	3.0459e-14	1.37661e-12	.	.	TRINITY_DN40357_c0_g1::TRINITY_DN40357_c0_g1_i1::g.670982::m.670982	2-187[+]	.	.	.	.	.	.	.	.	.	.
TRINITY_DN26364_c4_g7	2.51666	4.06638e-14	1.82109e-12	.	.	TRINITY_DN26364_c4_g7::TRINITY_DN26364_c4_g7_i1::g.81184::m.81184	2-205[+]	.	UniRef90_A0A0S8J3S4^UniRef90_A0A0S8J3S4^Q:151-525,H:159-280^36.8%ID^E:4.4e-07^.^.	.	.	.	.	.	.	.	.
TRINITY_DN29226_c7_g3	2.05429	4.28031e-14	1.90945e-12	CCPR2_GIBZE^CCPR2_GIBZE^Q:1009-215,H:9-278^52.7%ID^E:7e-72^RecName: Full=Putative heme-binding peroxidase;^Eukaryota; Fungi; Dikarya; Ascomycota; Pezizomycotina; Sordariomycetes; Hypocreomycetidae; Hypocreales; Nectriaceae; Fusarium	.	TRINITY_DN29226_c7_g3::TRINITY_DN29226_c7_g3_i1::g.478649::m.478649	185-1321[-]	CCPR2_GIBZE^CCPR2_GIBZE^Q:105-369,H:9-278^52.7%ID^E:1e-71^RecName: Full=Putative heme-binding peroxidase;^Eukaryota; Fungi; Dikarya; Ascomycota; Pezizomycotina; Sordariomycetes; Hypocreomycetidae; Hypocreales; Nectriaceae; Fusarium	UniRef90_D8LTK5^UniRef90_D8LTK5^Q:1255-203,H:1-352^72.9%ID^E:3.8e-141^.^.	UniRef90_D8LTK5^UniRef90_D8LTK5^Q:23-378,H:1-357^76.3%ID^E:1.7e-150^.^.	PF00141.22^peroxidase^Peroxidase^118-350^E:1.8e-43	.	.	COG0376^Bifunctional enzyme with both catalase and broad- spectrum peroxidase activity (By similarity)	KEGG:fgr:FGSG_10606`KO:K00428	GO:0020037^molecular_function^heme binding`GO:0046872^molecular_function^metal ion binding`GO:0004601^molecular_function^peroxidase activity`GO:0006979^biological_process^response to oxidative stress	GO:0004601^molecular_function^peroxidase activity`GO:0020037^molecular_function^heme binding`GO:0006979^biological_process^response to oxidative stress`GO:0055114^biological_process^oxidation-reduction process
TRINITY_DN26878_c7_g1	2.26928	4.57347e-14	2.02971e-12	ASPN_STRM5^ASPN_STRM5^Q:1577-942,H:199-417^26.3%ID^E:1.3e-10^RecName: Full=Peptidyl-Asp metalloendopeptidase {ECO:0000312|EMBL:ACF50520.1};^Bacteria; Proteobacteria; Gammaproteobacteria; Xanthomonadales; Xanthomonadaceae; Stenotrophomonas; Stenotrophomonas maltophilia group	.	TRINITY_DN26878_c7_g1::TRINITY_DN26878_c7_g1_i1::g.159343::m.159343	306-2327[-]	.	UniRef90_D8LCP8^UniRef90_D8LCP8^Q:2126-1737,H:159-288^52.3%ID^E:8.9e-30^.^.	UniRef90_D8LCP8^UniRef90_D8LCP8^Q:25-351,H:113-455^37.8%ID^E:8.3e-47^.^.	PF13583.5^Reprolysin_4^Metallo-peptidase family M12B Reprolysin-like^310-436^E:4.2e-08`PF13582.5^Reprolysin_3^Metallo-peptidase family M12B Reprolysin-like^312-388^E:6e-05	.	.	.	.	.	.
TRINITY_DN28410_c10_g3	2.52345	4.73119e-14	2.09431e-12	.	.	.	.	.	.	.	.	.	.	.	.	.	.
TRINITY_DN29020_c0_g1	3.2319	4.80637e-14	2.12486e-12	.	.	TRINITY_DN29020_c0_g1::TRINITY_DN29020_c0_g1_i1::g.456407::m.456407	703-855[-]	.	.	.	.	.	ExpAA=21.82^PredHel=1^Topology=i21-43o	.	.	.	.
TRINITY_DN26439_c11_g3	2.01405	4.92574e-14	2.16928e-12	.	.	TRINITY_DN26439_c11_g3::TRINITY_DN26439_c11_g3_i1::g.91921::m.91921	3-389[+]	.	UniRef90_D7FLR3^UniRef90_D7FLR3^Q:27-350,H:370-477^56.5%ID^E:6.7e-24^.^.	UniRef90_D7FLR3^UniRef90_D7FLR3^Q:9-116,H:370-477^56.5%ID^E:4.2e-24^.^.	.	.	.	.	.	.	.
TRINITY_DN26457_c11_g2	2.19334	4.9831e-14	2.19174e-12	.	.	.	.	.	UniRef90_D7G873^UniRef90_D7G873^Q:1161-826,H:1413-1534^35.4%ID^E:1.4e-10^.^.	.	.	.	.	.	.	.	.
TRINITY_DN27414_c3_g1	2.41877	5.35249e-14	2.33927e-12	.	.	TRINITY_DN27414_c3_g1::TRINITY_DN27414_c3_g1_i1::g.238878::m.238878	657-926[+]	.	UniRef90_D7FQR1^UniRef90_D7FQR1^Q:631-131,H:17-183^50.9%ID^E:6.9e-41^.^.	.	.	.	ExpAA=18.86^PredHel=1^Topology=o32-54i	.	.	.	.
TRINITY_DN29413_c2_g4	2.38837	5.41308e-14	2.35976e-12	PMP6_CHLPN^PMP6_CHLPN^Q:1882-809,H:327-649^25.6%ID^E:1.5e-11^RecName: Full=Probable outer membrane protein pmp6;^Bacteria; Chlamydiae; Chlamydiales; Chlamydiaceae; Chlamydia/Chlamydophila group; Chlamydia	.	TRINITY_DN29413_c2_g4::TRINITY_DN29413_c2_g4_i1::g.509007::m.509007	182-2479[-]	PMP6_CHLPN^PMP6_CHLPN^Q:117-557,H:190-649^27.5%ID^E:3.1e-14^RecName: Full=Probable outer membrane protein pmp6;^Bacteria; Chlamydiae; Chlamydiales; Chlamydiaceae; Chlamydia/Chlamydophila group; Chlamydia	UniRef90_D7FWD7^UniRef90_D7FWD7^Q:1396-251,H:13-390^35.6%ID^E:1.3e-57^.^.	UniRef90_D7FWD7^UniRef90_D7FWD7^Q:362-743,H:13-390^35.6%ID^E:1.2e-57^.^.	PF02415.16^Chlam_PMP^Chlamydia polymorphic membrane protein (Chlamydia_PMP) repeat^244-288^E:0.047`PF02415.16^Chlam_PMP^Chlamydia polymorphic membrane protein (Chlamydia_PMP) repeat^433-450^E:0.00089	.	ExpAA=22.00^PredHel=1^Topology=i41-63o	.	KEGG:cpa:CP_0309`KEGG:cpj:pmp_6`KEGG:cpn:CPn0444`KEGG:cpt:CpB0460	GO:0009279^cellular_component^cell outer membrane`GO:0005618^cellular_component^cell wall`GO:0005576^cellular_component^extracellular region`GO:0016021^cellular_component^integral component of membrane	.
TRINITY_DN28056_c6_g1	2.23197	5.42865e-14	2.36356e-12	.	.	.	.	.	.	.	.	.	.	.	.	.	.
TRINITY_DN53383_c0_g1	2.17217	5.81406e-14	2.52497e-12	.	.	TRINITY_DN53383_c0_g1::TRINITY_DN53383_c0_g1_i1::g.693825::m.693825	2-340[+]	.	.	.	.	.	.	.	.	.	.
TRINITY_DN34765_c0_g1	2.08855	5.92542e-14	2.57009e-12	CPN2_HUMAN^CPN2_HUMAN^Q:106-315,H:313-382^37.1%ID^E:4.7e-06^RecName: Full=Carboxypeptidase N subunit 2;^Eukaryota; Metazoa; Chordata; Craniata; Vertebrata; Euteleostomi; Mammalia; Eutheria; Euarchontoglires; Primates; Haplorrhini; Catarrhini; Hominidae; Homo	.	TRINITY_DN34765_c0_g1::TRINITY_DN34765_c0_g1_i1::g.660856::m.660856	1-318[+]	CPN2_HUMAN^CPN2_HUMAN^Q:36-105,H:313-382^37.1%ID^E:4.7e-06^RecName: Full=Carboxypeptidase N subunit 2;^Eukaryota; Metazoa; Chordata; Craniata; Vertebrata; Euteleostomi; Mammalia; Eutheria; Euarchontoglires; Primates; Haplorrhini; Catarrhini; Hominidae; Homo	UniRef90_D7FSS1^UniRef90_D7FSS1^Q:10-318,H:48-149^44.7%ID^E:2.9e-15^.^.	UniRef90_D7FSS1^UniRef90_D7FSS1^Q:4-106,H:48-149^44.7%ID^E:2.9e-15^.^.	PF13516.5^LRR_6^Leucine Rich repeat^9-23^E:1.9`PF13306.5^LRR_5^Leucine rich repeats (6 copies)^36-105^E:0.027`PF13855.5^LRR_8^Leucine rich repeat^61-106^E:5.2e-09	.	.	COG4886^leucine Rich Repeat	KEGG:hsa:1370`KO:K13023	GO:0072562^cellular_component^blood microparticle`GO:0070062^cellular_component^extracellular exosome`GO:0005576^cellular_component^extracellular region`GO:0030234^molecular_function^enzyme regulator activity`GO:0004181^molecular_function^metallocarboxypeptidase activity`GO:0050821^biological_process^protein stabilization`GO:0030449^biological_process^regulation of complement activation	GO:0005515^molecular_function^protein binding
TRINITY_DN25636_c0_g1	2.49846	6.45432e-14	2.78896e-12	.	.	TRINITY_DN25636_c0_g1::TRINITY_DN25636_c0_g1_i1::g.60241::m.60241	1-3336[+]	.	UniRef90_D7FS71^UniRef90_D7FS71^Q:1414-2160,H:867-1098^32.3%ID^E:2.6e-16^.^.	UniRef90_D7FS71^UniRef90_D7FS71^Q:472-720,H:867-1098^32.3%ID^E:1.5e-16^.^.	.	.	.	.	.	.	.
TRINITY_DN26670_c13_g1	2.08466	6.83299e-14	2.9452e-12	.	.	.	.	.	.	.	.	.	.	.	.	.	.
TRINITY_DN27313_c11_g9	2.7686	7.88709e-14	3.36584e-12	.	.	.	.	.	.	.	.	.	.	.	.	.	.
TRINITY_DN5987_c0_g1	3.43731	7.9021e-14	3.36808e-12	.	.	TRINITY_DN5987_c0_g1::TRINITY_DN5987_c0_g1_i1::g.10356::m.10356	3-380[-]	PMPC_CHLMU^PMPC_CHLMU^Q:40-122,H:370-453^39.3%ID^E:5.6e-06^RecName: Full=Probable outer membrane protein PmpC;^Bacteria; Chlamydiae; Chlamydiales; Chlamydiaceae; Chlamydia/Chlamydophila group; Chlamydia	UniRef90_D7FPF6^UniRef90_D7FPF6^Q:380-3,H:160-293^30.6%ID^E:1.3e-06^.^.	UniRef90_D7FTU5^UniRef90_D7FTU5^Q:1-126,H:174-300^34.6%ID^E:8.9e-11^.^.	.	.	.	.	KEGG:cmu:TC_0695	GO:0009279^cellular_component^cell outer membrane`GO:0005618^cellular_component^cell wall`GO:0005576^cellular_component^extracellular region`GO:0016021^cellular_component^integral component of membrane	.
TRINITY_DN27008_c7_g1	2.51247	7.92679e-14	3.37442e-12	.	.	TRINITY_DN27008_c7_g1::TRINITY_DN27008_c7_g1_i1::g.178518::m.178518	1-282[+]	.	UniRef90_D7FWD7^UniRef90_D7FWD7^Q:1-216,H:650-721^58.3%ID^E:3.5e-12^.^.	UniRef90_D7FWD7^UniRef90_D7FWD7^Q:1-72,H:650-721^58.3%ID^E:2.1e-12^.^.	.	.	ExpAA=40.74^PredHel=2^Topology=i5-22o37-59i	.	.	.	.
TRINITY_DN30551_c12_g9	3.5591	8.08335e-14	3.42904e-12	.	.	TRINITY_DN30551_c12_g9::TRINITY_DN30551_c12_g9_i1::g.638268::m.638268	2-283[+]	.	.	.	.	.	.	.	.	.	.
TRINITY_DN24311_c0_g1	2.78936	8.08496e-14	3.42904e-12	.	.	TRINITY_DN24311_c0_g1::TRINITY_DN24311_c0_g1_i1::g.49681::m.49681	1-186[+]	.	.	.	.	.	.	.	.	.	.
TRINITY_DN27969_c2_g1	2.15009	8.10872e-14	3.43067e-12	.	.	.	.	.	UniRef90_L1I9A3^UniRef90_L1I9A3^Q:611-417,H:95-159^40%ID^E:1.4e-08^.^.	.	.	.	.	.	.	.	.
TRINITY_DN29485_c3_g3	2.47879	8.22706e-14	3.47646e-12	.	.	.	.	.	.	.	.	.	.	.	.	.	.
TRINITY_DN20510_c0_g1	2.40005	8.60272e-14	3.62187e-12	.	.	TRINITY_DN20510_c0_g1::TRINITY_DN20510_c0_g1_i1::g.35600::m.35600	2-286[+]	.	.	.	.	.	.	.	.	.	.
TRINITY_DN9490_c0_g1	3.14038	8.64012e-14	3.63318e-12	.	.	.	.	.	.	.	.	.	.	.	.	.	.
TRINITY_DN28279_c9_g1	2.00614	8.84222e-14	3.71363e-12	PRP2_MEDTR^PRP2_MEDTR^Q:288-7,H:275-369^28.4%ID^E:1.8e-07^RecName: Full=Repetitive proline-rich cell wall protein 2;^Eukaryota; Viridiplantae; Streptophyta; Embryophyta; Tracheophyta; Spermatophyta; Magnoliophyta; eudicotyledons; Gunneridae; Pentapetalae; rosids; fabids; Fabales; Fabaceae; Papilionoideae; Trifolieae; Medicago	.	TRINITY_DN28279_c9_g1::TRINITY_DN28279_c9_g1_i1::g.353135::m.353135	145-294[-]	.	.	.	.	.	.	.	.	.	.
TRINITY_DN29180_c11_g1	3.14927	1.06705e-13	4.44514e-12	.	.	TRINITY_DN29180_c11_g1::TRINITY_DN29180_c11_g1_i1::g.477247::m.477247	193-429[-]	.	.	.	.	.	ExpAA=25.72^PredHel=1^Topology=i35-57o	.	.	.	.
TRINITY_DN31585_c0_g1	4.03971	1.27921e-13	5.2697e-12	.	.	TRINITY_DN31585_c0_g1::TRINITY_DN31585_c0_g1_i1::g.654993::m.654993	915-1244[-]	.	.	.	.	.	.	.	.	.	.
TRINITY_DN27140_c1_g2	2.14178	1.30328e-13	5.36243e-12	.	.	.	.	.	.	.	.	.	.	.	.	.	.
TRINITY_DN27360_c5_g1	2.04241	1.32357e-13	5.43944e-12	.	.	TRINITY_DN27360_c5_g1::TRINITY_DN27360_c5_g1_i1::g.229353::m.229353	70-315[-]	.	.	.	.	.	.	.	.	.	.
TRINITY_DN26661_c8_g11	2.63182	1.38293e-13	5.65638e-12	.	.	TRINITY_DN26661_c8_g11::TRINITY_DN26661_c8_g11_i1::g.124859::m.124859	530-721[+]	.	.	.	.	.	.	.	.	.	.
TRINITY_DN51130_c0_g1	3.37312	1.44343e-13	5.88289e-12	.	.	.	.	.	.	.	.	.	.	.	.	.	.
TRINITY_DN21976_c0_g1	4.04093	1.45588e-13	5.92662e-12	.	.	.	.	.	.	.	.	.	.	.	.	.	.
TRINITY_DN48568_c0_g1	2.35872	1.67531e-13	6.77978e-12	ALS_RAT^ALS_RAT^Q:803-123,H:213-396^26.1%ID^E:1.2e-08^RecName: Full=Insulin-like growth factor-binding protein complex acid labile subunit;^Eukaryota; Metazoa; Chordata; Craniata; Vertebrata; Euteleostomi; Mammalia; Eutheria; Euarchontoglires; Glires; Rodentia; Myomorpha; Muroidea; Muridae; Murinae; Rattus	.	TRINITY_DN48568_c0_g1::TRINITY_DN48568_c0_g1_i1::g.685681::m.685681	3-839[-]	CPN2_HUMAN^CPN2_HUMAN^Q:12-246,H:139-377^37.1%ID^E:1.3e-23^RecName: Full=Carboxypeptidase N subunit 2;^Eukaryota; Metazoa; Chordata; Craniata; Vertebrata; Euteleostomi; Mammalia; Eutheria; Euarchontoglires; Primates; Haplorrhini; Catarrhini; Hominidae; Homo	UniRef90_L1IVX1^UniRef90_L1IVX1^Q:806-102,H:14-203^31.6%ID^E:5e-14^.^.	UniRef90_L1I8L9^UniRef90_L1I8L9^Q:13-240,H:133-365^39.1%ID^E:5e-30^.^.	PF13306.5^LRR_5^Leucine rich repeats (6 copies)^14-114^E:0.002`PF13855.5^LRR_8^Leucine rich repeat^47-101^E:6e-11`PF13516.5^LRR_6^Leucine Rich repeat^68-84^E:0.95`PF13306.5^LRR_5^Leucine rich repeats (6 copies)^87-167^E:0.25	.	.	COG4886^leucine Rich Repeat	KEGG:hsa:1370`KO:K13023	GO:0072562^cellular_component^blood microparticle`GO:0070062^cellular_component^extracellular exosome`GO:0005576^cellular_component^extracellular region`GO:0030234^molecular_function^enzyme regulator activity`GO:0004181^molecular_function^metallocarboxypeptidase activity`GO:0050821^biological_process^protein stabilization`GO:0030449^biological_process^regulation of complement activation	GO:0005515^molecular_function^protein binding
TRINITY_DN28484_c6_g1	2.11209	1.90556e-13	7.67551e-12	.	.	TRINITY_DN28484_c6_g1::TRINITY_DN28484_c6_g1_i1::g.387913::m.387913	30-1178[-]	.	.	.	.	.	.	.	.	.	.
TRINITY_DN26994_c1_g1	2.00312	1.99556e-13	8.02863e-12	.	.	TRINITY_DN26994_c1_g1::TRINITY_DN26994_c1_g1_i1::g.167916::m.167916	2-1357[-]	.	UniRef90_D7G2L6^UniRef90_D7G2L6^Q:1315-1031,H:69-156^44.2%ID^E:4.2e-10^.^.	UniRef90_D7G2L6^UniRef90_D7G2L6^Q:15-109,H:69-156^46.3%ID^E:5.8e-12^.^.	.	.	.	.	.	.	.
TRINITY_DN58840_c0_g1	2.84911	2.05538e-13	8.25004e-12	.	.	.	.	.	.	.	.	.	.	.	.	.	.
TRINITY_DN27978_c2_g4	4.08729	2.3876e-13	9.50594e-12	.	.	TRINITY_DN27978_c2_g4::TRINITY_DN27978_c2_g4_i1::g.316018::m.316018	2647-3474[-]	.	UniRef90_D7G7A3^UniRef90_D7G7A3^Q:3531-2692,H:240-528^35.7%ID^E:5e-32^.^.	UniRef90_D7G7A3^UniRef90_D7G7A3^Q:4-261,H:261-528^38.5%ID^E:2.7e-36^.^.	PF17164.3^DUF5122^Domain of unknown function (DUF5122) beta-propeller^62-86^E:0.034`PF17164.3^DUF5122^Domain of unknown function (DUF5122) beta-propeller^107-142^E:0.0026	.	.	.	.	.	.
TRINITY_DN46808_c0_g1	3.03034	2.43388e-13	9.67903e-12	.	.	.	.	.	.	.	.	.	.	.	.	.	.
TRINITY_DN30507_c0_g2	2.50999	2.46512e-13	9.78067e-12	NPC1B_DROME^NPC1B_DROME^Q:29-436,H:694-811^36.5%ID^E:3.9e-13^RecName: Full=Niemann-Pick type protein homolog 1B {ECO:0000305};^Eukaryota; Metazoa; Ecdysozoa; Arthropoda; Hexapoda; Insecta; Pterygota; Neoptera; Holometabola; Diptera; Brachycera; Muscomorpha; Ephydroidea; Drosophilidae; Drosophila; Sophophora	.	TRINITY_DN30507_c0_g2::TRINITY_DN30507_c0_g2_i1::g.639111::m.639111	2-784[+]	PTHD3_MOUSE^PTHD3_MOUSE^Q:2-256,H:425-664^27.3%ID^E:1.2e-18^RecName: Full=Patched domain-containing protein 3;^Eukaryota; Metazoa; Chordata; Craniata; Vertebrata; Euteleostomi; Mammalia; Eutheria; Euarchontoglires; Glires; Rodentia; Myomorpha; Muroidea; Muridae; Murinae; Mus; Mus	UniRef90_D7FY98^UniRef90_D7FY98^Q:2-778,H:351-617^52.4%ID^E:3.2e-67^.^.	UniRef90_D7FY98^UniRef90_D7FY98^Q:1-259,H:351-617^61.8%ID^E:7.8e-86^.^.	PF02460.17^Patched^Patched family^2-234^E:1.1e-32`PF12349.7^Sterol-sensing^Sterol-sensing domain of SREBP cleavage-activation^2-90^E:3.3e-28	.	ExpAA=62.93^PredHel=3^Topology=i21-40o50-72i142-164o	ENOG410XRZ4^patched domain containing	KEGG:mmu:74675	GO:0016021^cellular_component^integral component of membrane`GO:0097225^cellular_component^sperm midpiece	GO:0016021^cellular_component^integral component of membrane
TRINITY_DN29330_c7_g1	2.4132	2.61877e-13	1.03545e-11	.	.	TRINITY_DN29330_c7_g1::TRINITY_DN29330_c7_g1_i1::g.496187::m.496187	1-399[-]	.	.	.	.	.	ExpAA=47.53^PredHel=2^Topology=o47-69i82-104o	.	.	.	.
TRINITY_DN29666_c2_g2	2.10179	2.67949e-13	1.05825e-11	.	.	TRINITY_DN29666_c2_g2::TRINITY_DN29666_c2_g2_i1::g.536284::m.536284	4230-6341[-]	PMP6_CHLPN^PMP6_CHLPN^Q:66-473,H:232-669^26.2%ID^E:7.7e-12^RecName: Full=Probable outer membrane protein pmp6;^Bacteria; Chlamydiae; Chlamydiales; Chlamydiaceae; Chlamydia/Chlamydophila group; Chlamydia	UniRef90_D7FTT9^UniRef90_D7FTT9^Q:3649-2675,H:732-1048^49.5%ID^E:2.4e-87^.^.	UniRef90_D7FWD7^UniRef90_D7FWD7^Q:185-694,H:15-490^37.6%ID^E:2.8e-77^.^.	PF02415.16^Chlam_PMP^Chlamydia polymorphic membrane protein (Chlamydia_PMP) repeat^146-162^E:0.15	.	ExpAA=53.51^PredHel=1^Topology=o615-637i	.	KEGG:cpa:CP_0309`KEGG:cpj:pmp_6`KEGG:cpn:CPn0444`KEGG:cpt:CpB0460	GO:0009279^cellular_component^cell outer membrane`GO:0005618^cellular_component^cell wall`GO:0005576^cellular_component^extracellular region`GO:0016021^cellular_component^integral component of membrane	.
TRINITY_DN29226_c8_g3	2.49047	2.75402e-13	1.08395e-11	GGLO_MOUSE^GGLO_MOUSE^Q:30-587,H:6-183^31%ID^E:9.9e-14^RecName: Full=L-gulonolactone oxidase;^Eukaryota; Metazoa; Chordata; Craniata; Vertebrata; Euteleostomi; Mammalia; Eutheria; Euarchontoglires; Glires; Rodentia; Myomorpha; Muroidea; Muridae; Murinae; Mus; Mus	.	TRINITY_DN29226_c8_g3::TRINITY_DN29226_c8_g3_i1::g.478781::m.478781	3-1613[+]	GGLO_MOUSE^GGLO_MOUSE^Q:10-195,H:6-183^31%ID^E:4.8e-14^RecName: Full=L-gulonolactone oxidase;^Eukaryota; Metazoa; Chordata; Craniata; Vertebrata; Euteleostomi; Mammalia; Eutheria; Euarchontoglires; Glires; Rodentia; Myomorpha; Muroidea; Muridae; Murinae; Mus; Mus	UniRef90_D7G3R7^UniRef90_D7G3R7^Q:3-1607,H:59-593^72.1%ID^E:4.9e-238^.^.	UniRef90_D7G3R7^UniRef90_D7G3R7^Q:1-535,H:59-593^72.1%ID^E:1.4e-238^.^.	PF01565.22^FAD_binding_4^FAD binding domain^25-165^E:3.4e-14`PF04030.13^ALO^D-arabinono-1,4-lactone oxidase^392-532^E:3e-06	.	.	COG0277^FAD linked oxidase domain protein	KEGG:mmu:268756`KO:K00103	GO:0005789^cellular_component^endoplasmic reticulum membrane`GO:0016021^cellular_component^integral component of membrane`GO:0031090^cellular_component^organelle membrane`GO:0003885^molecular_function^D-arabinono-1,4-lactone oxidase activity`GO:0050660^molecular_function^flavin adenine dinucleotide binding`GO:0050105^molecular_function^L-gulonolactone oxidase activity`GO:0019853^biological_proces…	GO:0016491^molecular_function^oxidoreductase activity`GO:0050660^molecular_function^flavin adenine dinucleotide binding`GO:0055114^biological_process^oxidation-reduction process`GO:0003885^molecular_function^D-arabinono-1,4-lactone oxidase activity`GO:0016020^cellular_component^membrane
TRINITY_DN27917_c5_g5	2.05019	2.86862e-13	1.12648e-11	.	.	TRINITY_DN27917_c5_g5::TRINITY_DN27917_c5_g5_i1::g.308233::m.308233	2-430[-]	.	.	.	.	.	.	.	.	.	.
TRINITY_DN28137_c4_g8	2.00382	3.08893e-13	1.20475e-11	.	.	.	.	.	.	.	.	.	.	.	.	.	.
TRINITY_DN29638_c6_g1	2.33434	3.11805e-13	1.21473e-11	.	.	TRINITY_DN29638_c6_g1::TRINITY_DN29638_c6_g1_i1::g.529244::m.529244	530-1618[-]	.	UniRef90_D8LCM0^UniRef90_D8LCM0^Q:1324-584,H:191-444^38.6%ID^E:7.3e-37^.^.	UniRef90_D8LCM0^UniRef90_D8LCM0^Q:87-345,H:179-444^40.2%ID^E:2.1e-41^.^.	.	.	ExpAA=130.44^PredHel=6^Topology=i107-129o162-184i213-235o258-280i301-323o333-355i	.	.	.	.
TRINITY_DN29853_c8_g1	2.16854	3.21106e-13	1.24815e-11	.	.	.	.	.	.	.	.	.	.	.	.	.	.
TRINITY_DN41052_c0_g1	2.54506	3.41126e-13	1.32149e-11	VASN_XENTR^VASN_XENTR^Q:3-230,H:62-137^35.5%ID^E:9.5e-09^RecName: Full=Vasorin;^Eukaryota; Metazoa; Chordata; Craniata; Vertebrata; Euteleostomi; Amphibia; Batrachia; Anura; Pipoidea; Pipidae; Xenopodinae; Xenopus; Silurana	.	TRINITY_DN41052_c0_g1::TRINITY_DN41052_c0_g1_i1::g.671921::m.671921	3-230[+]	VASN_XENTR^VASN_XENTR^Q:1-76,H:62-137^35.5%ID^E:9.5e-09^RecName: Full=Vasorin;^Eukaryota; Metazoa; Chordata; Craniata; Vertebrata; Euteleostomi; Amphibia; Batrachia; Anura; Pipoidea; Pipidae; Xenopodinae; Xenopus; Silurana	UniRef90_D7G7F2^UniRef90_D7G7F2^Q:3-221,H:200-272^60.3%ID^E:6.8e-14^.^.	UniRef90_D7G7F2^UniRef90_D7G7F2^Q:1-73,H:200-272^60.3%ID^E:6.8e-14^.^.	PF13855.5^LRR_8^Leucine rich repeat^1-45^E:9.5e-10`PF13306.5^LRR_5^Leucine rich repeats (6 copies)^2-71^E:2.1e-07`PF13855.5^LRR_8^Leucine rich repeat^15-73^E:1e-17`PF12799.6^LRR_4^Leucine Rich repeats (2 copies)^15-53^E:5.4e-07`PF00560.32^LRR_1^Leucine Rich Repeat^16-36^E:0.11	.	.	COG4886^leucine Rich Repeat	KEGG:xtr:448556	GO:0016021^cellular_component^integral component of membrane`GO:0005886^cellular_component^plasma membrane`GO:0007166^biological_process^cell surface receptor signaling pathway	GO:0005515^molecular_function^protein binding
TRINITY_DN29808_c4_g2	2.44829	3.92457e-13	1.51353e-11	.	.	TRINITY_DN29808_c4_g2::TRINITY_DN29808_c4_g2_i1::g.552423::m.552423	168-434[-]	.	.	.	.	.	ExpAA=17.57^PredHel=1^Topology=i58-80o	.	.	.	.
TRINITY_DN27679_c0_g1	2.131	4.00135e-13	1.53969e-11	.	.	.	.	.	.	.	.	.	.	.	.	.	.
TRINITY_DN29300_c9_g2	2.16905	5.02742e-13	1.91314e-11	.	.	.	.	.	.	.	.	.	.	.	.	.	.
TRINITY_DN27681_c5_g2	4.06987	5.48435e-13	2.07784e-11	.	.	.	.	.	.	.	.	.	.	.	.	.	.
TRINITY_DN27483_c6_g3	2.12391	5.5819e-13	2.10784e-11	.	.	TRINITY_DN27483_c6_g3::TRINITY_DN27483_c6_g3_i1::g.247027::m.247027	2-223[+]	.	.	.	.	.	.	.	.	.	.
TRINITY_DN27121_c9_g1	2.56146	5.83697e-13	2.20175e-11	.	.	TRINITY_DN27121_c9_g1::TRINITY_DN27121_c9_g1_i1::g.195196::m.195196	3-413[-]	.	.	.	.	.	.	.	.	.	.
TRINITY_DN24949_c0_g1	2.60621	5.99128e-13	2.25748e-11	.	.	TRINITY_DN24949_c0_g1::TRINITY_DN24949_c0_g1_i1::g.54198::m.54198	412-663[-]	.	.	.	.	.	.	.	.	.	.
TRINITY_DN26558_c10_g8	2.23149	6.58588e-13	2.46802e-11	.	.	TRINITY_DN26558_c10_g8::TRINITY_DN26558_c10_g8_i1::g.109368::m.109368	1-1026[+]	.	UniRef90_D7FH30^UniRef90_D7FH30^Q:451-954,H:51-215^61.9%ID^E:1.1e-44^.^.	UniRef90_D7FH30^UniRef90_D7FH30^Q:109-342,H:11-232^54.4%ID^E:3.3e-44^.^.	PF00106.24^adh_short^short chain dehydrogenase^156-320^E:2.6e-13`PF13561.5^adh_short_C2^Enoyl-(Acyl carrier protein) reductase^162-252^E:1.2e-08	.	.	.	.	.	.
TRINITY_DN21242_c0_g1	2.13384	7.18363e-13	2.67746e-11	.	.	.	.	.	.	.	.	.	.	.	.	.	.
TRINITY_DN59041_c0_g1	2.02573	7.61102e-13	2.83369e-11	.	.	.	.	.	.	.	.	.	.	.	.	.	.
TRINITY_DN59379_c0_g1	3.259	8.04865e-13	2.98693e-11	.	.	TRINITY_DN59379_c0_g1::TRINITY_DN59379_c0_g1_i1::g.705209::m.705209	1-204[-]	.	.	.	.	.	.	.	.	.	.
TRINITY_DN28248_c1_g1	2.41616	8.14652e-13	3.01351e-11	.	.	.	.	.	.	.	.	.	.	.	.	.	.
TRINITY_DN29494_c5_g1	3.39351	9.3352e-13	3.4272e-11	.	.	TRINITY_DN29494_c5_g1::TRINITY_DN29494_c5_g1_i1::g.503923::m.503923	340-750[+]	.	UniRef90_D7FXI0^UniRef90_D7FXI0^Q:896-510,H:5-133^36.4%ID^E:7.3e-16^.^.	.	.	.	.	.	.	.	.
TRINITY_DN27735_c18_g1	2.1716	9.46749e-13	3.46787e-11	.	.	.	.	.	.	.	.	.	.	.	.	.	.
TRINITY_DN46879_c0_g1	4.30376	9.89107e-13	3.60846e-11	.	.	TRINITY_DN46879_c0_g1::TRINITY_DN46879_c0_g1_i1::g.682309::m.682309	2-259[+]	.	.	.	.	.	.	.	.	.	.
TRINITY_DN4448_c0_g1	3.10502	9.94975e-13	3.62603e-11	.	.	TRINITY_DN4448_c0_g1::TRINITY_DN4448_c0_g1_i1::g.8009::m.8009	1-387[-]	.	UniRef90_D8LJC3^UniRef90_D8LJC3^Q:225-7,H:25-99^46.7%ID^E:3.9e-11^.^.	UniRef90_D8LJC3^UniRef90_D8LJC3^Q:55-127,H:25-99^46.7%ID^E:2.4e-11^.^.	.	.	.	.	.	.	.
TRINITY_DN55346_c0_g1	4.14428	1.08515e-12	3.95049e-11	.	.	.	.	.	.	.	.	.	.	.	.	.	.
TRINITY_DN20652_c0_g1	4.28693	1.11783e-12	4.06085e-11	.	.	.	.	.	.	.	.	.	.	.	.	.	.
TRINITY_DN32798_c0_g1	3.4822	1.18488e-12	4.29536e-11	.	.	.	.	.	.	.	.	.	.	.	.	.	.
TRINITY_DN27902_c9_g3	2.79823	1.20583e-12	4.36674e-11	.	.	TRINITY_DN27902_c9_g3::TRINITY_DN27902_c9_g3_i1::g.306272::m.306272	1718-2581[-]	.	UniRef90_D7FRH0^UniRef90_D7FRH0^Q:2581-1733,H:1297-1552^49.6%ID^E:1.7e-65^.^.	UniRef90_D7FRH0^UniRef90_D7FRH0^Q:1-285,H:1297-1554^53.7%ID^E:1.3e-78^.^.	.	.	ExpAA=89.60^PredHel=4^Topology=o52-74i180-202o217-236i248-270o	.	.	.	.
TRINITY_DN16175_c0_g1	3.42246	1.23056e-12	4.45159e-11	.	.	.	.	.	.	.	.	.	.	.	.	.	.
TRINITY_DN48714_c0_g1	2.23595	1.28461e-12	4.62768e-11	.	.	.	.	.	.	.	.	.	.	.	.	.	.
TRINITY_DN27167_c0_g2	2.32645	1.30295e-12	4.68884e-11	.	.	.	.	.	.	.	.	.	.	.	.	.	.
TRINITY_DN28535_c6_g3	2.88142	1.32469e-12	4.76211e-11	.	.	.	.	.	.	.	.	.	.	.	.	.	.
TRINITY_DN28866_c1_g1	3.40027	1.33076e-12	4.77896e-11	.	.	.	.	.	.	.	.	.	.	.	.	.	.
TRINITY_DN28250_c8_g8	2.02456	1.4215e-12	5.09419e-11	.	.	.	.	.	.	.	.	.	.	.	.	.	.
TRINITY_DN27307_c2_g5	2.01066	1.46501e-12	5.23378e-11	.	.	TRINITY_DN27307_c2_g5::TRINITY_DN27307_c2_g5_i1::g.220304::m.220304	216-617[-]	.	.	.	.	.	.	.	.	.	.
TRINITY_DN26627_c12_g1	2.29141	1.50053e-12	5.34547e-11	.	.	TRINITY_DN26627_c12_g1::TRINITY_DN26627_c12_g1_i1::g.121463::m.121463	1663-1875[+]	.	.	.	.	.	.	.	.	.	.
TRINITY_DN55880_c0_g1	3.89647	1.55617e-12	5.53073e-11	.	.	TRINITY_DN55880_c0_g1::TRINITY_DN55880_c0_g1_i1::g.699200::m.699200	3-278[+]	.	UniRef90_D7FWD7^UniRef90_D7FWD7^Q:3-188,H:652-713^41.9%ID^E:1.3e-06^.^.	UniRef90_D7FWD7^UniRef90_D7FWD7^Q:1-70,H:652-721^47.1%ID^E:7.2e-10^.^.	.	.	ExpAA=39.20^PredHel=2^Topology=i5-24o34-56i	.	.	.	.
TRINITY_DN24816_c0_g1	2.01235	1.6011e-12	5.6787e-11	.	.	TRINITY_DN24816_c0_g1::TRINITY_DN24816_c0_g1_i1::g.53381::m.53381	158-1864[+]	.	.	UniRef90_I3K521^UniRef90_I3K521^Q:24-563,H:68-597^29.1%ID^E:3.8e-08^.^.	.	.	.	.	.	.	.
TRINITY_DN26697_c8_g2	2.00056	1.87873e-12	6.62248e-11	.	.	TRINITY_DN26697_c8_g2::TRINITY_DN26697_c8_g2_i1::g.129861::m.129861	1-531[+]	.	UniRef90_D8LGU6^UniRef90_D8LGU6^Q:172-504,H:1-97^49.5%ID^E:5.1e-22^.^.	UniRef90_D8LGU6^UniRef90_D8LGU6^Q:58-169,H:1-98^50%ID^E:6.4e-23^.^.	.	.	.	.	.	.	.
TRINITY_DN30046_c2_g5	2.17489	1.9043e-12	6.70575e-11	.	.	TRINITY_DN30046_c2_g5::TRINITY_DN30046_c2_g5_i1::g.580006::m.580006	212-913[+]	.	UniRef90_D8LRN5^UniRef90_D8LRN5^Q:272-850,H:18-211^48.5%ID^E:1.5e-40^.^.	UniRef90_D8LRN5^UniRef90_D8LRN5^Q:9-228,H:5-229^55.3%ID^E:1.6e-50^.^.	PF13600.5^DUF4140^N-terminal domain of unknown function (DUF4140)^35-137^E:7.1e-15	.	.	.	.	.	.
TRINITY_DN21830_c0_g1	2.94705	1.97074e-12	6.92555e-11	.	.	.	.	.	.	.	.	.	.	.	.	.	.
TRINITY_DN27109_c0_g2	2.27353	2.04544e-12	7.18073e-11	.	.	TRINITY_DN27109_c0_g2::TRINITY_DN27109_c0_g2_i1::g.192688::m.192688	2-511[-]	.	UniRef90_D7G7A3^UniRef90_D7G7A3^Q:1790-696,H:188-586^37.2%ID^E:5.8e-58^.^.	.	.	.	.	.	.	.	.
TRINITY_DN27127_c6_g1	2.40889	2.1784e-12	7.61645e-11	.	.	.	.	.	.	.	.	.	.	.	.	.	.
TRINITY_DN30986_c0_g1	3.70835	2.93368e-12	1.00831e-10	.	.	TRINITY_DN30986_c0_g1::TRINITY_DN30986_c0_g1_i1::g.653691::m.653691	1-315[-]	.	.	.	.	.	ExpAA=51.88^PredHel=2^Topology=i7-29o44-66i	.	.	.	.
TRINITY_DN10887_c0_g1	4.1212	3.96089e-12	1.33082e-10	.	.	.	.	.	.	.	.	.	.	.	.	.	.
TRINITY_DN43208_c0_g1	2.24951	4.00522e-12	1.3444e-10	FLAEY_CAUCR^FLAEY_CAUCR^Q:534-214,H:375-490^31%ID^E:7.7e-06^RecName: Full=Regulatory protein FlaEY;^Bacteria; Proteobacteria; Alphaproteobacteria; Caulobacterales; Caulobacteraceae; Caulobacter	.	TRINITY_DN43208_c0_g1::TRINITY_DN43208_c0_g1_i1::g.676117::m.676117	1-678[-]	FLAEY_CAUCR^FLAEY_CAUCR^Q:49-155,H:375-490^31%ID^E:7.7e-06^RecName: Full=Regulatory protein FlaEY;^Bacteria; Proteobacteria; Alphaproteobacteria; Caulobacterales; Caulobacteraceae; Caulobacter	UniRef90_D7G7A3^UniRef90_D7G7A3^Q:663-4,H:285-502^41.1%ID^E:6.2e-39^.^.	UniRef90_D7G7A3^UniRef90_D7G7A3^Q:6-225,H:285-502^41.1%ID^E:6.2e-39^.^.	PF17164.3^DUF5122^Domain of unknown function (DUF5122) beta-propeller^39-64^E:0.019	.	.	ENOG410XRDS^NA	KEGG:ccr:CC_1465	GO:0044781^biological_process^bacterial-type flagellum organization`GO:0006355^biological_process^regulation of transcription, DNA-templated`GO:0006351^biological_process^transcription, DNA-templated	.
TRINITY_DN29346_c0_g1	2.32043	4.13257e-12	1.38445e-10	.	.	.	.	.	.	.	.	.	.	.	.	.	.
TRINITY_DN28261_c0_g1	2.4003	4.20454e-12	1.40583e-10	.	.	.	.	.	.	.	.	.	.	.	.	.	.
TRINITY_DN28082_c12_g7	3.29512	4.37961e-12	1.4587e-10	.	.	TRINITY_DN28082_c12_g7::TRINITY_DN28082_c12_g7_i1::g.331395::m.331395	2-319[+]	.	.	.	.	.	.	.	.	.	.
TRINITY_DN28829_c9_g1	2.14442	4.70375e-12	1.56514e-10	.	.	TRINITY_DN28829_c9_g1::TRINITY_DN28829_c9_g1_i1::g.427860::m.427860	500-676[+]	.	.	.	.	.	.	.	.	.	.
TRINITY_DN26882_c9_g7	2.36819	4.8657e-12	1.61591e-10	.	.	TRINITY_DN26882_c9_g7::TRINITY_DN26882_c9_g7_i1::g.159687::m.159687	1357-1560[-]	.	.	.	.	.	.	.	.	.	.
TRINITY_DN29808_c4_g1	2.40809	5.13319e-12	1.70146e-10	.	.	.	.	.	.	.	.	.	.	.	.	.	.
TRINITY_DN28530_c10_g1	2.94125	5.2434e-12	1.73465e-10	.	.	.	.	.	.	.	.	.	.	.	.	.	.
TRINITY_DN21911_c0_g2	4.1806	5.58895e-12	1.84189e-10	.	.	TRINITY_DN21911_c0_g2::TRINITY_DN21911_c0_g2_i1::g.40510::m.40510	59-271[+]	.	.	.	.	.	ExpAA=21.01^PredHel=1^Topology=o30-52i	.	.	.	.
TRINITY_DN29005_c5_g1	2.42838	5.83497e-12	1.91747e-10	.	.	TRINITY_DN29005_c5_g1::TRINITY_DN29005_c5_g1_i1::g.454123::m.454123	342-503[-]	.	.	.	.	.	.	.	.	.	.
TRINITY_DN30581_c4_g1	2.31843	5.84178e-12	1.91787e-10	.	.	.	.	.	.	.	.	.	.	.	.	.	.
TRINITY_DN28116_c0_g1	2.11956	6.04523e-12	1.98278e-10	.	.	.	.	.	.	.	.	.	.	.	.	.	.
TRINITY_DN27377_c9_g2	3.09672	6.51276e-12	2.13004e-10	.	.	TRINITY_DN27377_c9_g2::TRINITY_DN27377_c9_g2_i1::g.231921::m.231921	839-1000[-]	.	.	.	.	.	.	.	.	.	.
TRINITY_DN45538_c0_g1	3.44124	6.85788e-12	2.2302e-10	.	.	.	.	.	.	.	.	.	.	.	.	.	.
TRINITY_DN28504_c10_g3	2.14346	7.26614e-12	2.34746e-10	.	.	.	.	.	.	.	.	.	.	.	.	.	.
TRINITY_DN27630_c0_g2	2.02372	7.98965e-12	2.56197e-10	.	.	TRINITY_DN27630_c0_g2::TRINITY_DN27630_c0_g2_i1::g.267644::m.267644	337-726[-]	.	.	.	.	.	.	.	.	.	.
TRINITY_DN31023_c0_g1	3.78073	8.85465e-12	2.82096e-10	.	.	.	.	.	.	.	.	.	.	.	.	.	.
TRINITY_DN29879_c3_g4	2.2193	9.0818e-12	2.883e-10	.	.	TRINITY_DN29879_c3_g4::TRINITY_DN29879_c3_g4_i1::g.562692::m.562692	3-1265[-]	.	UniRef90_D7G375^UniRef90_D7G375^Q:419-3,H:308-446^55.4%ID^E:3.5e-39^.^.	UniRef90_D7G375^UniRef90_D7G375^Q:283-421,H:308-446^55.4%ID^E:3e-39^.^.	PF14340.5^DUF4395^Domain of unknown function (DUF4395)^141-267^E:1.4e-16`PF03595.16^SLAC1^Voltage-dependent anion channel^342-416^E:1.7e-06	.	ExpAA=128.48^PredHel=6^Topology=i148-165o180-202i214-236o251-273i342-364o377-399i	.	.	.	GO:0055085^biological_process^transmembrane transport`GO:0016021^cellular_component^integral component of membrane
TRINITY_DN18645_c0_g1	2.68542	9.56193e-12	3.02947e-10	.	.	.	.	.	.	.	.	.	.	.	.	.	.
TRINITY_DN29250_c7_g2	2.02586	9.71599e-12	3.06981e-10	.	.	TRINITY_DN29250_c7_g2::TRINITY_DN29250_c7_g2_i1::g.485292::m.485292	1659-1829[+]	.	UniRef90_D7FXJ5^UniRef90_D7FXJ5^Q:1246-521,H:27-268^60.7%ID^E:2.6e-84^.^.	.	.	.	.	.	.	.	.
TRINITY_DN27776_c8_g3	3.57152	1.03056e-11	3.24715e-10	.	.	.	.	.	.	.	.	.	.	.	.	.	.
TRINITY_DN37985_c0_g1	2.0447	1.22173e-11	3.81461e-10	.	.	.	.	.	.	.	.	.	.	.	.	.	.
TRINITY_DN28982_c5_g9	2.14659	1.28121e-11	3.99309e-10	.	.	.	.	.	.	.	.	.	.	.	.	.	.
TRINITY_DN27301_c8_g8	2.59405	1.30004e-11	4.04811e-10	.	.	TRINITY_DN27301_c8_g8::TRINITY_DN27301_c8_g8_i1::g.221523::m.221523	3-431[+]	.	.	.	.	.	.	.	.	.	.
TRINITY_DN23308_c0_g2	2.7204	1.34477e-11	4.18359e-10	.	.	.	.	.	.	.	.	.	.	.	.	.	.
TRINITY_DN27819_c10_g9	2.2075	1.46226e-11	4.51649e-10	.	.	TRINITY_DN27819_c10_g9::TRINITY_DN27819_c10_g9_i1::g.294945::m.294945	2-457[+]	.	UniRef90_D8LCM0^UniRef90_D8LCM0^Q:591-1331,H:200-446^34.7%ID^E:2.1e-25^.^.	.	.	.	.	.	.	.	.
TRINITY_DN28114_c0_g4	3.81726	1.62399e-11	4.96702e-10	.	.	TRINITY_DN28114_c0_g4::TRINITY_DN28114_c0_g4_i1::g.335641::m.335641	266-466[+]	.	.	.	.	.	.	.	.	.	.
TRINITY_DN30016_c11_g1	2.45474	1.62858e-11	4.97663e-10	.	.	TRINITY_DN30016_c11_g1::TRINITY_DN30016_c11_g1_i1::g.582109::m.582109	680-874[-]	.	.	.	.	.	.	.	.	.	.
TRINITY_DN27544_c8_g2	2.29883	1.89312e-11	5.74426e-10	.	.	TRINITY_DN27544_c8_g2::TRINITY_DN27544_c8_g2_i1::g.250749::m.250749	220-543[-]	.	.	.	.	.	ExpAA=21.86^PredHel=1^Topology=o42-64i	.	.	.	.
TRINITY_DN27148_c8_g7	2.43701	2.13025e-11	6.40731e-10	.	.	TRINITY_DN27148_c8_g7::TRINITY_DN27148_c8_g7_i1::g.197598::m.197598	1-1251[-]	.	UniRef90_D7FNJ7^UniRef90_D7FNJ7^Q:1152-82,H:346-755^30.2%ID^E:2.3e-23^.^.	UniRef90_D7FNJ7^UniRef90_D7FNJ7^Q:244-390,H:572-755^41.3%ID^E:1.7e-21^.^.	.	.	.	.	.	.	.
TRINITY_DN55495_c0_g1	2.42314	2.20616e-11	6.60677e-10	.	.	.	.	.	.	.	.	.	.	.	.	.	.
TRINITY_DN30122_c12_g1	2.57504	2.481e-11	7.37214e-10	.	.	.	.	.	.	.	.	.	.	.	.	.	.
TRINITY_DN29732_c7_g3	2.06519	2.49868e-11	7.41829e-10	PHYLO_ARATH^PHYLO_ARATH^Q:1522-719,H:1091-1358^28.8%ID^E:7.7e-10^RecName: Full=Protein PHYLLO, chloroplastic;^Eukaryota; Viridiplantae; Streptophyta; Embryophyta; Tracheophyta; Spermatophyta; Magnoliophyta; eudicotyledons; Gunneridae; Pentapetalae; rosids; malvids; Brassicales; Brassicaceae; Camelineae; Arabidopsis	.	TRINITY_DN29732_c7_g3::TRINITY_DN29732_c7_g3_i1::g.543688::m.543688	513-803[+]	.	UniRef90_D8LMF2^UniRef90_D8LMF2^Q:1507-629,H:2373-2620^49.1%ID^E:3.6e-51^.^.	.	.	.	.	.	.	.	.
TRINITY_DN27201_c9_g1	3.30327	2.95694e-11	8.69635e-10	.	.	TRINITY_DN27201_c9_g1::TRINITY_DN27201_c9_g1_i1::g.205569::m.205569	275-670[+]	.	.	.	.	.	.	.	.	.	.
TRINITY_DN28533_c4_g2	2.05255	3.01365e-11	8.84801e-10	.	.	TRINITY_DN28533_c4_g2::TRINITY_DN28533_c4_g2_i1::g.395495::m.395495	1-171[+]	.	.	.	.	.	.	.	.	.	.
TRINITY_DN28410_c6_g1	2.39157	3.08197e-11	9.03318e-10	.	.	TRINITY_DN28410_c6_g1::TRINITY_DN28410_c6_g1_i1::g.378951::m.378951	495-743[+]	.	.	.	.	.	.	.	.	.	.
TRINITY_DN29837_c10_g4	2.3037	3.15582e-11	9.23392e-10	.	.	.	.	.	.	.	.	.	.	.	.	.	.
TRINITY_DN28166_c7_g2	2.84866	3.44973e-11	1.00258e-09	.	.	.	.	.	.	.	.	.	.	.	.	.	.
TRINITY_DN30519_c2_g3	2.04393	3.52719e-11	1.02336e-09	.	.	TRINITY_DN30519_c2_g3::TRINITY_DN30519_c2_g3_i1::g.640382::m.640382	2-301[+]	.	UniRef90_Q7XAJ7^UniRef90_Q7XAJ7^Q:2-301,H:145-244^85%ID^E:1.4e-43^.^.	UniRef90_Q7XAJ7^UniRef90_Q7XAJ7^Q:1-100,H:145-244^85%ID^E:1.4e-43^.^.	.	.	.	.	.	.	.
TRINITY_DN25485_c0_g1	3.15759	3.61935e-11	1.04745e-09	.	.	TRINITY_DN25485_c0_g1::TRINITY_DN25485_c0_g1_i1::g.58842::m.58842	312-491[-]	.	.	.	.	.	.	.	.	.	.
TRINITY_DN28856_c5_g1	2.39928	3.71111e-11	1.07041e-09	.	.	.	.	.	.	.	.	.	.	.	.	.	.
TRINITY_DN53508_c0_g1	2.15832	3.75389e-11	1.08184e-09	.	.	.	.	.	.	.	.	.	.	.	.	.	.
TRINITY_DN28325_c5_g2	2.65668	3.96602e-11	1.13822e-09	.	.	.	.	.	.	.	.	.	.	.	.	.	.
TRINITY_DN5125_c0_g1	2.15375	4.10379e-11	1.17279e-09	.	.	.	.	.	.	.	.	.	.	.	.	.	.
TRINITY_DN28601_c5_g3	2.72801	4.14696e-11	1.18324e-09	.	.	TRINITY_DN28601_c5_g3::TRINITY_DN28601_c5_g3_i1::g.404075::m.404075	208-399[-]	.	.	.	.	.	.	.	.	.	.
TRINITY_DN29208_c11_g1	2.50773	4.26436e-11	1.21219e-09	.	.	TRINITY_DN29208_c11_g1::TRINITY_DN29208_c11_g1_i1::g.480935::m.480935	1-546[+]	.	.	.	.	.	.	.	.	.	.
TRINITY_DN27313_c11_g4	2.33371	4.47192e-11	1.26548e-09	.	.	.	.	.	.	.	.	.	.	.	.	.	.
TRINITY_DN28923_c12_g1	2.26981	4.75352e-11	1.33906e-09	.	.	TRINITY_DN28923_c12_g1::TRINITY_DN28923_c12_g1_i1::g.445289::m.445289	1-156[+]	.	.	.	.	.	.	.	.	.	.
TRINITY_DN28594_c3_g6	2.35421	4.8205e-11	1.35521e-09	.	.	TRINITY_DN28594_c3_g6::TRINITY_DN28594_c3_g6_i1::g.402201::m.402201	1696-1890[-]	.	UniRef90_D7G0S6^UniRef90_D7G0S6^Q:1162-764,H:327-465^62.6%ID^E:2.1e-44^.^.	.	.	.	.	.	.	.	.
TRINITY_DN23186_c0_g1	3.53728	4.87505e-11	1.36943e-09	.	.	TRINITY_DN23186_c0_g1::TRINITY_DN23186_c0_g1_i1::g.45224::m.45224	1513-1671[+]	.	UniRef90_D7FWD7^UniRef90_D7FWD7^Q:5-487,H:591-751^53.7%ID^E:1.2e-36^.^.	.	.	.	.	.	.	.	.
TRINITY_DN28818_c7_g1	2.03232	5.0673e-11	1.41996e-09	.	.	TRINITY_DN28818_c7_g1::TRINITY_DN28818_c7_g1_i1::g.432424::m.432424	1241-1408[+]	.	.	.	.	.	.	.	.	.	.
TRINITY_DN20435_c0_g1	2.16248	5.09521e-11	1.42662e-09	.	.	TRINITY_DN20435_c0_g1::TRINITY_DN20435_c0_g1_i1::g.35375::m.35375	599-814[+]	.	.	.	.	.	.	.	.	.	.
TRINITY_DN27259_c0_g1	3.29297	5.21611e-11	1.45776e-09	.	.	.	.	.	.	.	.	.	.	.	.	.	.
TRINITY_DN28813_c7_g4	2.45492	5.69867e-11	1.57762e-09	.	.	TRINITY_DN28813_c7_g4::TRINITY_DN28813_c7_g4_i1::g.432772::m.432772	2-328[-]	.	.	.	.	.	.	.	.	.	.
TRINITY_DN28535_c6_g1	2.96549	6.13072e-11	1.68774e-09	.	.	TRINITY_DN28535_c6_g1::TRINITY_DN28535_c6_g1_i1::g.389869::m.389869	1-177[+]	.	.	.	.	.	.	.	.	.	.
TRINITY_DN29432_c3_g1	2.57576	6.24671e-11	1.71555e-09	.	.	TRINITY_DN29432_c3_g1::TRINITY_DN29432_c3_g1_i1::g.504891::m.504891	373-720[-]	.	.	.	.	.	ExpAA=23.10^PredHel=1^Topology=i28-50o	.	.	.	.
TRINITY_DN14099_c0_g1	3.24773	6.42866e-11	1.76271e-09	.	.	.	.	.	.	.	.	.	.	.	.	.	.
TRINITY_DN28975_c3_g4	2.13252	6.481e-11	1.77565e-09	.	.	TRINITY_DN28975_c3_g4::TRINITY_DN28975_c3_g4_i1::g.450083::m.450083	113-265[+]	.	.	.	.	.	.	.	.	.	.
TRINITY_DN26548_c4_g2	2.69985	6.9603e-11	1.89641e-09	.	.	.	.	.	.	.	.	.	.	.	.	.	.
TRINITY_DN28463_c10_g1	2.82854	7.02366e-11	1.91216e-09	.	.	TRINITY_DN28463_c10_g1::TRINITY_DN28463_c10_g1_i1::g.385350::m.385350	2-283[-]	.	.	.	.	.	ExpAA=21.30^PredHel=1^Topology=i64-86o	.	.	.	.
TRINITY_DN28376_c12_g1	2.37743	7.10692e-11	1.93025e-09	.	.	TRINITY_DN28376_c12_g1::TRINITY_DN28376_c12_g1_i1::g.373518::m.373518	3-167[+]	.	.	.	.	.	.	.	.	.	.
TRINITY_DN26813_c0_g1	2.88143	7.38594e-11	1.99623e-09	.	.	TRINITY_DN26813_c0_g1::TRINITY_DN26813_c0_g1_i1::g.150125::m.150125	302-496[+]	.	.	.	.	.	.	.	.	.	.
TRINITY_DN27415_c3_g1	2.14134	7.69359e-11	2.07308e-09	.	.	.	.	.	.	.	.	.	.	.	.	.	.
TRINITY_DN48122_c0_g1	3.34136	8.02897e-11	2.15183e-09	.	.	.	.	.	.	.	.	.	.	.	.	.	.
TRINITY_DN21554_c0_g1	2.2378	8.16602e-11	2.18516e-09	QORL2_BOVIN^QORL2_BOVIN^Q:1399-1103,H:248-346^38.4%ID^E:1.6e-12^RecName: Full=Quinone oxidoreductase-like protein 2;^Eukaryota; Metazoa; Chordata; Craniata; Vertebrata; Euteleostomi; Mammalia; Eutheria; Laurasiatheria; Cetartiodactyla; Ruminantia; Pecora; Bovidae; Bovinae; Bos	.	TRINITY_DN21554_c0_g1::TRINITY_DN21554_c0_g1_i1::g.39171::m.39171	983-1588[-]	QORL2_BOVIN^QORL2_BOVIN^Q:64-162,H:248-346^38.4%ID^E:5.8e-13^RecName: Full=Quinone oxidoreductase-like protein 2;^Eukaryota; Metazoa; Chordata; Craniata; Vertebrata; Euteleostomi; Mammalia; Eutheria; Laurasiatheria; Cetartiodactyla; Ruminantia; Pecora; Bovidae; Bovinae; Bos	UniRef90_D8LJN9^UniRef90_D8LJN9^Q:1405-1097,H:233-335^79.6%ID^E:8.3e-40^.^.	UniRef90_D8LJN9^UniRef90_D8LJN9^Q:62-178,H:233-349^73.5%ID^E:2.3e-40^.^.	PF13602.5^ADH_zinc_N_2^Zinc-binding dehydrogenase^64-162^E:8e-13	.	.	COG0604^alcohol dehydrogenase	.	GO:0005739^cellular_component^mitochondrion`GO:0016491^molecular_function^oxidoreductase activity	.
TRINITY_DN25108_c0_g1	2.2569	8.54633e-11	2.27455e-09	.	.	TRINITY_DN25108_c0_g1::TRINITY_DN25108_c0_g1_i1::g.55475::m.55475	2-160[+]	.	UniRef90_D8LLZ1^UniRef90_D8LLZ1^Q:2-115,H:683-720^68.4%ID^E:1.7e-07^.^.	UniRef90_D8LLZ1^UniRef90_D8LLZ1^Q:1-38,H:683-720^68.4%ID^E:7.8e-09^.^.	.	.	.	.	.	.	.
TRINITY_DN25011_c0_g3	3.39573	9.00204e-11	2.38662e-09	.	.	.	.	.	.	.	.	.	.	.	.	.	.
TRINITY_DN26627_c9_g5	2.23204	9.05853e-11	2.3979e-09	.	.	TRINITY_DN26627_c9_g5::TRINITY_DN26627_c9_g5_i1::g.121400::m.121400	1408-1833[+]	.	.	.	.	.	ExpAA=47.16^PredHel=2^Topology=o29-51i96-118o	.	.	.	.
TRINITY_DN26717_c7_g3	2.51463	1.10319e-10	2.89139e-09	.	.	TRINITY_DN26717_c7_g3::TRINITY_DN26717_c7_g3_i1::g.133389::m.133389	1823-2272[+]	.	UniRef90_D8LJC3^UniRef90_D8LJC3^Q:5267-4443,H:71-334^48.4%ID^E:4.6e-63^.^.	.	.	.	.	.	.	.	.
TRINITY_DN29226_c4_g1	2.43457	1.54407e-10	3.9419e-09	.	.	TRINITY_DN29226_c4_g1::TRINITY_DN29226_c4_g1_i1::g.478605::m.478605	3-263[+]	.	UniRef90_D7G3R7^UniRef90_D7G3R7^Q:84-263,H:29-89^50.8%ID^E:2e-06^.^.	UniRef90_D7G3R7^UniRef90_D7G3R7^Q:28-87,H:29-89^59%ID^E:3e-10^.^.	.	.	.	.	.	.	.
TRINITY_DN28428_c6_g1	2.21822	1.5772e-10	4.02051e-09	YL060_MIMIV^YL060_MIMIV^Q:1190-6,H:75-469^28.5%ID^E:3.6e-43^RecName: Full=Putative F-box and FNIP repeat-containing protein L60;^Viruses; dsDNA viruses, no RNA stage; Mimiviridae; Mimivirus	.	TRINITY_DN28428_c6_g1::TRINITY_DN28428_c6_g1_i1::g.382012::m.382012	1-453[+]	.	UniRef90_E3T5U8^UniRef90_E3T5U8^Q:1712-6,H:41-588^40.5%ID^E:1.2e-117^.^.	.	.	.	.	.	.	.	.
TRINITY_DN3505_c0_g1	2.3269	1.58114e-10	4.02759e-09	.	.	TRINITY_DN3505_c0_g1::TRINITY_DN3505_c0_g1_i1::g.6528::m.6528	203-436[-]	.	.	.	.	.	.	.	.	.	.
TRINITY_DN42256_c0_g1	2.62289	1.58653e-10	4.03831e-09	.	.	.	.	.	.	.	.	.	.	.	.	.	.
TRINITY_DN29933_c0_g2	2.01686	1.65777e-10	4.20395e-09	.	.	TRINITY_DN29933_c0_g2::TRINITY_DN29933_c0_g2_i1::g.569755::m.569755	1941-2465[-]	.	UniRef90_D8LCW9^UniRef90_D8LCW9^Q:2435-2151,H:3-97^42.1%ID^E:6.3e-13^.^.	UniRef90_D8LCW9^UniRef90_D8LCW9^Q:11-121,H:3-110^40.5%ID^E:4.1e-14^.^.	PF04193.13^PQ-loop^PQ loop repeat^17-66^E:1.7e-08	.	ExpAA=59.55^PredHel=3^Topology=o15-34i47-66o71-93i	.	.	.	.
TRINITY_DN28814_c1_g4	2.49172	1.78451e-10	4.49573e-09	.	.	.	.	.	.	.	.	.	.	.	.	.	.
TRINITY_DN20820_c0_g1	3.2409	1.85683e-10	4.65071e-09	.	.	.	.	.	.	.	.	.	.	.	.	.	.
TRINITY_DN26779_c7_g7	2.05846	1.9165e-10	4.79669e-09	.	.	.	.	.	.	.	.	.	.	.	.	.	.
TRINITY_DN29832_c8_g2	2.09444	2.23364e-10	5.5461e-09	AB15G_ARATH^AB15G_ARATH^Q:1203-1,H:43-466^32.8%ID^E:1.3e-57^RecName: Full=ABC transporter G family member 15;^Eukaryota; Viridiplantae; Streptophyta; Embryophyta; Tracheophyta; Spermatophyta; Magnoliophyta; eudicotyledons; Gunneridae; Pentapetalae; rosids; malvids; Brassicales; Brassicaceae; Camelineae; Arabidopsis	.	TRINITY_DN29832_c8_g2::TRINITY_DN29832_c8_g2_i1::g.551661::m.551661	1268-1753[-]	.	UniRef90_D7G2W1^UniRef90_D7G2W1^Q:1290-1,H:46-443^72.1%ID^E:4.3e-169^.^.	.	.	.	.	.	.	.	.
TRINITY_DN26411_c10_g4	2.08067	2.57574e-10	6.31359e-09	.	.	.	.	.	.	.	.	.	.	.	.	.	.
TRINITY_DN27186_c1_g6	2.08557	2.78814e-10	6.79553e-09	.	.	TRINITY_DN27186_c1_g6::TRINITY_DN27186_c1_g6_i1::g.200733::m.200733	2-625[+]	.	UniRef90_D7G0S4^UniRef90_D7G0S4^Q:197-586,H:56-193^46.1%ID^E:1.7e-27^.^.	UniRef90_D7G0S4^UniRef90_D7G0S4^Q:66-195,H:56-193^46.1%ID^E:1.7e-27^.^.	PF00066.16^Notch^LNR domain^66-92^E:7e-06	.	.	.	.	.	.
TRINITY_DN27819_c10_g10	2.64639	2.86993e-10	6.97513e-09	.	.	.	.	.	.	.	.	.	.	.	.	.	.
TRINITY_DN28810_c9_g1	2.07881	3.02026e-10	7.30441e-09	.	.	TRINITY_DN28810_c9_g1::TRINITY_DN28810_c9_g1_i1::g.431485::m.431485	2-190[+]	.	.	.	.	.	.	.	.	.	.
TRINITY_DN59979_c0_g1	3.47893	3.52588e-10	8.45951e-09	.	.	TRINITY_DN59979_c0_g1::TRINITY_DN59979_c0_g1_i1::g.706476::m.706476	1-240[-]	.	UniRef90_D7FRH0^UniRef90_D7FRH0^Q:240-7,H:536-613^50%ID^E:3.8e-15^.^.	UniRef90_D7FRH0^UniRef90_D7FRH0^Q:1-80,H:536-615^50%ID^E:9.9e-16^.^.	.	.	.	.	.	.	.
TRINITY_DN30627_c3_g2	2.03305	3.85504e-10	9.18781e-09	.	.	.	.	.	.	.	.	.	.	.	.	.	.
TRINITY_DN30460_c2_g1	3.35547	3.8862e-10	9.25566e-09	.	.	TRINITY_DN30460_c2_g1::TRINITY_DN30460_c2_g1_i1::g.635411::m.635411	2-205[+]	.	.	.	.	.	.	.	.	.	.
TRINITY_DN27001_c9_g1	2.72508	4.02799e-10	9.58011e-09	.	.	.	.	.	.	.	.	.	.	.	.	.	.
TRINITY_DN17327_c0_g2	3.08358	4.76071e-10	1.11765e-08	.	.	TRINITY_DN17327_c0_g2::TRINITY_DN17327_c0_g2_i1::g.27823::m.27823	3-500[+]	.	UniRef90_D7G435^UniRef90_D7G435^Q:3-500,H:184-351^39.3%ID^E:1.8e-27^.^.	UniRef90_D7G435^UniRef90_D7G435^Q:1-166,H:184-351^39.3%ID^E:1.8e-27^.^.	.	.	.	.	.	.	.
TRINITY_DN29014_c4_g1	3.4536	4.97377e-10	1.16367e-08	.	.	TRINITY_DN29014_c4_g1::TRINITY_DN29014_c4_g1_i1::g.454745::m.454745	2085-2330[+]	.	.	.	.	.	ExpAA=25.52^PredHel=1^Topology=o47-69i	.	.	.	.
TRINITY_DN42130_c0_g1	2.17345	4.98866e-10	1.16636e-08	.	.	.	.	.	.	.	.	.	.	.	.	.	.
TRINITY_DN27717_c7_g2	2.22161	5.04603e-10	1.17817e-08	.	.	.	.	.	.	.	.	.	.	.	.	.	.
TRINITY_DN25821_c0_g3	3.64498	5.17102e-10	1.2049e-08	.	.	TRINITY_DN25821_c0_g3::TRINITY_DN25821_c0_g3_i1::g.63193::m.63193	1-381[-]	.	.	UniRef90_D8M8U2^UniRef90_D8M8U2^Q:4-119,H:77-199^42.7%ID^E:9.9e-10^.^.	.	.	.	.	.	.	.
TRINITY_DN61391_c0_g1	2.268	5.24355e-10	1.22076e-08	.	.	TRINITY_DN61391_c0_g1::TRINITY_DN61391_c0_g1_i1::g.709186::m.709186	31-216[-]	.	.	.	.	.	.	.	.	.	.
TRINITY_DN29691_c3_g1	2.22053	5.24617e-10	1.22076e-08	.	.	.	.	.	.	.	.	.	.	.	.	.	.
TRINITY_DN26935_c3_g1	2.43278	5.33594e-10	1.23831e-08	.	.	TRINITY_DN26935_c3_g1::TRINITY_DN26935_c3_g1_i1::g.168111::m.168111	407-790[-]	.	.	.	.	.	ExpAA=40.72^PredHel=2^Topology=o60-82i94-116o	.	.	.	.
TRINITY_DN28017_c1_g2	2.13955	5.5225e-10	1.2773e-08	.	.	TRINITY_DN28017_c1_g2::TRINITY_DN28017_c1_g2_i1::g.320989::m.320989	80-880[-]	.	UniRef90_D7FRB6^UniRef90_D7FRB6^Q:892-389,H:714-872^45.6%ID^E:1.1e-31^.^.	UniRef90_D7FRB6^UniRef90_D7FRB6^Q:3-164,H:720-872^50.3%ID^E:2.2e-35^.^.	.	.	.	.	.	.	.
TRINITY_DN26676_c13_g1	2.09169	5.68059e-10	1.30946e-08	.	.	.	.	.	.	.	.	.	.	.	.	.	.
TRINITY_DN26954_c4_g1	2.09009	5.79368e-10	1.33108e-08	.	.	.	.	.	.	.	.	.	.	.	.	.	.
TRINITY_DN30270_c1_g2	3.26469	6.11694e-10	1.40161e-08	.	.	TRINITY_DN30270_c1_g2::TRINITY_DN30270_c1_g2_i1::g.612495::m.612495	1-153[-]	.	.	.	.	.	.	.	.	.	.
TRINITY_DN27911_c11_g1	3.13961	6.50627e-10	1.48587e-08	.	.	TRINITY_DN27911_c11_g1::TRINITY_DN27911_c11_g1_i1::g.307926::m.307926	3-218[-]	.	.	.	.	.	.	.	.	.	.
TRINITY_DN28540_c8_g2	2.22002	6.60313e-10	1.505e-08	.	.	.	.	.	.	.	.	.	.	.	.	.	.
TRINITY_DN28905_c5_g1	2.22012	6.61988e-10	1.50782e-08	.	.	TRINITY_DN28905_c5_g1::TRINITY_DN28905_c5_g1_i1::g.441518::m.441518	262-411[-]	.	.	.	.	.	ExpAA=22.08^PredHel=1^Topology=o15-37i	.	.	.	.
TRINITY_DN25532_c0_g2	2.43333	6.82118e-10	1.54957e-08	.	.	TRINITY_DN25532_c0_g2::TRINITY_DN25532_c0_g2_i1::g.58953::m.58953	3-641[+]	.	.	UniRef90_D7FHM6^UniRef90_D7FHM6^Q:1-203,H:415-626^31.2%ID^E:1.3e-09^.^.	PF04515.11^Choline_transpo^Plasma-membrane choline transporter^7-175^E:5.4e-15	.	ExpAA=80.68^PredHel=3^Topology=o36-65i107-129o139-161i	.	.	.	.
TRINITY_DN17327_c0_g1	2.92363	6.87121e-10	1.5599e-08	.	.	TRINITY_DN17327_c0_g1::TRINITY_DN17327_c0_g1_i1::g.27820::m.27820	3-302[+]	.	UniRef90_D7G435^UniRef90_D7G435^Q:6-287,H:354-448^44.2%ID^E:1.7e-16^.^.	UniRef90_D7G435^UniRef90_D7G435^Q:2-95,H:354-448^44.2%ID^E:1.5e-16^.^.	.	.	.	.	.	.	.
TRINITY_DN30507_c1_g4	3.80843	6.93248e-10	1.57174e-08	.	.	.	.	.	.	.	.	.	.	.	.	.	.
TRINITY_DN29477_c4_g3	2.31524	7.17418e-10	1.62227e-08	.	.	TRINITY_DN29477_c4_g3::TRINITY_DN29477_c4_g3_i1::g.514472::m.514472	41-208[-]	.	UniRef90_D7G9A6^UniRef90_D7G9A6^Q:566-294,H:1037-1127^46.2%ID^E:1.9e-12^.^.	.	.	.	.	.	.	.	.
TRINITY_DN400_c0_g1	2.46596	7.49444e-10	1.68363e-08	SCD5_BOVIN^SCD5_BOVIN^Q:185-1045,H:50-334^50.5%ID^E:1.8e-80^RecName: Full=Stearoyl-CoA desaturase 5;^Eukaryota; Metazoa; Chordata; Craniata; Vertebrata; Euteleostomi; Mammalia; Eutheria; Laurasiatheria; Cetartiodactyla; Ruminantia; Pecora; Bovidae; Bovinae; Bos	.	TRINITY_DN400_c0_g1::TRINITY_DN400_c0_g1_i1::g.795::m.795	2-154[-]	.	UniRef90_D8LSZ1^UniRef90_D8LSZ1^Q:107-1051,H:8-322^63.5%ID^E:5.7e-126^.^.	.	.	.	.	.	.	.	.
TRINITY_DN26438_c7_g4	2.68734	7.55858e-10	1.69473e-08	.	.	TRINITY_DN26438_c7_g4::TRINITY_DN26438_c7_g4_i1::g.85646::m.85646	1876-2133[-]	.	UniRef90_D7FR75^UniRef90_D7FR75^Q:158-1054,H:55-352^33.3%ID^E:4e-39^.^.	.	.	.	.	.	.	.	.
TRINITY_DN37952_c0_g1	2.29637	8.41654e-10	1.87731e-08	.	.	.	.	.	.	.	.	.	.	.	.	.	.
TRINITY_DN26673_c7_g3	2.39424	9.18876e-10	2.03637e-08	DGAT2_ARATH^DGAT2_ARATH^Q:1821-1198,H:99-302^28.8%ID^E:2.2e-27^RecName: Full=Diacylglycerol O-acyltransferase 2 {ECO:0000305};^Eukaryota; Viridiplantae; Streptophyta; Embryophyta; Tracheophyta; Spermatophyta; Magnoliophyta; eudicotyledons; Gunneridae; Pentapetalae; rosids; malvids; Brassicales; Brassicaceae; Camelineae; Arabidopsis	.	TRINITY_DN26673_c7_g3::TRINITY_DN26673_c7_g3_i1::g.127201::m.127201	1162-2085[-]	DGAT2_ARATH^DGAT2_ARATH^Q:89-296,H:99-302^28.8%ID^E:9.7e-28^RecName: Full=Diacylglycerol O-acyltransferase 2 {ECO:0000305};^Eukaryota; Viridiplantae; Streptophyta; Embryophyta; Tracheophyta; Spermatophyta; Magnoliophyta; eudicotyledons; Gunneridae; Pentapetalae; rosids; malvids; Brassicales; Brassicaceae; Camelineae; Arabidopsis	UniRef90_D8LJK0^UniRef90_D8LJK0^Q:2085-1165,H:79-386^74%ID^E:1e-132^.^.	UniRef90_D8LJK0^UniRef90_D8LJK0^Q:1-307,H:79-386^74%ID^E:4.5e-133^.^.	PF03982.12^DAGAT^Diacylglycerol acyltransferase^46-300^E:1.6e-41	.	ExpAA=40.27^PredHel=2^Topology=o5-27i32-54o	ENOG410XTG3^o-acyltransferase	KEGG:ath:AT3G51520`KO:K14457	GO:0005789^cellular_component^endoplasmic reticulum membrane`GO:0016021^cellular_component^integral component of membrane`GO:0005811^cellular_component^lipid droplet`GO:0004144^molecular_function^diacylglycerol O-acyltransferase activity`GO:0006071^biological_process^glycerol metabolic process`GO:0034389^biological_process^lipid particle organization`GO:0046460^biological_process^neutral lipid bi…	GO:0016747^molecular_function^transferase activity, transferring acyl groups other than amino-acyl groups
TRINITY_DN26984_c12_g1	2.9349	9.40241e-10	2.07837e-08	B3GL2_XENLA^B3GL2_XENLA^Q:2295-1792,H:305-448^27.8%ID^E:1.2e-08^RecName: Full=UDP-GalNAc:beta-1,3-N-acetylgalactosaminyltransferase 2;^Eukaryota; Metazoa; Chordata; Craniata; Vertebrata; Euteleostomi; Amphibia; Batrachia; Anura; Pipoidea; Pipidae; Xenopodinae; Xenopus; Xenopus	.	TRINITY_DN26984_c12_g1::TRINITY_DN26984_c12_g1_i1::g.174690::m.174690	1182-1361[-]	.	UniRef90_D7G6P0^UniRef90_D7G6P0^Q:3021-1744,H:1-435^58.9%ID^E:3.6e-142^.^.	.	PF14392.5^zf-CCHC_4^Zinc knuckle^4-31^E:0.0049	.	.	.	.	.	.
TRINITY_DN29141_c3_g7	2.17915	1.13776e-09	2.48152e-08	.	.	TRINITY_DN29141_c3_g7::TRINITY_DN29141_c3_g7_i1::g.476912::m.476912	1-1113[+]	.	UniRef90_D7FTA2^UniRef90_D7FTA2^Q:16-1098,H:737-1102^46%ID^E:4e-77^.^.	UniRef90_D7FTA2^UniRef90_D7FTA2^Q:6-366,H:737-1102^51.2%ID^E:4.4e-90^.^.	PF03422.14^CBM_6^Carbohydrate binding module (family 6)^70-188^E:3.3e-10`PF03422.14^CBM_6^Carbohydrate binding module (family 6)^257-365^E:5.3e-08	.	.	.	.	.	GO:0030246^molecular_function^carbohydrate binding
TRINITY_DN30496_c2_g4	2.34288	1.17936e-09	2.569e-08	.	.	TRINITY_DN30496_c2_g4::TRINITY_DN30496_c2_g4_i1::g.632472::m.632472	3-215[+]	.	.	.	.	.	.	.	.	.	.
TRINITY_DN30034_c3_g5	2.12574	1.27214e-09	2.75543e-08	.	.	TRINITY_DN30034_c3_g5::TRINITY_DN30034_c3_g5_i1::g.578561::m.578561	3-761[+]	.	UniRef90_D7FU23^UniRef90_D7FU23^Q:138-476,H:1-113^56.6%ID^E:4.7e-29^.^.	UniRef90_D7FU23^UniRef90_D7FU23^Q:46-158,H:1-113^56.6%ID^E:2.9e-29^.^.	.	.	ExpAA=30.42^PredHel=1^Topology=i61-83o	.	.	.	.
TRINITY_DN27168_c12_g2	2.60042	1.30634e-09	2.82417e-08	.	.	.	.	.	.	.	.	.	.	.	.	.	.
TRINITY_DN30275_c3_g1	2.89344	1.34592e-09	2.90245e-08	.	.	TRINITY_DN30275_c3_g1::TRINITY_DN30275_c3_g1_i1::g.612958::m.612958	2-154[+]	.	.	.	.	.	.	.	.	.	.
TRINITY_DN27606_c7_g1	2.05328	1.3698e-09	2.94288e-08	.	.	TRINITY_DN27606_c7_g1::TRINITY_DN27606_c7_g1_i1::g.265088::m.265088	1-324[+]	.	.	.	.	.	.	.	.	.	.
TRINITY_DN28512_c5_g3	2.19704	1.6386e-09	3.47701e-08	.	.	TRINITY_DN28512_c5_g3::TRINITY_DN28512_c5_g3_i1::g.391532::m.391532	300-452[-]	.	.	.	.	.	.	.	.	.	.
TRINITY_DN27203_c0_g2	2.94432	1.82104e-09	3.83576e-08	.	.	.	.	.	.	.	.	.	.	.	.	.	.
TRINITY_DN23625_c0_g1	2.24928	2.05514e-09	4.29472e-08	.	.	.	.	.	.	.	.	.	.	.	.	.	.
TRINITY_DN40287_c0_g1	2.05869	2.18895e-09	4.55224e-08	.	.	.	.	.	.	.	.	.	.	.	.	.	.
TRINITY_DN26717_c3_g1	2.76375	2.20884e-09	4.59084e-08	.	.	.	.	.	.	.	.	.	.	.	.	.	.
TRINITY_DN25885_c0_g1	2.14069	2.22695e-09	4.61768e-08	YL060_MIMIV^YL060_MIMIV^Q:1355-573,H:198-479^28.3%ID^E:6.4e-30^RecName: Full=Putative F-box and FNIP repeat-containing protein L60;^Viruses; dsDNA viruses, no RNA stage; Mimiviridae; Mimivirus	.	TRINITY_DN25885_c0_g1::TRINITY_DN25885_c0_g1_i1::g.63098::m.63098	570-1670[-]	YL060_MIMIV^YL060_MIMIV^Q:106-366,H:198-479^28.3%ID^E:2.5e-30^RecName: Full=Putative F-box and FNIP repeat-containing protein L60;^Viruses; dsDNA viruses, no RNA stage; Mimiviridae; Mimivirus	UniRef90_D8LSQ7^UniRef90_D8LSQ7^Q:1598-561,H:2-345^41.3%ID^E:5.7e-70^.^.	UniRef90_D8LSQ7^UniRef90_D8LSQ7^Q:25-364,H:2-339^41.4%ID^E:1.1e-69^.^.	PF05725.11^FNIP^FNIP Repeat^152-183^E:0.0001`PF05725.11^FNIP^FNIP Repeat^186-227^E:0.00025`PF05725.11^FNIP^FNIP Repeat^230-271^E:2.2e-05	.	.	.	KEGG:vg:9924648	.	.
TRINITY_DN25011_c0_g1	2.09261	2.23776e-09	4.63416e-08	.	.	.	.	.	.	.	.	.	.	.	.	.	.
TRINITY_DN26544_c31_g5	2.42247	2.30573e-09	4.76919e-08	.	.	.	.	.	.	.	.	.	.	.	.	.	.
TRINITY_DN25508_c0_g2	2.50696	2.5098e-09	5.16647e-08	.	.	TRINITY_DN25508_c0_g2::TRINITY_DN25508_c0_g2_i1::g.59120::m.59120	2026-3066[-]	.	UniRef90_D8LMI9^UniRef90_D8LMI9^Q:3042-2320,H:6-247^36.4%ID^E:9.5e-26^.^.	UniRef90_D8LMI9^UniRef90_D8LMI9^Q:8-319,H:5-316^39.3%ID^E:4.7e-38^.^.	PF00397.25^WW^WW domain^9-38^E:2.3e-07	.	ExpAA=88.91^PredHel=4^Topology=i76-98o137-159i172-194o219-241i	.	.	.	GO:0005515^molecular_function^protein binding
TRINITY_DN50750_c0_g1	3.11247	2.73445e-09	5.56571e-08	.	.	.	.	.	.	.	.	.	.	.	.	.	.
TRINITY_DN29821_c2_g1	2.07803	2.73866e-09	5.57099e-08	.	.	TRINITY_DN29821_c2_g1::TRINITY_DN29821_c2_g1_i1::g.555294::m.555294	3-236[+]	.	UniRef90_D8LHV1^UniRef90_D8LHV1^Q:226-1233,H:1-330^38.4%ID^E:6.4e-50^.^.	.	.	.	.	.	.	.	.
TRINITY_DN28448_c8_g3	2.62678	2.82638e-09	5.73925e-08	.	.	TRINITY_DN28448_c8_g3::TRINITY_DN28448_c8_g3_i1::g.383020::m.383020	584-751[-]	.	.	.	.	.	.	.	.	.	.
TRINITY_DN30219_c5_g4	2.10118	3.03528e-09	6.12732e-08	.	.	.	.	.	.	.	.	.	.	.	.	.	.
TRINITY_DN30214_c10_g2	2.7543	3.06869e-09	6.18751e-08	.	.	TRINITY_DN30214_c10_g2::TRINITY_DN30214_c10_g2_i1::g.605251::m.605251	2-307[-]	.	.	.	.	.	.	.	.	.	.
TRINITY_DN27087_c6_g6	2.74407	3.10785e-09	6.25548e-08	.	.	.	.	.	.	.	.	.	.	.	.	.	.
TRINITY_DN28114_c0_g5	2.22176	3.56221e-09	7.09537e-08	.	.	TRINITY_DN28114_c0_g5::TRINITY_DN28114_c0_g5_i1::g.335642::m.335642	3-344[+]	.	UniRef90_D7G0B0^UniRef90_D7G0B0^Q:3-338,H:1605-1732^43.8%ID^E:1.6e-14^.^.	UniRef90_D7G0B0^UniRef90_D7G0B0^Q:1-112,H:1605-1732^48.4%ID^E:1.9e-20^.^.	.	.	ExpAA=22.64^PredHel=1^Topology=o26-48i	.	.	.	.
TRINITY_DN36366_c0_g1	3.42159	3.57231e-09	7.11138e-08	.	.	.	.	.	.	.	.	.	.	.	.	.	.
TRINITY_DN25440_c0_g1	2.66202	3.83661e-09	7.59362e-08	.	.	.	.	.	.	.	.	.	.	.	.	.	.
TRINITY_DN29613_c0_g1	2.7906	3.88172e-09	7.66969e-08	.	.	TRINITY_DN29613_c0_g1::TRINITY_DN29613_c0_g1_i1::g.531252::m.531252	2-238[+]	.	.	.	.	.	ExpAA=21.76^PredHel=1^Topology=i46-68o	.	.	.	.
TRINITY_DN30335_c1_g5	2.31581	3.94318e-09	7.77773e-08	.	.	TRINITY_DN30335_c1_g5::TRINITY_DN30335_c1_g5_i1::g.620195::m.620195	1-1551[-]	.	UniRef90_D7FRH0^UniRef90_D7FRH0^Q:1302-22,H:60-490^50.1%ID^E:1.8e-102^.^.	UniRef90_D7FRH0^UniRef90_D7FRH0^Q:69-510,H:47-490^50.7%ID^E:4.2e-107^.^.	.	.	.	.	.	.	.
TRINITY_DN20545_c0_g1	3.29084	4.15546e-09	8.15441e-08	.	.	.	.	.	.	.	.	.	.	.	.	.	.
TRINITY_DN29181_c0_g1	2.80379	4.49109e-09	8.76309e-08	.	.	TRINITY_DN29181_c0_g1::TRINITY_DN29181_c0_g1_i1::g.475878::m.475878	2-559[+]	.	UniRef90_Q4LDE6^UniRef90_Q4LDE6^Q:209-559,H:17-127^66.1%ID^E:1.8e-28^.^.	UniRef90_Q4LDE6^UniRef90_Q4LDE6^Q:54-186,H:1-127^68.7%ID^E:1.1e-36^.^.	.	.	.	.	.	.	.
TRINITY_DN29544_c0_g4	3.46126	4.60863e-09	8.97211e-08	.	.	TRINITY_DN29544_c0_g4::TRINITY_DN29544_c0_g4_i1::g.521955::m.521955	3-248[+]	.	UniRef90_D8LC87^UniRef90_D8LC87^Q:1829-972,H:273-564^45.3%ID^E:1.5e-50^.^.	.	.	.	.	.	.	.	.
TRINITY_DN16576_c0_g1	2.39217	4.67018e-09	9.08166e-08	.	.	TRINITY_DN16576_c0_g1::TRINITY_DN16576_c0_g1_i1::g.26743::m.26743	487-777[-]	.	UniRef90_F0YLV6^UniRef90_F0YLV6^Q:729-490,H:55-134^42.5%ID^E:2.3e-13^.^.	UniRef90_F0YLV6^UniRef90_F0YLV6^Q:5-96,H:43-134^42.4%ID^E:3.5e-15^.^.	PF14995.5^TMEM107^Transmembrane protein^3-84^E:2.2e-21	.	ExpAA=52.19^PredHel=2^Topology=i13-35o69-91i	.	.	.	.
TRINITY_DN26678_c10_g1	2.13	4.96615e-09	9.59223e-08	.	.	.	.	.	.	.	.	.	.	.	.	.	.
TRINITY_DN56354_c0_g1	2.51345	5.00005e-09	9.64933e-08	.	.	.	.	.	.	.	.	.	.	.	.	.	.
TRINITY_DN44350_c0_g1	2.32755	5.04785e-09	9.7282e-08	.	.	TRINITY_DN44350_c0_g1::TRINITY_DN44350_c0_g1_i1::g.678264::m.678264	1-447[-]	.	UniRef90_D7FN05^UniRef90_D7FN05^Q:270-4,H:25-114^51.1%ID^E:2.8e-19^.^.	UniRef90_D7FN05^UniRef90_D7FN05^Q:60-149,H:25-115^50.5%ID^E:1.6e-19^.^.	.	.	.	.	.	.	.
TRINITY_DN25133_c0_g1	2.15181	5.08913e-09	9.79679e-08	.	.	TRINITY_DN25133_c0_g1::TRINITY_DN25133_c0_g1_i1::g.55270::m.55270	1-588[-]	.	.	.	.	.	.	.	.	.	.
TRINITY_DN64218_c0_g1	2.67975	5.09367e-09	9.80004e-08	.	.	.	.	.	.	.	.	.	.	.	.	.	.
TRINITY_DN15685_c0_g1	2.04169	5.16441e-09	9.92506e-08	.	.	.	.	.	.	.	.	.	.	.	.	.	.
TRINITY_DN30521_c1_g1	2.67653	6.61299e-09	1.24514e-07	.	.	TRINITY_DN30521_c1_g1::TRINITY_DN30521_c1_g1_i1::g.640534::m.640534	122-502[-]	.	UniRef90_D8LMZ5^UniRef90_D8LMZ5^Q:502-359,H:142-187^54.2%ID^E:1.8e-06^.^.	UniRef90_D8LMZ5^UniRef90_D8LMZ5^Q:1-118,H:142-247^47.5%ID^E:4.4e-18^.^.	.	.	ExpAA=22.26^PredHel=1^Topology=o69-91i	.	.	.	.
TRINITY_DN5360_c0_g1	2.17616	6.66503e-09	1.25225e-07	.	.	TRINITY_DN5360_c0_g1::TRINITY_DN5360_c0_g1_i1::g.9423::m.9423	138-1592[+]	.	UniRef90_D7G6G2^UniRef90_D7G6G2^Q:990-1586,H:184-379^60.3%ID^E:1.6e-68^.^.	UniRef90_D7FL04^UniRef90_D7FL04^Q:63-483,H:44-502^44.5%ID^E:2.1e-100^.^.	PF13839.5^PC-Esterase^GDSL/SGNH-like Acyl-Esterase family found in Pmr5 and Cas1p^333-479^E:3e-07	.	.	.	.	.	.
TRINITY_DN47495_c0_g1	2.28485	7.08256e-09	1.32276e-07	.	.	TRINITY_DN47495_c0_g1::TRINITY_DN47495_c0_g1_i1::g.683205::m.683205	1-354[+]	.	.	UniRef90_D7FH30^UniRef90_D7FH30^Q:3-99,H:267-348^48.5%ID^E:1.2e-09^.^.	.	.	.	.	.	.	.
TRINITY_DN26757_c1_g4	2.46359	7.21654e-09	1.34486e-07	.	.	TRINITY_DN26757_c1_g4::TRINITY_DN26757_c1_g4_i1::g.138188::m.138188	47-205[-]	.	.	.	.	.	.	.	.	.	.
TRINITY_DN27084_c6_g4	3.1761	7.60169e-09	1.40977e-07	.	.	TRINITY_DN27084_c6_g4::TRINITY_DN27084_c6_g4_i1::g.176802::m.176802	41-916[-]	.	UniRef90_D8LMD1^UniRef90_D8LMD1^Q:808-185,H:73-282^55.2%ID^E:9.8e-64^.^.	UniRef90_D8LMD1^UniRef90_D8LMD1^Q:33-244,H:69-282^54.6%ID^E:5.5e-64^.^.	.	.	ExpAA=62.11^PredHel=3^Topology=i17-39o52-74i251-273o	.	.	.	.
TRINITY_DN29434_c6_g1	2.06617	7.88706e-09	1.45955e-07	.	.	.	.	.	.	.	.	.	.	.	.	.	.
TRINITY_DN28558_c1_g2	2.84444	7.98768e-09	1.4763e-07	.	.	.	.	.	.	.	.	.	.	.	.	.	.
TRINITY_DN28728_c8_g2	2.31622	7.99045e-09	1.4763e-07	.	.	TRINITY_DN28728_c8_g2::TRINITY_DN28728_c8_g2_i1::g.419218::m.419218	3-305[+]	.	.	.	.	.	ExpAA=33.52^PredHel=1^Topology=o59-81i	.	.	.	.
TRINITY_DN28217_c7_g3	2.17826	8.02189e-09	1.48132e-07	.	.	TRINITY_DN28217_c7_g3::TRINITY_DN28217_c7_g3_i1::g.352614::m.352614	1104-1724[-]	.	UniRef90_D8LCN7^UniRef90_D8LCN7^Q:1706-996,H:18-264^44%ID^E:1.2e-46^.^.	UniRef90_D8LCN7^UniRef90_D8LCN7^Q:7-204,H:18-220^49.5%ID^E:6.9e-45^.^.	PF00965.16^TIMP^Tissue inhibitor of metalloproteinase^16-162^E:5.9e-09	.	.	.	.	.	GO:0008191^molecular_function^metalloendopeptidase inhibitor activity
TRINITY_DN27209_c2_g5	3.00278	8.10305e-09	1.4923e-07	.	.	.	.	.	.	.	.	.	.	.	.	.	.
TRINITY_DN24032_c0_g1	2.36104	8.237e-09	1.51293e-07	.	.	TRINITY_DN24032_c0_g1::TRINITY_DN24032_c0_g1_i1::g.48230::m.48230	3-215[+]	.	UniRef90_D8LJN9^UniRef90_D8LJN9^Q:24-170,H:1-49^77.6%ID^E:1.4e-12^.^.	UniRef90_D8LJN9^UniRef90_D8LJN9^Q:8-56,H:1-49^77.6%ID^E:9.1e-13^.^.	.	.	.	.	.	.	.
TRINITY_DN29851_c2_g2	2.39838	8.89438e-09	1.62501e-07	.	.	.	.	.	.	.	.	.	.	.	.	.	.
TRINITY_DN29104_c3_g6	2.44513	1.00332e-08	1.81098e-07	.	.	TRINITY_DN29104_c3_g6::TRINITY_DN29104_c3_g6_i1::g.467920::m.467920	1-939[+]	.	UniRef90_D7FTT9^UniRef90_D7FTT9^Q:1-795,H:869-1148^61%ID^E:5.9e-80^.^.	UniRef90_D7FTT9^UniRef90_D7FTT9^Q:1-265,H:869-1148^61%ID^E:5.9e-80^.^.	.	.	ExpAA=87.86^PredHel=4^Topology=o4-23i72-94o109-131i144-166o	.	.	.	.
TRINITY_DN29010_c8_g2	2.62041	1.09726e-08	1.9702e-07	PMP15_CHLPN^PMP15_CHLPN^Q:58-765,H:70-319^25.9%ID^E:2.5e-06^RecName: Full=Probable outer membrane protein pmp15;^Bacteria; Chlamydiae; Chlamydiales; Chlamydiaceae; Chlamydia/Chlamydophila group; Chlamydia	.	TRINITY_DN29010_c8_g2::TRINITY_DN29010_c8_g2_i1::g.456814::m.456814	1-2406[+]	PMP15_CHLPN^PMP15_CHLPN^Q:20-255,H:70-319^27.1%ID^E:1.2e-08^RecName: Full=Probable outer membrane protein pmp15;^Bacteria; Chlamydiae; Chlamydiales; Chlamydiaceae; Chlamydia/Chlamydophila group; Chlamydia	UniRef90_D7G3S0^UniRef90_D7G3S0^Q:613-2406,H:1023-1620^51.6%ID^E:1.6e-166^.^.	UniRef90_D7G3S0^UniRef90_D7G3S0^Q:149-802,H:971-1620^52.7%ID^E:6.6e-184^.^.	.	.	ExpAA=226.32^PredHel=8^Topology=o437-459i487-509o542-564i585-607o635-657i705-727o742-764i777-799o	.	KEGG:cpa:CP_0286`KEGG:cpj:pmp_15`KEGG:cpn:CPn0466`KEGG:cpt:CpB0484	GO:0009279^cellular_component^cell outer membrane`GO:0005618^cellular_component^cell wall`GO:0005576^cellular_component^extracellular region`GO:0016021^cellular_component^integral component of membrane	.
TRINITY_DN22883_c0_g1	2.29746	1.11045e-08	1.99077e-07	.	.	TRINITY_DN22883_c0_g1::TRINITY_DN22883_c0_g1_i1::g.44295::m.44295	2-532[+]	.	UniRef90_D8LF83^UniRef90_D8LF83^Q:62-529,H:585-741^35.4%ID^E:4.6e-17^.^.	UniRef90_D8LF83^UniRef90_D8LF83^Q:21-176,H:585-741^35.4%ID^E:2.3e-17^.^.	.	.	.	.	.	.	.
TRINITY_DN29825_c2_g1	3.01087	1.22631e-08	2.1837e-07	.	.	TRINITY_DN29825_c2_g1::TRINITY_DN29825_c2_g1_i1::g.555190::m.555190	920-1309[+]	.	.	.	.	.	.	.	.	.	.
TRINITY_DN10543_c0_g1	2.03942	1.27825e-08	2.26915e-07	.	.	TRINITY_DN10543_c0_g1::TRINITY_DN10543_c0_g1_i1::g.18492::m.18492	3-215[-]	.	.	.	.	.	.	.	.	.	.
TRINITY_DN28547_c3_g2	2.84626	1.30224e-08	2.31055e-07	.	.	TRINITY_DN28547_c3_g2::TRINITY_DN28547_c3_g2_i1::g.394316::m.394316	1-390[+]	.	.	.	.	.	.	.	.	.	.
TRINITY_DN55984_c0_g1	2.60156	1.39582e-08	2.46137e-07	.	.	TRINITY_DN55984_c0_g1::TRINITY_DN55984_c0_g1_i1::g.699391::m.699391	1-288[+]	.	.	.	.	.	.	.	.	.	.
TRINITY_DN26484_c3_g5	3.16039	1.42601e-08	2.51076e-07	.	.	TRINITY_DN26484_c3_g5::TRINITY_DN26484_c3_g5_i1::g.98042::m.98042	2733-2969[+]	.	UniRef90_D7G119^UniRef90_D7G119^Q:7003-4607,H:356-1116^39.5%ID^E:2.1e-145^.^.	.	.	.	.	.	.	.	.
TRINITY_DN46044_c0_g1	2.82568	1.51002e-08	2.65054e-07	.	.	TRINITY_DN46044_c0_g1::TRINITY_DN46044_c0_g1_i1::g.681030::m.681030	3-212[-]	.	UniRef90_D7FIX0^UniRef90_D7FIX0^Q:209-3,H:656-774^37.8%ID^E:7.1e-10^.^.	UniRef90_D7FIX0^UniRef90_D7FIX0^Q:2-70,H:656-774^37.8%ID^E:7.1e-10^.^.	.	.	ExpAA=20.29^PredHel=1^Topology=i28-50o	.	.	.	.
TRINITY_DN26548_c4_g1	2.58641	1.52896e-08	2.68105e-07	.	.	TRINITY_DN26548_c4_g1::TRINITY_DN26548_c4_g1_i1::g.107156::m.107156	230-466[-]	.	.	.	.	.	ExpAA=42.74^PredHel=2^Topology=i2-19o29-51i	.	.	.	.
TRINITY_DN4029_c0_g1	2.1691	1.56895e-08	2.74977e-07	.	.	TRINITY_DN4029_c0_g1::TRINITY_DN4029_c0_g1_i1::g.7347::m.7347	736-885[+]	.	UniRef90_D7FI63^UniRef90_D7FI63^Q:836-105,H:31-267^25.8%ID^E:2.1e-15^.^.	.	.	.	.	.	.	.	.
TRINITY_DN52481_c0_g1	2.84021	1.67193e-08	2.90945e-07	.	.	TRINITY_DN52481_c0_g1::TRINITY_DN52481_c0_g1_i1::g.692465::m.692465	2-475[-]	.	.	.	.	.	.	.	.	.	.
TRINITY_DN29526_c2_g2	2.05423	1.67273e-08	2.90945e-07	.	.	.	.	.	.	.	.	.	.	.	.	.	.
TRINITY_DN28561_c9_g3	2.03263	1.7901e-08	3.09484e-07	.	.	TRINITY_DN28561_c9_g3::TRINITY_DN28561_c9_g3_i1::g.398462::m.398462	71-367[-]	.	.	.	.	.	.	.	.	.	.
TRINITY_DN28210_c6_g5	2.2782	1.83725e-08	3.17317e-07	.	.	.	.	.	.	.	.	.	.	.	.	.	.
TRINITY_DN28554_c8_g1	2.11308	1.88647e-08	3.25003e-07	.	.	TRINITY_DN28554_c8_g1::TRINITY_DN28554_c8_g1_i1::g.398287::m.398287	45-737[-]	.	UniRef90_D7G0B0^UniRef90_D7G0B0^Q:737-72,H:557-769^60.4%ID^E:8.4e-66^.^.	UniRef90_D7G0B0^UniRef90_D7G0B0^Q:1-222,H:557-769^62.2%ID^E:2.3e-65^.^.	.	.	.	.	.	.	.
TRINITY_DN28736_c4_g1	2.31024	2.01383e-08	3.45907e-07	.	.	TRINITY_DN28736_c4_g1::TRINITY_DN28736_c4_g1_i1::g.415935::m.415935	1-618[-]	.	UniRef90_D7FNJ7^UniRef90_D7FNJ7^Q:273-79,H:260-327^54.3%ID^E:4.2e-10^.^.	UniRef90_D7FNJ7^UniRef90_D7FNJ7^Q:116-180,H:260-327^54.3%ID^E:5.5e-10^.^.	.	.	.	.	.	.	.
TRINITY_DN27652_c2_g7	3.12654	2.02174e-08	3.46919e-07	ANTR5_ARATH^ANTR5_ARATH^Q:501-4,H:209-373^29.9%ID^E:6.1e-12^RecName: Full=Probable anion transporter 5;^Eukaryota; Viridiplantae; Streptophyta; Embryophyta; Tracheophyta; Spermatophyta; Magnoliophyta; eudicotyledons; Gunneridae; Pentapetalae; rosids; malvids; Brassicales; Brassicaceae; Camelineae; Arabidopsis	.	TRINITY_DN27652_c2_g7::TRINITY_DN27652_c2_g7_i1::g.269789::m.269789	1-1290[-]	ANTR5_ARATH^ANTR5_ARATH^Q:264-429,H:209-373^29.9%ID^E:8e-12^RecName: Full=Probable anion transporter 5;^Eukaryota; Viridiplantae; Streptophyta; Embryophyta; Tracheophyta; Spermatophyta; Magnoliophyta; eudicotyledons; Gunneridae; Pentapetalae; rosids; malvids; Brassicales; Brassicaceae; Camelineae; Arabidopsis	UniRef90_D7FU92^UniRef90_D7FU92^Q:489-4,H:435-596^56.8%ID^E:3.2e-44^.^.	UniRef90_D7FU92^UniRef90_D7FU92^Q:10-429,H:137-596^33.8%ID^E:3.3e-49^.^.	PF07690.15^MFS_1^Major Facilitator Superfamily^266-429^E:2.3e-10	.	ExpAA=93.70^PredHel=4^Topology=o15-37i284-306o326-348i361-383o	ENOG410XRW2^major facilitator Superfamily	KEGG:ath:AT5G44370	GO:0005794^cellular_component^Golgi apparatus`GO:0000139^cellular_component^Golgi membrane`GO:0016021^cellular_component^integral component of membrane`GO:0009536^cellular_component^plastid`GO:0005315^molecular_function^inorganic phosphate transmembrane transporter activity`GO:0098656^biological_process^anion transmembrane transport`GO:0009624^biological_process^response to nematode	GO:0055085^biological_process^transmembrane transport`GO:0016021^cellular_component^integral component of membrane
TRINITY_DN27338_c7_g7	2.08355	2.11072e-08	3.6057e-07	.	.	.	.	.	.	.	.	.	.	.	.	.	.
TRINITY_DN27215_c1_g1	3.26187	2.14699e-08	3.66403e-07	.	.	TRINITY_DN27215_c1_g1::TRINITY_DN27215_c1_g1_i1::g.208808::m.208808	49-321[+]	.	.	.	.	.	.	.	.	.	.
TRINITY_DN27902_c9_g4	2.75911	2.15773e-08	3.67871e-07	.	.	TRINITY_DN27902_c9_g4::TRINITY_DN27902_c9_g4_i1::g.306279::m.306279	1-363[+]	.	UniRef90_D7FRH4^UniRef90_D7FRH4^Q:1103-189,H:702-1005^44.4%ID^E:1.6e-65^.^.	.	.	.	.	.	.	.	.
TRINITY_DN27201_c8_g1	2.07875	2.16579e-08	3.68878e-07	.	.	TRINITY_DN27201_c8_g1::TRINITY_DN27201_c8_g1_i1::g.205498::m.205498	21-497[+]	.	.	.	.	.	.	.	.	.	.
TRINITY_DN24862_c0_g1	2.88244	2.23195e-08	3.78838e-07	.	.	TRINITY_DN24862_c0_g1::TRINITY_DN24862_c0_g1_i1::g.53234::m.53234	53-1177[-]	.	.	.	.	.	ExpAA=122.81^PredHel=5^Topology=i45-67o82-104i204-226o260-282i295-317o	.	.	.	.
TRINITY_DN27592_c5_g1	2.79491	2.25954e-08	3.82766e-07	.	.	TRINITY_DN27592_c5_g1::TRINITY_DN27592_c5_g1_i1::g.256096::m.256096	540-806[-]	.	.	.	.	.	ExpAA=34.15^PredHel=2^Topology=i7-29o69-86i	.	.	.	.
TRINITY_DN7763_c0_g1	2.02315	2.2887e-08	3.87515e-07	.	.	TRINITY_DN7763_c0_g1::TRINITY_DN7763_c0_g1_i1::g.12653::m.12653	101-310[-]	.	.	.	.	.	ExpAA=43.38^PredHel=2^Topology=i2-24o39-61i	.	.	.	.
TRINITY_DN30386_c3_g1	3.06339	2.35801e-08	3.98858e-07	.	.	TRINITY_DN30386_c3_g1::TRINITY_DN30386_c3_g1_i1::g.624979::m.624979	545-757[+]	.	.	.	.	.	ExpAA=39.43^PredHel=2^Topology=i13-35o45-64i	.	.	.	.
TRINITY_DN42916_c0_g1	3.05729	2.53218e-08	4.24979e-07	.	.	.	.	.	.	.	.	.	.	.	.	.	.
TRINITY_DN2873_c0_g1	2.91331	2.67567e-08	4.47317e-07	.	.	TRINITY_DN2873_c0_g1::TRINITY_DN2873_c0_g1_i1::g.5409::m.5409	307-516[+]	.	.	.	.	.	.	.	.	.	.
TRINITY_DN26714_c9_g1	2.53449	3.36677e-08	5.50824e-07	.	.	TRINITY_DN26714_c9_g1::TRINITY_DN26714_c9_g1_i1::g.134229::m.134229	244-429[-]	.	.	.	.	.	.	.	.	.	.
TRINITY_DN34603_c0_g1	2.66606	3.93987e-08	6.36422e-07	.	.	.	.	.	.	.	.	.	.	.	.	.	.
TRINITY_DN30219_c5_g2	2.13057	4.35712e-08	6.95987e-07	.	.	.	.	.	.	.	.	.	.	.	.	.	.
TRINITY_DN27256_c6_g6	2.26749	4.45168e-08	7.10103e-07	.	.	.	.	.	.	.	.	.	.	.	.	.	.
TRINITY_DN28260_c6_g3	2.00789	4.6905e-08	7.45437e-07	.	.	TRINITY_DN28260_c6_g3::TRINITY_DN28260_c6_g3_i1::g.357597::m.357597	932-1225[+]	.	UniRef90_D8LEX1^UniRef90_D8LEX1^Q:1221-1033,H:59-136^67.9%ID^E:1.4e-17^.^.	.	.	.	.	.	.	.	.
TRINITY_DN27808_c10_g2	2.45016	4.7649e-08	7.56214e-07	.	.	TRINITY_DN27808_c10_g2::TRINITY_DN27808_c10_g2_i1::g.293731::m.293731	2-259[-]	.	.	.	.	.	.	.	.	.	.
TRINITY_DN27586_c7_g1	2.05737	4.82831e-08	7.65219e-07	.	.	TRINITY_DN27586_c7_g1::TRINITY_DN27586_c7_g1_i1::g.260768::m.260768	829-1434[+]	.	.	.	.	.	.	.	.	.	.
TRINITY_DN28415_c1_g2	2.8969	5.19445e-08	8.16112e-07	.	.	TRINITY_DN28415_c1_g2::TRINITY_DN28415_c1_g2_i1::g.379362::m.379362	89-562[+]	.	.	.	.	.	.	.	.	.	.
TRINITY_DN2316_c0_g1	2.54708	5.23149e-08	8.21036e-07	.	.	TRINITY_DN2316_c0_g1::TRINITY_DN2316_c0_g1_i1::g.4439::m.4439	2-352[-]	.	.	.	.	.	.	.	.	.	.
TRINITY_DN20906_c0_g1	2.09211	5.72903e-08	8.91769e-07	TMLH_BOVIN^TMLH_BOVIN^Q:4-249,H:338-419^31.7%ID^E:4.9e-07^RecName: Full=Trimethyllysine dioxygenase, mitochondrial;^Eukaryota; Metazoa; Chordata; Craniata; Vertebrata; Euteleostomi; Mammalia; Eutheria; Laurasiatheria; Cetartiodactyla; Ruminantia; Pecora; Bovidae; Bovinae; Bos	.	TRINITY_DN20906_c0_g1::TRINITY_DN20906_c0_g1_i1::g.37034::m.37034	1-252[+]	TMLH_BOVIN^TMLH_BOVIN^Q:2-83,H:338-419^31.7%ID^E:2e-07^RecName: Full=Trimethyllysine dioxygenase, mitochondrial;^Eukaryota; Metazoa; Chordata; Craniata; Vertebrata; Euteleostomi; Mammalia; Eutheria; Laurasiatheria; Cetartiodactyla; Ruminantia; Pecora; Bovidae; Bovinae; Bos	UniRef90_D7FLG7^UniRef90_D7FLG7^Q:4-243,H:192-271^60%ID^E:2.2e-22^.^.	UniRef90_D7FLG7^UniRef90_D7FLG7^Q:2-81,H:192-271^60%ID^E:1.1e-22^.^.	PF02668.15^TauD^Taurine catabolism dioxygenase TauD, TfdA family^7-68^E:1.2e-11	.	.	COG2175^dioxygenase	KEGG:bta:535630`KO:K00474	GO:0005759^cellular_component^mitochondrial matrix`GO:0005506^molecular_function^iron ion binding`GO:0050353^molecular_function^trimethyllysine dioxygenase activity`GO:0045329^biological_process^carnitine biosynthetic process	GO:0016491^molecular_function^oxidoreductase activity`GO:0055114^biological_process^oxidation-reduction process
TRINITY_DN24816_c1_g1	2.01295	5.76797e-08	8.96809e-07	.	.	TRINITY_DN24816_c1_g1::TRINITY_DN24816_c1_g1_i1::g.53400::m.53400	353-559[-]	.	.	.	.	.	.	.	.	.	.
TRINITY_DN19810_c0_g2	2.10309	6.28582e-08	9.68027e-07	.	.	TRINITY_DN19810_c0_g2::TRINITY_DN19810_c0_g2_i1::g.32934::m.32934	3-1163[+]	.	.	.	.	.	.	.	.	.	.
TRINITY_DN26488_c12_g2	2.66617	6.39244e-08	9.81495e-07	.	.	TRINITY_DN26488_c12_g2::TRINITY_DN26488_c12_g2_i1::g.98961::m.98961	84-242[+]	.	.	.	.	.	.	.	.	.	.
TRINITY_DN26781_c6_g13	2.10404	6.7689e-08	1.03422e-06	.	.	.	.	.	.	.	.	.	.	.	.	.	.
TRINITY_DN14847_c0_g1	2.14108	6.82884e-08	1.04246e-06	.	.	TRINITY_DN14847_c0_g1::TRINITY_DN14847_c0_g1_i1::g.24525::m.24525	2-271[+]	.	UniRef90_D7FLN5^UniRef90_D7FLN5^Q:2-259,H:260-345^66.3%ID^E:3.5e-25^.^.	UniRef90_D7FLN5^UniRef90_D7FLN5^Q:1-86,H:260-345^66.3%ID^E:3.5e-25^.^.	.	.	.	.	.	.	.
TRINITY_DN25525_c0_g1	2.73665	7.05446e-08	1.07357e-06	.	.	TRINITY_DN25525_c0_g1::TRINITY_DN25525_c0_g1_i1::g.59424::m.59424	3-878[+]	.	UniRef90_D8LEE4^UniRef90_D8LEE4^Q:678-854,H:113-171^74.6%ID^E:1.8e-21^.^.	UniRef90_D8LEE4^UniRef90_D8LEE4^Q:84-284,H:16-171^38.1%ID^E:8.1e-23^.^.	.	.	.	.	.	.	.
TRINITY_DN3053_c0_g1	2.18091	7.57399e-08	1.14605e-06	.	.	TRINITY_DN3053_c0_g1::TRINITY_DN3053_c0_g1_i1::g.5710::m.5710	75-290[+]	.	.	.	.	.	ExpAA=17.92^PredHel=1^Topology=i12-31o	.	.	.	.
TRINITY_DN53241_c0_g1	2.43745	7.74922e-08	1.17051e-06	.	.	.	.	.	.	.	.	.	.	.	.	.	.
TRINITY_DN27516_c1_g3	2.74625	7.78646e-08	1.17562e-06	.	.	TRINITY_DN27516_c1_g3::TRINITY_DN27516_c1_g3_i1::g.251184::m.251184	1-207[+]	.	.	.	.	.	.	.	.	.	.
TRINITY_DN26717_c7_g9	2.50282	8.74816e-08	1.30593e-06	.	.	TRINITY_DN26717_c7_g9::TRINITY_DN26717_c7_g9_i1::g.133552::m.133552	3-494[-]	.	UniRef90_D7FXR8^UniRef90_D7FXR8^Q:494-6,H:124-286^60.4%ID^E:1.1e-48^.^.	UniRef90_D7FXR8^UniRef90_D7FXR8^Q:1-163,H:124-286^60.4%ID^E:1.1e-48^.^.	PF13229.5^Beta_helix^Right handed beta helix region^35-164^E:9.1e-06	.	.	.	.	.	.
TRINITY_DN25070_c0_g1	2.61157	9.50164e-08	1.40803e-06	.	.	TRINITY_DN25070_c0_g1::TRINITY_DN25070_c0_g1_i1::g.55087::m.55087	3-1019[-]	.	UniRef90_D7FTT9^UniRef90_D7FTT9^Q:995-6,H:538-864^61.8%ID^E:9.7e-113^.^.	UniRef90_D7FTT9^UniRef90_D7FTT9^Q:9-338,H:538-864^65.2%ID^E:1.1e-119^.^.	.	.	ExpAA=84.25^PredHel=3^Topology=i130-152o250-272i293-315o	.	.	.	.
TRINITY_DN28629_c0_g1	2.48167	9.94113e-08	1.47063e-06	.	.	.	.	.	.	.	.	.	.	.	.	.	.
TRINITY_DN27799_c7_g7	2.2909	1.0195e-07	1.50367e-06	.	.	.	.	.	.	.	.	.	.	.	.	.	.
TRINITY_DN29598_c7_g1	2.2784	1.1142e-07	1.63355e-06	.	.	TRINITY_DN29598_c7_g1::TRINITY_DN29598_c7_g1_i1::g.519108::m.519108	3-236[-]	.	.	.	.	.	ExpAA=42.60^PredHel=2^Topology=i7-29o54-73i	.	.	.	.
TRINITY_DN29152_c13_g1	2.78544	1.21263e-07	1.76762e-06	.	.	.	.	.	.	.	.	.	.	.	.	.	.
TRINITY_DN27421_c4_g9	2.74523	1.44519e-07	2.07898e-06	.	.	TRINITY_DN27421_c4_g9::TRINITY_DN27421_c4_g9_i1::g.238493::m.238493	2-322[+]	.	.	UniRef90_D7G4F1^UniRef90_D7G4F1^Q:9-105,H:154-250^41.2%ID^E:1.1e-09^.^.	.	.	ExpAA=46.94^PredHel=2^Topology=i13-35o72-94i	.	.	.	.
TRINITY_DN30414_c7_g6	2.91994	1.57739e-07	2.24571e-06	.	.	.	.	.	.	.	.	.	.	.	.	.	.
TRINITY_DN59306_c0_g1	2.21402	1.73261e-07	2.44949e-06	.	.	TRINITY_DN59306_c0_g1::TRINITY_DN59306_c0_g1_i1::g.705054::m.705054	2-352[+]	.	.	.	PF00965.16^TIMP^Tissue inhibitor of metalloproteinase^31-116^E:4.7e-09	.	.	.	.	.	GO:0008191^molecular_function^metalloendopeptidase inhibitor activity
TRINITY_DN27557_c7_g1	2.1502	1.79157e-07	2.52868e-06	.	.	TRINITY_DN27557_c7_g1::TRINITY_DN27557_c7_g1_i1::g.257206::m.257206	1654-2475[-]	.	UniRef90_D7G0B0^UniRef90_D7G0B0^Q:2475-1795,H:1471-1690^60.5%ID^E:1.1e-72^.^.	UniRef90_D7G0B0^UniRef90_D7G0B0^Q:1-227,H:1471-1690^60.5%ID^E:3.6e-73^.^.	.	.	ExpAA=80.13^PredHel=3^Topology=o6-28i136-158o168-190i	.	.	.	.
TRINITY_DN27979_c1_g1	2.22228	1.81801e-07	2.56181e-06	.	.	.	.	.	.	.	.	.	.	.	.	.	.
TRINITY_DN20703_c0_g1	2.31164	1.94198e-07	2.71869e-06	.	.	.	.	.	.	.	.	.	.	.	.	.	.
TRINITY_DN28701_c7_g3	2.18065	2.01929e-07	2.81662e-06	.	.	.	.	.	.	.	.	.	.	.	.	.	.
TRINITY_DN27034_c8_g2	2.48405	2.46443e-07	3.38542e-06	.	.	.	.	.	.	.	.	.	.	.	.	.	.
TRINITY_DN55213_c0_g1	2.23181	2.97811e-07	3.99389e-06	.	.	TRINITY_DN55213_c0_g1::TRINITY_DN55213_c0_g1_i1::g.698041::m.698041	740-934[-]	.	.	.	.	.	.	.	.	.	.
TRINITY_DN29201_c5_g9	2.03463	3.05233e-07	4.08547e-06	.	.	.	.	.	.	.	.	.	.	.	.	.	.
TRINITY_DN27129_c4_g11	2.15361	3.09441e-07	4.13537e-06	.	.	TRINITY_DN27129_c4_g11::TRINITY_DN27129_c4_g11_i1::g.195762::m.195762	3-1778[+]	.	UniRef90_D7G143^UniRef90_D7G143^Q:537-974,H:376-540^33.9%ID^E:3e-12^.^.	UniRef90_D7G143^UniRef90_D7G143^Q:52-470,H:227-679^33.5%ID^E:9.9e-36^.^.	.	.	.	.	.	.	.
TRINITY_DN26793_c1_g1	2.14161	3.12857e-07	4.17454e-06	.	.	.	.	.	.	.	.	.	.	.	.	.	.
TRINITY_DN28100_c1_g1	2.18993	3.15454e-07	4.2043e-06	.	.	TRINITY_DN28100_c1_g1::TRINITY_DN28100_c1_g1_i1::g.334213::m.334213	432-815[-]	.	.	.	.	.	.	.	.	.	.
TRINITY_DN38658_c0_g1	2.19557	3.62447e-07	4.74974e-06	.	.	.	.	.	.	.	.	.	.	.	.	.	.
TRINITY_DN39266_c0_g1	2.07198	3.75952e-07	4.90804e-06	.	.	.	.	.	.	.	.	.	.	.	.	.	.
TRINITY_DN14465_c0_g2	2.02874	3.85351e-07	5.01933e-06	.	.	.	.	.	.	.	.	.	.	.	.	.	.
TRINITY_DN38355_c0_g1	2.35404	3.9085e-07	5.07751e-06	.	.	.	.	.	.	.	.	.	.	.	.	.	.
TRINITY_DN30460_c1_g1	2.62707	4.10888e-07	5.3058e-06	.	.	.	.	.	.	.	.	.	.	.	.	.	.
TRINITY_DN27415_c3_g3	2.00157	4.69568e-07	6.00946e-06	.	.	.	.	.	.	.	.	.	.	.	.	.	.
TRINITY_DN24598_c0_g3	2.61259	4.80062e-07	6.13236e-06	.	.	TRINITY_DN24598_c0_g3::TRINITY_DN24598_c0_g3_i1::g.51187::m.51187	1-204[+]	.	.	.	.	.	.	.	.	.	.
TRINITY_DN30032_c0_g1	2.09667	4.83984e-07	6.17102e-06	.	.	TRINITY_DN30032_c0_g1::TRINITY_DN30032_c0_g1_i1::g.584138::m.584138	3-446[+]	.	.	.	.	.	.	.	.	.	.
TRINITY_DN28266_c14_g1	2.00193	4.8851e-07	6.22279e-06	.	.	TRINITY_DN28266_c14_g1::TRINITY_DN28266_c14_g1_i1::g.359072::m.359072	286-561[-]	.	.	.	.	.	.	.	.	.	.
TRINITY_DN30449_c7_g8	2.58951	5.77064e-07	7.25311e-06	.	.	TRINITY_DN30449_c7_g8::TRINITY_DN30449_c7_g8_i1::g.626572::m.626572	1102-1251[+]	.	UniRef90_D8LMW2^UniRef90_D8LMW2^Q:2-685,H:80-304^37.4%ID^E:1.7e-26^.^.	.	.	.	.	.	.	.	.
TRINITY_DN28993_c4_g8	2.88293	5.86381e-07	7.35679e-06	.	.	TRINITY_DN28993_c4_g8::TRINITY_DN28993_c4_g8_i1::g.451592::m.451592	374-541[+]	.	.	.	.	.	.	.	.	.	.
TRINITY_DN47453_c0_g1	2.30337	5.90788e-07	7.40398e-06	.	.	TRINITY_DN47453_c0_g1::TRINITY_DN47453_c0_g1_i1::g.683093::m.683093	3-287[+]	.	UniRef90_D7FH30^UniRef90_D7FH30^Q:15-281,H:357-447^85.7%ID^E:1.1e-36^.^.	UniRef90_D7FH30^UniRef90_D7FH30^Q:5-93,H:357-447^85.7%ID^E:7.1e-37^.^.	.	.	.	.	.	.	.
TRINITY_DN28380_c4_g1	2.10156	6.26883e-07	7.80228e-06	.	.	TRINITY_DN28380_c4_g1::TRINITY_DN28380_c4_g1_i1::g.373559::m.373559	799-1257[+]	NPCL1_RAT^NPCL1_RAT^Q:16-152,H:592-732^32.4%ID^E:3e-14^RecName: Full=Niemann-Pick C1-like protein 1;^Eukaryota; Metazoa; Chordata; Craniata; Vertebrata; Euteleostomi; Mammalia; Eutheria; Euarchontoglires; Glires; Rodentia; Myomorpha; Muroidea; Muridae; Murinae; Rattus	UniRef90_D7FY89^UniRef90_D7FY89^Q:352-1257,H:81-385^53.5%ID^E:1.6e-85^.^.	UniRef90_D8LCK4^UniRef90_D8LCK4^Q:1-153,H:104-265^64.8%ID^E:2.4e-50^.^.	PF02460.17^Patched^Patched family^10-153^E:8.6e-21`PF12349.7^Sterol-sensing^Sterol-sensing domain of SREBP cleavage-activation^82-153^E:4.5e-16	.	ExpAA=61.70^PredHel=3^Topology=o52-74i87-106o116-138i	ENOG410XR54^Niemann-Pick disease type C1	KEGG:rno:432367`KO:K14461	GO:0016324^cellular_component^apical plasma membrane`GO:0031526^cellular_component^brush border membrane`GO:0016021^cellular_component^integral component of membrane`GO:0008144^molecular_function^drug binding`GO:0005319^molecular_function^lipid transporter activity`GO:0031489^molecular_function^myosin V binding`GO:0017137^molecular_function^Rab GTPase binding`GO:0006695^biological_process^cholest…	GO:0016021^cellular_component^integral component of membrane
TRINITY_DN27729_c9_g1	2.23638	6.27285e-07	7.80228e-06	.	.	.	.	.	.	.	.	.	.	.	.	.	.
TRINITY_DN48926_c0_g1	2.521	7.122e-07	8.73485e-06	.	.	.	.	.	.	.	.	.	.	.	.	.	.
TRINITY_DN29656_c2_g1	2.60532	7.66184e-07	9.32059e-06	M3K3_MOUSE^M3K3_MOUSE^Q:1740-2237,H:366-512^33.7%ID^E:1.9e-13^RecName: Full=Mitogen-activated protein kinase kinase kinase 3;^Eukaryota; Metazoa; Chordata; Craniata; Vertebrata; Euteleostomi; Mammalia; Eutheria; Euarchontoglires; Glires; Rodentia; Myomorpha; Muroidea; Muridae; Murinae; Mus; Mus	.	TRINITY_DN29656_c2_g1::TRINITY_DN29656_c2_g1_i1::g.534924::m.534924	3-2237[+]	SHKB_DICDI^SHKB_DICDI^Q:546-745,H:143-321^29.4%ID^E:5.1e-14^RecName: Full=Dual specificity protein kinase shkB;^Eukaryota; Amoebozoa; Mycetozoa; Dictyosteliida; Dictyostelium	UniRef90_D8LRE9^UniRef90_D8LRE9^Q:1074-2237,H:454-829^49.4%ID^E:1.3e-88^.^.	UniRef90_D8LRF5^UniRef90_D8LRF5^Q:1-745,H:197-934^35.8%ID^E:4e-103^.^.	PF07714.16^Pkinase_Tyr^Protein tyrosine kinase^578-744^E:1.8e-25`PF00069.24^Pkinase^Protein kinase domain^578-745^E:1.3e-23	.	ExpAA=25.34^PredHel=1^Topology=i206-228o	COG0515^Serine Threonine protein kinase	KEGG:ddi:DDB_G0288617	GO:0005737^cellular_component^cytoplasm`GO:0016020^cellular_component^membrane`GO:0005524^molecular_function^ATP binding`GO:0004672^molecular_function^protein kinase activity`GO:0004674^molecular_function^protein serine/threonine kinase activity`GO:0004713^molecular_function^protein tyrosine kinase activity`GO:0004871^molecular_function^signal transducer activity`GO:0035556^biological_process^int…	GO:0004672^molecular_function^protein kinase activity`GO:0006468^biological_process^protein phosphorylation`GO:0005524^molecular_function^ATP binding
TRINITY_DN28569_c6_g1	2.42296	8.69006e-07	1.04899e-05	.	.	.	.	.	.	.	.	.	.	.	.	.	.
TRINITY_DN26629_c12_g2	2.62842	9.99637e-07	1.18918e-05	.	.	TRINITY_DN26629_c12_g2::TRINITY_DN26629_c12_g2_i1::g.121282::m.121282	681-1043[+]	.	.	.	.	.	ExpAA=27.42^PredHel=1^Topology=i75-97o	.	.	.	.
TRINITY_DN24300_c0_g1	2.42549	1.04076e-06	1.23383e-05	.	.	.	.	.	.	.	.	.	.	.	.	.	.
TRINITY_DN27356_c5_g2	2.09127	1.06381e-06	1.25942e-05	.	.	TRINITY_DN27356_c5_g2::TRINITY_DN27356_c5_g2_i1::g.225224::m.225224	316-471[+]	.	.	.	.	.	.	.	.	.	.
TRINITY_DN23551_c0_g1	2.31832	1.16091e-06	1.3622e-05	.	.	.	.	.	.	.	.	.	.	.	.	.	.
TRINITY_DN16070_c0_g1	2.95473	1.3441e-06	1.55334e-05	.	.	.	.	.	.	.	.	.	.	.	.	.	.
TRINITY_DN29220_c2_g2	2.68082	1.37265e-06	1.58155e-05	.	.	TRINITY_DN29220_c2_g2::TRINITY_DN29220_c2_g2_i1::g.481751::m.481751	130-300[+]	.	.	.	.	.	ExpAA=18.50^PredHel=1^Topology=i13-32o	.	.	.	.
TRINITY_DN9468_c0_g1	2.01338	1.43139e-06	1.6421e-05	.	.	TRINITY_DN9468_c0_g1::TRINITY_DN9468_c0_g1_i1::g.16015::m.16015	3-548[-]	DI2BA_DANRE^DI2BA_DANRE^Q:14-157,H:995-1132^31.9%ID^E:4.1e-10^RecName: Full=Disco-interacting protein 2 homolog B-A;^Eukaryota; Metazoa; Chordata; Craniata; Vertebrata; Euteleostomi; Actinopterygii; Neopterygii; Teleostei; Ostariophysi; Cypriniformes; Cyprinidae; Danio	UniRef90_D7G7J4^UniRef90_D7G7J4^Q:521-69,H:1-153^75.8%ID^E:1e-59^.^.	UniRef90_D7G7J4^UniRef90_D7G7J4^Q:10-160,H:1-153^83.7%ID^E:1e-68^.^.	PF00501.27^AMP-binding^AMP-binding enzyme^36-135^E:2.2e-13	.	.	COG0318^Amp-dependent synthetase and ligase	KEGG:dre:405899	GO:0003824^molecular_function^catalytic activity`GO:0008152^biological_process^metabolic process	GO:0003824^molecular_function^catalytic activity`GO:0008152^biological_process^metabolic process
TRINITY_DN30087_c6_g1	2.73712	1.5079e-06	1.71728e-05	.	.	TRINITY_DN30087_c6_g1::TRINITY_DN30087_c6_g1_i1::g.584135::m.584135	1-261[+]	.	.	.	.	.	.	.	.	.	.
TRINITY_DN27168_c7_g1	2.00342	1.63104e-06	1.84592e-05	.	.	.	.	.	UniRef90_C4R9G2^UniRef90_C4R9G2^Q:5-202,H:185-248^50.7%ID^E:4.7e-08^.^.	.	.	.	.	.	.	.	.
TRINITY_DN30099_c6_g1	2.48548	1.71088e-06	1.92489e-05	.	.	TRINITY_DN30099_c6_g1::TRINITY_DN30099_c6_g1_i1::g.589358::m.589358	30-209[-]	.	.	.	.	.	.	.	.	.	.
TRINITY_DN28489_c5_g1	2.12049	1.81691e-06	2.03421e-05	.	.	TRINITY_DN28489_c5_g1::TRINITY_DN28489_c5_g1_i1::g.388048::m.388048	558-749[-]	.	.	.	.	.	.	.	.	.	.
TRINITY_DN29045_c1_g6	2.05963	1.9199e-06	2.14256e-05	.	.	.	.	.	.	.	.	.	.	.	.	.	.
TRINITY_DN1099_c0_g1	2.22728	2.18009e-06	2.39873e-05	.	.	TRINITY_DN1099_c0_g1::TRINITY_DN1099_c0_g1_i1::g.2040::m.2040	2-403[-]	.	.	.	.	.	.	.	.	.	.
TRINITY_DN37292_c0_g1	2.21717	2.18895e-06	2.4054e-05	.	.	TRINITY_DN37292_c0_g1::TRINITY_DN37292_c0_g1_i1::g.665485::m.665485	2-754[+]	.	UniRef90_D8LK17^UniRef90_D8LK17^Q:5-748,H:51-339^35.4%ID^E:5.7e-40^.^.	UniRef90_D8LK17^UniRef90_D8LK17^Q:2-249,H:51-339^35.4%ID^E:4.8e-40^.^.	PF03407.15^Nucleotid_trans^Nucleotide-diphospho-sugar transferase^66-213^E:3.6e-08	.	.	.	.	.	.
TRINITY_DN23270_c0_g1	2.13804	2.21557e-06	2.42768e-05	.	.	.	.	.	.	.	.	.	.	.	.	.	.
TRINITY_DN9837_c0_g1	3.05975	2.26097e-06	2.4735e-05	.	.	TRINITY_DN9837_c0_g1::TRINITY_DN9837_c0_g1_i1::g.16617::m.16617	1-324[-]	.	UniRef90_UPI00065BF6A7^UniRef90_UPI00065BF6A7^Q:25-321,H:175-275^42.6%ID^E:3.3e-06^.^.	.	.	.	.	.	.	.	.
TRINITY_DN27034_c8_g3	2.03186	2.35311e-06	2.55885e-05	.	.	.	.	.	.	.	.	.	.	.	.	.	.
TRINITY_DN28599_c2_g1	2.38495	2.38584e-06	2.58709e-05	.	.	.	.	.	.	.	.	.	.	.	.	.	.
TRINITY_DN42553_c0_g1	2.30489	2.53447e-06	2.73106e-05	.	.	.	.	.	.	.	.	.	.	.	.	.	.
TRINITY_DN29220_c2_g10	2.6849	2.54686e-06	2.74269e-05	.	.	TRINITY_DN29220_c2_g10::TRINITY_DN29220_c2_g10_i1::g.481830::m.481830	1-954[+]	.	UniRef90_D7FRH4^UniRef90_D7FRH4^Q:1-954,H:538-856^53.3%ID^E:1.4e-84^.^.	UniRef90_D7FRH4^UniRef90_D7FRH4^Q:1-318,H:538-856^53.3%ID^E:1.4e-84^.^.	.	.	.	.	.	.	.
TRINITY_DN26622_c7_g2	2.01872	2.90152e-06	3.07842e-05	.	.	.	.	.	UniRef90_D8LCM0^UniRef90_D8LCM0^Q:1671-1003,H:190-417^31.8%ID^E:3.4e-14^.^.	.	.	.	.	.	.	.	.
TRINITY_DN59342_c0_g1	2.78795	3.44892e-06	3.59604e-05	.	.	.	.	.	.	.	.	.	.	.	.	.	.
TRINITY_DN2715_c0_g1	2.41591	3.4652e-06	3.61193e-05	.	.	TRINITY_DN2715_c0_g1::TRINITY_DN2715_c0_g1_i1::g.5117::m.5117	1-213[+]	.	.	.	PF02415.16^Chlam_PMP^Chlamydia polymorphic membrane protein (Chlamydia_PMP) repeat^13-27^E:0.017`PF02415.16^Chlam_PMP^Chlamydia polymorphic membrane protein (Chlamydia_PMP) repeat^39-54^E:0.072	.	.	.	.	.	.
TRINITY_DN28790_c9_g1	2.23015	3.6709e-06	3.79874e-05	.	.	.	.	.	.	.	.	.	.	.	.	.	.
TRINITY_DN22902_c0_g1	2.06124	3.77773e-06	3.90108e-05	.	.	.	.	.	.	.	.	.	.	.	.	.	.
TRINITY_DN30142_c3_g1	2.60708	3.78061e-06	3.90207e-05	.	.	.	.	.	.	.	.	.	.	.	.	.	.
TRINITY_DN27150_c10_g7	2.50686	3.90093e-06	4.00916e-05	.	.	TRINITY_DN27150_c10_g7::TRINITY_DN27150_c10_g7_i1::g.197854::m.197854	3-170[+]	.	.	.	.	.	.	.	.	.	.
TRINITY_DN29877_c1_g1	2.84635	4.07264e-06	4.15948e-05	.	.	TRINITY_DN29877_c1_g1::TRINITY_DN29877_c1_g1_i1::g.562430::m.562430	1-1809[-]	.	UniRef90_D7G0B0^UniRef90_D7G0B0^Q:1248-1,H:45-503^42.1%ID^E:2e-83^.^.	UniRef90_D7G0B0^UniRef90_D7G0B0^Q:167-603,H:18-503^41%ID^E:1.2e-84^.^.	.	.	.	.	.	.	.
TRINITY_DN30153_c0_g9	2.97321	4.27109e-06	4.33147e-05	.	.	.	.	.	.	.	.	.	.	.	.	.	.
TRINITY_DN30440_c1_g1	2.16364	4.59598e-06	4.62957e-05	WSCD2_DANRE^WSCD2_DANRE^Q:304-41,H:135-223^33.7%ID^E:1.4e-07^RecName: Full=WSC domain-containing protein 2;^Eukaryota; Metazoa; Chordata; Craniata; Vertebrata; Euteleostomi; Actinopterygii; Neopterygii; Teleostei; Ostariophysi; Cypriniformes; Cyprinidae; Danio	.	TRINITY_DN30440_c1_g1::TRINITY_DN30440_c1_g1_i1::g.627068::m.627068	14-1138[-]	.	UniRef90_D8LLU2^UniRef90_D8LLU2^Q:1138-524,H:117-322^46.2%ID^E:2.9e-33^.^.	UniRef90_UPI00069EA7B8^UniRef90_UPI00069EA7B8^Q:43-297,H:958-1196^33.2%ID^E:3.2e-08^.^.	PF00092.27^VWA^von Willebrand factor type A domain^3-107^E:4.1e-11`PF01822.18^WSC^WSC domain^281-359^E:9.3e-12	.	.	.	.	.	.
TRINITY_DN29544_c0_g2	2.82232	5.72287e-06	5.62632e-05	.	.	TRINITY_DN29544_c0_g2::TRINITY_DN29544_c0_g2_i1::g.521950::m.521950	154-351[-]	.	.	.	.	.	.	.	.	.	.
TRINITY_DN26657_c3_g1	2.06948	5.84541e-06	5.73369e-05	.	.	TRINITY_DN26657_c3_g1::TRINITY_DN26657_c3_g1_i1::g.125637::m.125637	307-498[-]	.	.	.	.	.	ExpAA=21.57^PredHel=1^Topology=i7-29o	.	.	.	.
TRINITY_DN30297_c2_g8	2.15509	6.30051e-06	6.12774e-05	.	.	.	.	.	.	.	.	.	.	.	.	.	.
TRINITY_DN26910_c7_g7	2.07478	6.66418e-06	6.44323e-05	.	.	.	.	.	.	.	.	.	.	.	.	.	.
TRINITY_DN28876_c4_g1	2.03647	6.98122e-06	6.70832e-05	.	.	.	.	.	.	.	.	.	.	.	.	.	.
TRINITY_DN49344_c0_g1	2.1821	7.09377e-06	6.80193e-05	.	.	TRINITY_DN49344_c0_g1::TRINITY_DN49344_c0_g1_i1::g.687241::m.687241	1-627[+]	.	UniRef90_D7FRH1^UniRef90_D7FRH1^Q:4-627,H:678-896^40%ID^E:2e-28^.^.	UniRef90_D7FRH1^UniRef90_D7FRH1^Q:2-209,H:678-896^45%ID^E:5.6e-34^.^.	.	.	ExpAA=49.16^PredHel=2^Topology=i112-134o164-186i	.	.	.	.
TRINITY_DN3742_c0_g1	2.10728	7.1503e-06	6.84596e-05	.	.	TRINITY_DN3742_c0_g1::TRINITY_DN3742_c0_g1_i1::g.6956::m.6956	53-202[-]	.	.	.	.	.	.	.	.	.	.
TRINITY_DN48128_c0_g1	2.03979	7.48525e-06	7.14085e-05	.	.	TRINITY_DN48128_c0_g1::TRINITY_DN48128_c0_g1_i1::g.684733::m.684733	1-288[+]	.	.	.	.	.	.	.	.	.	.
TRINITY_DN30026_c5_g3	2.30776	8.89818e-06	8.32956e-05	.	.	.	.	.	.	.	.	.	.	.	.	.	.
TRINITY_DN27592_c2_g3	2.08032	9.32307e-06	8.6801e-05	.	.	TRINITY_DN27592_c2_g3::TRINITY_DN27592_c2_g3_i1::g.256002::m.256002	2-223[+]	.	UniRef90_D7G3K2^UniRef90_D7G3K2^Q:2-157,H:50-101^80.8%ID^E:7e-17^.^.	UniRef90_D7G3K2^UniRef90_D7G3K2^Q:1-52,H:50-101^80.8%ID^E:4.9e-17^.^.	.	.	ExpAA=22.96^PredHel=1^Topology=i21-43o	.	.	.	.
TRINITY_DN27318_c3_g1	2.03126	9.48795e-06	8.80505e-05	.	.	.	.	.	.	.	.	.	.	.	.	.	.
TRINITY_DN26766_c7_g2	2.00838	9.61466e-06	8.91304e-05	.	.	.	.	.	.	.	.	.	.	.	.	.	.
TRINITY_DN25644_c0_g2	2.11392	1.07164e-05	9.81409e-05	YL060_MIMIV^YL060_MIMIV^Q:1820-648,H:180-565^30.4%ID^E:5.3e-49^RecName: Full=Putative F-box and FNIP repeat-containing protein L60;^Viruses; dsDNA viruses, no RNA stage; Mimiviridae; Mimivirus	.	TRINITY_DN25644_c0_g2::TRINITY_DN25644_c0_g2_i1::g.60310::m.60310	642-1880[-]	YL060_MIMIV^YL060_MIMIV^Q:21-411,H:180-565^30.4%ID^E:3.5e-49^RecName: Full=Putative F-box and FNIP repeat-containing protein L60;^Viruses; dsDNA viruses, no RNA stage; Mimiviridae; Mimivirus	UniRef90_E3T4N4^UniRef90_E3T4N4^Q:1880-672,H:149-549^48.1%ID^E:1.3e-107^.^.	UniRef90_E3T4N4^UniRef90_E3T4N4^Q:1-403,H:149-549^48.1%ID^E:8.8e-108^.^.	PF05725.11^FNIP^FNIP Repeat^33-74^E:1.9e-07`PF05725.11^FNIP^FNIP Repeat^99-141^E:1.1e-06`PF05725.11^FNIP^FNIP Repeat^232-274^E:1.7e-08`PF05725.11^FNIP^FNIP Repeat^276-319^E:7e-08`PF13306.5^LRR_5^Leucine rich repeats (6 copies)^283-382^E:0.057`PF05725.11^FNIP^FNIP Repeat^320-362^E:9.1e-08`PF05725.11^FNIP^FNIP Repeat^364-402^E:3.2e-06	.	.	.	KEGG:vg:9924648	.	.
TRINITY_DN61956_c0_g1	2.58645	1.08586e-05	9.92201e-05	.	.	TRINITY_DN61956_c0_g1::TRINITY_DN61956_c0_g1_i1::g.710174::m.710174	2-355[-]	.	.	.	.	.	.	.	.	.	.
TRINITY_DN17930_c0_g1	2.21666	1.11157e-05	0.000101354	.	.	.	.	.	.	.	.	.	.	.	.	.	.
TRINITY_DN29275_c1_g1	2.08959	1.24155e-05	0.000111348	.	.	.	.	.	.	.	.	.	.	.	.	.	.
TRINITY_DN29094_c10_g1	2.62933	1.37727e-05	0.000121714	.	.	TRINITY_DN29094_c10_g1::TRINITY_DN29094_c10_g1_i1::g.454409::m.454409	129-1868[+]	.	.	.	.	.	ExpAA=86.41^PredHel=3^Topology=i13-35o45-62i182-204o	.	.	.	.
TRINITY_DN29878_c5_g1	2.47925	1.46039e-05	0.000127846	.	.	TRINITY_DN29878_c5_g1::TRINITY_DN29878_c5_g1_i1::g.562892::m.562892	207-398[-]	.	UniRef90_Q7X9V0^UniRef90_Q7X9V0^Q:398-210,H:618-682^67.7%ID^E:5.1e-17^.^.	UniRef90_Q7X9V0^UniRef90_Q7X9V0^Q:1-63,H:618-682^67.7%ID^E:3.2e-17^.^.	.	.	.	.	.	.	.
TRINITY_DN28364_c12_g5	2.08014	1.53456e-05	0.000133659	.	.	.	.	.	.	.	.	.	.	.	.	.	.
TRINITY_DN27516_c1_g5	2.43603	1.55461e-05	0.000135204	.	.	TRINITY_DN27516_c1_g5::TRINITY_DN27516_c1_g5_i1::g.251192::m.251192	1-1044[+]	.	UniRef90_D7FRT6^UniRef90_D7FRT6^Q:1-741,H:383-633^41.7%ID^E:4.2e-38^.^.	UniRef90_D7FRT6^UniRef90_D7FRT6^Q:1-247,H:383-633^41.7%ID^E:2.8e-38^.^.	.	.	ExpAA=22.75^PredHel=1^Topology=o23-45i	.	.	.	.
TRINITY_DN43732_c0_g1	2.24797	1.60584e-05	0.000139198	.	.	TRINITY_DN43732_c0_g1::TRINITY_DN43732_c0_g1_i1::g.677142::m.677142	1-345[+]	.	.	.	.	.	.	.	.	.	.
TRINITY_DN27109_c0_g4	2.38299	1.91044e-05	0.000161973	.	.	.	.	.	.	.	.	.	.	.	.	.	.
TRINITY_DN25295_c0_g2	2.13174	1.91867e-05	0.000162591	.	.	TRINITY_DN25295_c0_g2::TRINITY_DN25295_c0_g2_i1::g.56176::m.56176	542-931[-]	.	.	.	.	.	.	.	.	.	.
TRINITY_DN29094_c12_g1	2.42503	1.98131e-05	0.000167405	.	.	TRINITY_DN29094_c12_g1::TRINITY_DN29094_c12_g1_i1::g.454441::m.454441	71-229[+]	.	.	.	.	.	.	.	.	.	.
TRINITY_DN28346_c10_g9	2.03766	2.19099e-05	0.000182923	.	.	TRINITY_DN28346_c10_g9::TRINITY_DN28346_c10_g9_i1::g.369495::m.369495	1-1728[-]	.	UniRef90_D7G0B0^UniRef90_D7G0B0^Q:780-25,H:106-361^48.4%ID^E:3.4e-57^.^.	UniRef90_D7G0B0^UniRef90_D7G0B0^Q:226-568,H:6-361^39.2%ID^E:2.2e-56^.^.	.	.	.	.	.	.	.
TRINITY_DN27554_c4_g1	2.22678	2.33342e-05	0.0001935	.	.	.	.	.	.	.	.	.	.	.	.	.	.
TRINITY_DN14135_c0_g1	2.38871	2.6662e-05	0.000217277	.	.	TRINITY_DN14135_c0_g1::TRINITY_DN14135_c0_g1_i1::g.23703::m.23703	2-289[+]	.	.	.	.	.	.	.	.	.	.
TRINITY_DN27476_c1_g4	2.08337	2.70058e-05	0.000219611	MIK1_ARATH^MIK1_ARATH^Q:183-731,H:193-376^47.3%ID^E:3.3e-40^RecName: Full=MDIS1-interacting receptor like kinase 1 {ECO:0000303|PubMed:26863186};^Eukaryota; Viridiplantae; Streptophyta; Embryophyta; Tracheophyta; Spermatophyta; Magnoliophyta; eudicotyledons; Gunneridae; Pentapetalae; rosids; malvids; Brassicales; Brassicaceae; Camelineae; Arabidopsis	.	TRINITY_DN27476_c1_g4::TRINITY_DN27476_c1_g4_i1::g.239074::m.239074	765-1037[+]	.	UniRef90_D8LKS5^UniRef90_D8LKS5^Q:48-1037,H:5-331^49.9%ID^E:2.9e-88^.^.	UniRef90_D8LKS5^UniRef90_D8LKS5^Q:2-91,H:237-331^61.1%ID^E:2.4e-26^.^.	.	.	.	.	.	.	.
TRINITY_DN26494_c1_g1	2.24904	3.47559e-05	0.00027278	.	.	.	.	.	.	.	.	.	.	.	.	.	.
TRINITY_DN28692_c0_g1	2.11624	3.60198e-05	0.000281162	.	.	TRINITY_DN28692_c0_g1::TRINITY_DN28692_c0_g1_i1::g.414200::m.414200	392-706[-]	.	.	.	.	.	ExpAA=38.43^PredHel=2^Topology=i44-66o70-92i	.	.	.	.
TRINITY_DN27375_c5_g4	2.07123	3.90604e-05	0.000301885	.	.	.	.	.	.	.	.	.	.	.	.	.	.
TRINITY_DN29040_c8_g1	2.17752	4.01532e-05	0.000309221	.	.	TRINITY_DN29040_c8_g1::TRINITY_DN29040_c8_g1_i1::g.459421::m.459421	3-182[+]	.	.	.	.	.	.	.	.	.	.
TRINITY_DN51248_c0_g1	2.10523	5.67504e-05	0.000416456	.	.	TRINITY_DN51248_c0_g1::TRINITY_DN51248_c0_g1_i1::g.690505::m.690505	1-330[-]	.	.	.	.	.	.	.	.	.	.
TRINITY_DN30301_c8_g1	2.42291	5.77518e-05	0.000422274	.	.	TRINITY_DN30301_c8_g1::TRINITY_DN30301_c8_g1_i1::g.616537::m.616537	212-466[+]	.	.	.	.	.	ExpAA=22.16^PredHel=1^Topology=o22-44i	.	.	.	.
TRINITY_DN6012_c0_g1	2.02939	5.902e-05	0.000430633	.	.	TRINITY_DN6012_c0_g1::TRINITY_DN6012_c0_g1_i1::g.10456::m.10456	1-222[+]	.	.	.	.	.	.	.	.	.	.
TRINITY_DN30339_c5_g4	2.33057	6.18721e-05	0.000448687	.	.	.	.	.	.	.	.	.	.	.	.	.	.
TRINITY_DN30354_c3_g2	2.27172	6.50322e-05	0.000468055	.	.	TRINITY_DN30354_c3_g2::TRINITY_DN30354_c3_g2_i1::g.621681::m.621681	1561-2253[+]	.	.	.	.	.	.	.	.	.	.
TRINITY_DN27256_c7_g5	2.41304	7.14794e-05	0.000508296	.	.	.	.	.	.	.	.	.	.	.	.	.	.
TRINITY_DN28806_c7_g1	2.32627	7.51457e-05	0.000531514	.	.	TRINITY_DN28806_c7_g1::TRINITY_DN28806_c7_g1_i1::g.429849::m.429849	210-2762[+]	.	UniRef90_D7G010^UniRef90_D7G010^Q:930-1280,H:1-117^60.7%ID^E:1.7e-36^.^.	UniRef90_D7G010^UniRef90_D7G010^Q:241-357,H:1-117^60.7%ID^E:9.8e-37^.^.	.	.	.	.	.	.	.
TRINITY_DN30153_c0_g10	2.59027	8.46345e-05	0.000588359	.	.	TRINITY_DN30153_c0_g10::TRINITY_DN30153_c0_g10_i1::g.597718::m.597718	171-440[-]	.	.	.	.	.	.	.	.	.	.
TRINITY_DN23119_c0_g2	2.05583	8.62096e-05	0.00059774	.	.	TRINITY_DN23119_c0_g2::TRINITY_DN23119_c0_g2_i1::g.45066::m.45066	3-290[+]	.	.	.	PF04515.11^Choline_transpo^Plasma-membrane choline transporter^14-82^E:1.3e-06	.	ExpAA=25.64^PredHel=1^Topology=o58-80i	.	.	.	.
TRINITY_DN23551_c0_g2	2.06453	9.01711e-05	0.000620708	.	.	.	.	.	.	.	.	.	.	.	.	.	.
TRINITY_DN30153_c1_g1	2.54409	9.62565e-05	0.000656041	.	.	.	.	.	.	.	.	.	.	.	.	.	.
TRINITY_DN26732_c5_g1	2.21555	9.86978e-05	0.000670425	.	.	TRINITY_DN26732_c5_g1::TRINITY_DN26732_c5_g1_i1::g.136267::m.136267	1-552[-]	.	UniRef90_D8LNW7^UniRef90_D8LNW7^Q:543-52,H:48-214^35.3%ID^E:3.8e-21^.^.	UniRef90_D8LNW7^UniRef90_D8LNW7^Q:4-180,H:48-227^36.1%ID^E:1.7e-23^.^.	.	.	ExpAA=64.08^PredHel=2^Topology=o78-100i142-164o	.	.	.	.

## Sheet: Spits_0_20_vs_8_30_0_20_UP
geneId	log2FoldChange	pvalue	padj	sprot_Top_BLASTX_hit	RNAMMER	prot_id	prot_coords	sprot_Top_BLASTP_hit	uniref90_BLASTX	uniref90_BLASTP	Pfam	SignalP	TmHMM	eggnog	Kegg	gene_ontology_blast	gene_ontology_pfam
TRINITY_DN28954_c1_g1	-4.39179	1.05473e-88	9.08096e-85	.	.	TRINITY_DN28954_c1_g1::TRINITY_DN28954_c1_g1_i1::g.448735::m.448735	403-702[+]	.	.	.	.	.	ExpAA=40.80^PredHel=2^Topology=i20-39o54-71i	.	.	.	.
TRINITY_DN26546_c7_g1	-3.54546	2.79107e-88	1.92243e-84	.	.	TRINITY_DN26546_c7_g1::TRINITY_DN26546_c7_g1_i1::g.107868::m.107868	1-228[-]	.	.	.	.	.	.	.	.	.	.
TRINITY_DN28519_c1_g3	-3.92185	8.86001e-78	5.0855e-74	GST_MUSDO^GST_MUSDO^Q:61-648,H:46-236^32.7%ID^E:4.3e-20^RecName: Full=Glutathione S-transferase;^Eukaryota; Metazoa; Ecdysozoa; Arthropoda; Hexapoda; Insecta; Pterygota; Neoptera; Holometabola; Diptera; Brachycera; Muscomorpha; Muscoidea; Muscidae; Musca	.	TRINITY_DN28519_c1_g3::TRINITY_DN28519_c1_g3_i1::g.392172::m.392172	1-672[+]	GST_MUSDO^GST_MUSDO^Q:15-216,H:40-236^34.7%ID^E:1.4e-23^RecName: Full=Glutathione S-transferase;^Eukaryota; Metazoa; Ecdysozoa; Arthropoda; Hexapoda; Insecta; Pterygota; Neoptera; Holometabola; Diptera; Brachycera; Muscomorpha; Muscoidea; Muscidae; Musca	UniRef90_B1N8E7^UniRef90_B1N8E7^Q:61-660,H:11-210^79%ID^E:3.5e-85^.^.	UniRef90_B1N8E7^UniRef90_B1N8E7^Q:14-220,H:4-210^82.1%ID^E:9.7e-93^.^.	PF02798.19^GST_N^Glutathione S-transferase, N-terminal domain^17-84^E:7.4e-10`PF14497.5^GST_C_3^Glutathione S-transferase, C-terminal domain^110-216^E:9.4e-19`PF00043.24^GST_C^Glutathione S-transferase, C-terminal domain^143-207^E:6.4e-07	.	.	.	KEGG:mde:101890455`KO:K04097	GO:0004364^molecular_function^glutathione transferase activity	GO:0005515^molecular_function^protein binding
TRINITY_DN28066_c2_g1	-4.89509	1.65806e-72	8.15744e-69	.	.	.	.	.	.	.	.	.	.	.	.	.	.
TRINITY_DN27534_c4_g5	-4.493	7.14283e-71	2.73324e-67	YUXK_BACSU^YUXK_BACSU^Q:3204-2818,H:10-136^33.3%ID^E:2.8e-14^RecName: Full=Uncharacterized protein YuxK;^Bacteria; Firmicutes; Bacilli; Bacillales; Bacillaceae; Bacillus	.	TRINITY_DN27534_c4_g5::TRINITY_DN27534_c4_g5_i1::g.254946::m.254946	1013-1213[-]	.	UniRef90_D7FYZ6^UniRef90_D7FYZ6^Q:3156-2815,H:1-114^75.4%ID^E:5.5e-41^.^.	.	.	.	.	.	.	.	.
TRINITY_DN29581_c7_g1	-4.0524	3.6539e-68	1.25837e-64	.	.	TRINITY_DN29581_c7_g1::TRINITY_DN29581_c7_g1_i1::g.518098::m.518098	287-1162[-]	.	UniRef90_D7G2G2^UniRef90_D7G2G2^Q:1066-290,H:7-268^69.8%ID^E:8e-103^.^.	UniRef90_D7G2G2^UniRef90_D7G2G2^Q:29-291,H:3-268^69.2%ID^E:1.3e-102^.^.	.	.	.	.	.	.	.
TRINITY_DN29004_c7_g1	-3.66009	4.33772e-61	1.35806e-57	FQRL2_ARATH^FQRL2_ARATH^Q:539-961,H:68-209^56.3%ID^E:5.6e-40^RecName: Full=Probable NAD(P)H dehydrogenase (quinone) FQR1-like 2 {ECO:0000305};^Eukaryota; Viridiplantae; Streptophyta; Embryophyta; Tracheophyta; Spermatophyta; Magnoliophyta; eudicotyledons; Gunneridae; Pentapetalae; rosids; malvids; Brassicales; Brassicaceae; Camelineae; Arabidopsis	.	TRINITY_DN29004_c7_g1::TRINITY_DN29004_c7_g1_i1::g.455570::m.455570	3083-3412[+]	.	UniRef90_D8LTD7^UniRef90_D8LTD7^Q:548-961,H:5-142^76.1%ID^E:4.7e-54^.^.	.	.	.	.	.	.	.	.
TRINITY_DN27190_c9_g1	-3.55635	5.36457e-61	1.53959e-57	THIO_COPCM^THIO_COPCM^Q:1855-1568,H:2-93^26%ID^E:1.3e-07^RecName: Full=Thioredoxin;^Eukaryota; Fungi; Dikarya; Basidiomycota; Agaricomycotina; Agaricomycetes; Agaricomycetidae; Agaricales; Agaricaceae; Coprinus	.	TRINITY_DN27190_c9_g1::TRINITY_DN27190_c9_g1_i1::g.196487::m.196487	2113-2358[+]	.	UniRef90_B7ZGM8^UniRef90_B7ZGM8^Q:2062-1526,H:1-182^87.9%ID^E:1.1e-79^.^.	.	.	.	.	.	.	.	.
TRINITY_DN28534_c4_g2	-4.25598	3.04171e-58	7.48239e-55	.	.	TRINITY_DN28534_c4_g2::TRINITY_DN28534_c4_g2_i1::g.395384::m.395384	1024-1275[-]	.	.	.	.	.	.	.	.	.	.
TRINITY_DN29372_c4_g1	-3.66819	5.82839e-58	1.33816e-54	.	.	.	.	.	.	.	.	.	.	.	.	.	.
TRINITY_DN27496_c11_g1	-4.40588	1.43142e-57	3.08105e-54	.	.	.	.	.	.	.	.	.	.	.	.	.	.
TRINITY_DN26338_c9_g1	-4.36174	4.86465e-57	9.85492e-54	AOX4_ARATH^AOX4_ARATH^Q:1171-707,H:164-317^52.3%ID^E:4.6e-40^RecName: Full=Ubiquinol oxidase 4, chloroplastic/chromoplastic;^Eukaryota; Viridiplantae; Streptophyta; Embryophyta; Tracheophyta; Spermatophyta; Magnoliophyta; eudicotyledons; Gunneridae; Pentapetalae; rosids; malvids; Brassicales; Brassicaceae; Camelineae; Arabidopsis	.	TRINITY_DN26338_c9_g1::TRINITY_DN26338_c9_g1_i1::g.79314::m.79314	1671-3248[-]	AOX4_ARATH^AOX4_ARATH^Q:463-515,H:120-171^54.7%ID^E:2.7e-09^RecName: Full=Ubiquinol oxidase 4, chloroplastic/chromoplastic;^Eukaryota; Viridiplantae; Streptophyta; Embryophyta; Tracheophyta; Spermatophyta; Magnoliophyta; eudicotyledons; Gunneridae; Pentapetalae; rosids; malvids; Brassicales; Brassicaceae; Camelineae; Arabidopsis	UniRef90_D7FVT3^UniRef90_D7FVT3^Q:2774-1704,H:24-379^73.1%ID^E:3e-147^.^.	UniRef90_D7FVT3^UniRef90_D7FVT3^Q:151-515,H:16-379^72.9%ID^E:9.1e-150^.^.	PF00027.28^cNMP_binding^Cyclic nucleotide-binding domain^180-268^E:3.9e-08	.	.	ENOG410YEK7^Ubiquinol oxidase	KEGG:ath:AT4G22260`KO:K17893	GO:0009535^cellular_component^chloroplast thylakoid membrane`GO:0046862^cellular_component^chromoplast membrane`GO:0016021^cellular_component^integral component of membrane`GO:0070469^cellular_component^respiratory chain`GO:0009579^cellular_component^thylakoid`GO:0009916^molecular_function^alternative oxidase activity`GO:0046872^molecular_function^metal ion binding`GO:0016117^biological_process^c…	.
TRINITY_DN30302_c3_g1	-3.70425	3.24796e-56	5.88719e-53	.	.	TRINITY_DN30302_c3_g1::TRINITY_DN30302_c3_g1_i1::g.616802::m.616802	3-206[-]	.	UniRef90_B1N8E7^UniRef90_B1N8E7^Q:3-203,H:134-200^89.6%ID^E:1.3e-24^.^.	.	.	.	.	.	.	.	.
TRINITY_DN29386_c3_g3	-4.51421	2.59378e-55	4.06033e-52	.	.	.	.	.	.	.	.	.	.	.	.	.	.
TRINITY_DN26680_c7_g1	-3.90879	5.636e-55	8.43906e-52	.	.	.	.	.	.	.	.	.	.	.	.	.	.
TRINITY_DN27906_c9_g1	-4.16081	2.16888e-54	3.11226e-51	.	.	TRINITY_DN27906_c9_g1::TRINITY_DN27906_c9_g1_i1::g.306109::m.306109	1226-1411[+]	.	.	.	.	.	ExpAA=29.02^PredHel=2^Topology=i7-29o34-56i	.	.	.	.
TRINITY_DN29931_c7_g1	-3.94825	1.00773e-53	1.28537e-50	.	.	TRINITY_DN29931_c7_g1::TRINITY_DN29931_c7_g1_i1::g.570458::m.570458	1310-1591[-]	.	.	.	.	.	.	.	.	.	.
TRINITY_DN29873_c13_g1	-3.60026	1.15019e-52	1.4147e-49	.	.	TRINITY_DN29873_c13_g1::TRINITY_DN29873_c13_g1_i1::g.562133::m.562133	127-561[+]	.	UniRef90_D8LDE9^UniRef90_D8LDE9^Q:127-558,H:1-144^59%ID^E:6.1e-39^.^.	UniRef90_D8LDE9^UniRef90_D8LDE9^Q:1-144,H:1-144^59%ID^E:2.6e-38^.^.	PF01124.17^MAPEG^MAPEG family^36-141^E:3.5e-16	.	ExpAA=78.33^PredHel=4^Topology=o5-27i69-86o96-113i120-142o	.	.	.	.
TRINITY_DN26864_c3_g1	-3.46905	2.79534e-52	3.31961e-49	.	.	TRINITY_DN26864_c3_g1::TRINITY_DN26864_c3_g1_i1::g.158527::m.158527	1-738[+]	.	.	.	.	.	.	.	.	.	.
TRINITY_DN29581_c9_g1	-3.84545	9.30738e-51	1.00168e-47	.	.	.	.	.	.	.	.	.	.	.	.	.	.
TRINITY_DN28561_c2_g1	-3.23554	2.08947e-50	2.05598e-47	.	.	TRINITY_DN28561_c2_g1::TRINITY_DN28561_c2_g1_i1::g.398418::m.398418	615-803[+]	.	.	.	.	.	.	.	.	.	.
TRINITY_DN29319_c3_g2	-4.75448	9.02064e-48	7.96568e-45	.	.	.	.	.	.	.	.	.	.	.	.	.	.
TRINITY_DN28321_c4_g5	-3.69622	2.31588e-45	1.81265e-42	.	.	TRINITY_DN28321_c4_g5::TRINITY_DN28321_c4_g5_i1::g.366258::m.366258	1-192[-]	.	.	.	.	.	.	.	.	.	.
TRINITY_DN27552_c7_g6	-3.10002	4.11949e-45	3.15269e-42	.	.	TRINITY_DN27552_c7_g6::TRINITY_DN27552_c7_g6_i1::g.257030::m.257030	115-285[+]	.	UniRef90_D7FX30^UniRef90_D7FX30^Q:928-179,H:22-272^57.4%ID^E:1.2e-70^.^.	.	.	.	.	.	.	.	.
TRINITY_DN26664_c6_g1	-3.23541	8.06593e-45	6.03875e-42	.	.	TRINITY_DN26664_c6_g1::TRINITY_DN26664_c6_g1_i1::g.125504::m.125504	492-695[+]	.	.	.	.	.	.	.	.	.	.
TRINITY_DN28964_c6_g1	-3.44201	1.08089e-44	7.9202e-42	.	.	.	.	.	.	.	.	.	.	.	.	.	.
TRINITY_DN27882_c8_g4	-2.47311	6.91017e-43	4.57653e-40	AB6G_ARATH^AB6G_ARATH^Q:2814-1330,H:104-629^38.4%ID^E:1.3e-93^RecName: Full=ABC transporter G family member 6;^Eukaryota; Viridiplantae; Streptophyta; Embryophyta; Tracheophyta; Spermatophyta; Magnoliophyta; eudicotyledons; Gunneridae; Pentapetalae; rosids; malvids; Brassicales; Brassicaceae; Camelineae; Arabidopsis	.	TRINITY_DN27882_c8_g4::TRINITY_DN27882_c8_g4_i1::g.302962::m.302962	1147-3120[-]	AB6G_ARATH^AB6G_ARATH^Q:103-597,H:104-629^39.2%ID^E:7.2e-97^RecName: Full=ABC transporter G family member 6;^Eukaryota; Viridiplantae; Streptophyta; Embryophyta; Tracheophyta; Spermatophyta; Magnoliophyta; eudicotyledons; Gunneridae; Pentapetalae; rosids; malvids; Brassicales; Brassicaceae; Camelineae; Arabidopsis	UniRef90_D7FP97^UniRef90_D7FP97^Q:2919-1150,H:70-659^78.6%ID^E:5.1e-270^.^.	UniRef90_D7FP97^UniRef90_D7FP97^Q:63-657,H:65-659^80%ID^E:8.4e-278^.^.	PF00005.26^ABC_tran^ABC transporter^109-259^E:9.3e-25`PF01061.23^ABC2_membrane^ABC-2 type transporter^392-599^E:9.4e-41`PF12698.6^ABC2_membrane_3^ABC-2 family transporter protein^444-630^E:2e-10	.	ExpAA=132.60^PredHel=6^Topology=i411-433o443-465i486-508o523-545i552-574o627-649i	COG1131^(ABC) transporter	KEGG:ath:AT5G13580	GO:0016021^cellular_component^integral component of membrane`GO:0005886^cellular_component^plasma membrane`GO:0005524^molecular_function^ATP binding`GO:0042626^molecular_function^ATPase activity, coupled to transmembrane movement of substances`GO:0009624^biological_process^response to nematode`GO:0010345^biological_process^suberin biosynthetic process	GO:0005524^molecular_function^ATP binding`GO:0016887^molecular_function^ATPase activity`GO:0016020^cellular_component^membrane
TRINITY_DN30160_c10_g6	-3.85977	1.13262e-41	7.22336e-39	.	.	TRINITY_DN30160_c10_g6::TRINITY_DN30160_c10_g6_i1::g.597538::m.597538	3-227[-]	.	UniRef90_D8LQS3^UniRef90_D8LQS3^Q:227-3,H:100-175^59.2%ID^E:4.2e-16^.^.	UniRef90_D8LQS3^UniRef90_D8LQS3^Q:1-75,H:100-175^59.2%ID^E:4.2e-16^.^.	PF13561.5^adh_short_C2^Enoyl-(Acyl carrier protein) reductase^1-75^E:9.1e-11`PF00106.24^adh_short^short chain dehydrogenase^2-73^E:7e-10	.	.	.	.	.	.
TRINITY_DN28729_c7_g3	-3.97807	3.66954e-41	2.2567e-38	.	.	.	.	.	.	.	.	.	.	.	.	.	.
TRINITY_DN29034_c6_g4	-2.88692	6.07984e-41	3.61006e-38	SDR1_ARATH^SDR1_ARATH^Q:844-62,H:10-271^31.3%ID^E:1.4e-19^RecName: Full=(+)-neomenthol dehydrogenase {ECO:0000303|PubMed:18599651};^Eukaryota; Viridiplantae; Streptophyta; Embryophyta; Tracheophyta; Spermatophyta; Magnoliophyta; eudicotyledons; Gunneridae; Pentapetalae; rosids; malvids; Brassicales; Brassicaceae; Camelineae; Arabidopsis	.	TRINITY_DN29034_c6_g4::TRINITY_DN29034_c6_g4_i1::g.458926::m.458926	2-856[-]	SDR1_ARATH^SDR1_ARATH^Q:5-265,H:10-271^31.3%ID^E:1.5e-19^RecName: Full=(+)-neomenthol dehydrogenase {ECO:0000303|PubMed:18599651};^Eukaryota; Viridiplantae; Streptophyta; Embryophyta; Tracheophyta; Spermatophyta; Magnoliophyta; eudicotyledons; Gunneridae; Pentapetalae; rosids; malvids; Brassicales; Brassicaceae; Camelineae; Arabidopsis	UniRef90_D8LID4^UniRef90_D8LID4^Q:922-2,H:45-368^61.5%ID^E:1.4e-95^.^.	UniRef90_D8LID4^UniRef90_D8LID4^Q:1-285,H:74-368^64.9%ID^E:1.2e-95^.^.	PF08659.9^KR^KR domain^4-81^E:5.6e-06`PF00106.24^adh_short^short chain dehydrogenase^5-150^E:5e-21`PF13561.5^adh_short_C2^Enoyl-(Acyl carrier protein) reductase^8-151^E:4.8e-12	.	.	COG1028^Dehydrogenase reductase	KEGG:ath:AT3G61220`KO:K15095	GO:0005737^cellular_component^cytoplasm`GO:0047501^molecular_function^(+)-neomenthol dehydrogenase activity`GO:0006952^biological_process^defense response	.
TRINITY_DN29497_c0_g1	-3.43436	2.07077e-39	1.1143e-36	.	.	TRINITY_DN29497_c0_g1::TRINITY_DN29497_c0_g1_i1::g.516097::m.516097	2-316[+]	.	UniRef90_Q7XAJ7^UniRef90_Q7XAJ7^Q:2-313,H:396-499^84.6%ID^E:2.7e-42^.^.	UniRef90_Q7XAJ7^UniRef90_Q7XAJ7^Q:1-104,H:396-499^84.6%ID^E:4.3e-43^.^.	.	.	.	.	.	.	.
TRINITY_DN30589_c5_g1	-2.54178	3.60371e-39	1.88043e-36	.	.	TRINITY_DN30589_c5_g1::TRINITY_DN30589_c5_g1_i1::g.640116::m.640116	298-471[-]	.	.	.	.	.	.	.	.	.	.
TRINITY_DN27397_c13_g3	-2.55291	3.52578e-38	1.73463e-35	.	.	TRINITY_DN27397_c13_g3::TRINITY_DN27397_c13_g3_i1::g.234126::m.234126	626-946[-]	.	UniRef90_D7FR34^UniRef90_D7FR34^Q:889-683,H:118-186^71%ID^E:9e-20^.^.	UniRef90_D7FR34^UniRef90_D7FR34^Q:20-88,H:118-186^71%ID^E:3.1e-20^.^.	.	.	.	.	.	.	.
TRINITY_DN28321_c4_g6	-3.77087	2.18405e-36	9.40207e-34	.	.	.	.	.	.	.	.	.	.	.	.	.	.
TRINITY_DN30401_c11_g1	-2.64529	3.46121e-36	1.45367e-33	.	.	.	.	.	.	.	.	.	.	.	.	.	.
TRINITY_DN26617_c6_g2	-3.95212	1.08211e-35	4.33335e-33	.	.	.	.	.	.	.	.	.	.	.	.	.	.
TRINITY_DN27627_c7_g1	-3.89175	5.48455e-35	2.07563e-32	.	.	TRINITY_DN27627_c7_g1::TRINITY_DN27627_c7_g1_i1::g.268213::m.268213	1992-2426[+]	.	UniRef90_D7G4T0^UniRef90_D7G4T0^Q:392-123,H:44-133^68.9%ID^E:2e-29^.^.	UniRef90_D8LDF0^UniRef90_D8LDF0^Q:1-141,H:1-141^51.1%ID^E:6.8e-31^.^.	PF01124.17^MAPEG^MAPEG family^39-141^E:1.5e-17	.	ExpAA=80.22^PredHel=4^Topology=o5-27i67-84o94-111i118-140o	.	.	.	.
TRINITY_DN25239_c0_g1	-2.54905	1.07758e-34	4.03376e-32	.	.	.	.	.	.	.	.	.	.	.	.	.	.
TRINITY_DN29361_c8_g1	-3.00087	1.52389e-34	5.64314e-32	.	.	TRINITY_DN29361_c8_g1::TRINITY_DN29361_c8_g1_i1::g.499476::m.499476	1201-3066[-]	.	UniRef90_D7FSB6^UniRef90_D7FSB6^Q:2535-1846,H:1-247^50.2%ID^E:2.1e-49^.^.	UniRef90_D7FSB6^UniRef90_D7FSB6^Q:178-620,H:1-505^51.9%ID^E:6.8e-96^.^.	.	.	.	.	.	.	.
TRINITY_DN27952_c9_g2	-2.61339	1.8225e-34	6.67712e-32	PIR_HUMAN^PIR_HUMAN^Q:800-141,H:3-220^60.6%ID^E:2.3e-74^RecName: Full=Pirin;^Eukaryota; Metazoa; Chordata; Craniata; Vertebrata; Euteleostomi; Mammalia; Eutheria; Euarchontoglires; Primates; Haplorrhini; Catarrhini; Hominidae; Homo	.	TRINITY_DN27952_c9_g2::TRINITY_DN27952_c9_g2_i1::g.311915::m.311915	3-542[+]	.	UniRef90_D7FTF8^UniRef90_D7FTF8^Q:809-135,H:5-227^87.1%ID^E:5e-113^.^.	.	.	.	.	.	.	.	.
TRINITY_DN29386_c3_g6	-3.262	4.21395e-34	1.52762e-31	.	.	TRINITY_DN29386_c3_g6::TRINITY_DN29386_c3_g6_i1::g.503020::m.503020	1487-1657[+]	.	UniRef90_A8CEP1^UniRef90_A8CEP1^Q:3-398,H:368-499^65.2%ID^E:3e-43^.^.	.	.	.	.	.	.	.	.
TRINITY_DN28796_c3_g1	-2.44076	1.30808e-33	4.64421e-31	.	.	TRINITY_DN28796_c3_g1::TRINITY_DN28796_c3_g1_i1::g.416696::m.416696	641-832[-]	.	.	.	.	.	.	.	.	.	.
TRINITY_DN27627_c6_g3	-3.67161	5.97516e-33	1.97864e-30	.	.	TRINITY_DN27627_c6_g3::TRINITY_DN27627_c6_g3_i1::g.268193::m.268193	1-660[+]	.	UniRef90_D8LD42^UniRef90_D8LD42^Q:274-636,H:6-137^46%ID^E:7.9e-19^.^.	UniRef90_D8LD42^UniRef90_D8LD42^Q:92-212,H:6-137^46%ID^E:3.1e-19^.^.	.	.	.	.	.	.	.
TRINITY_DN28519_c1_g5	-3.57247	8.08351e-33	2.60176e-30	.	.	TRINITY_DN28519_c1_g5::TRINITY_DN28519_c1_g5_i1::g.392202::m.392202	919-1086[-]	.	UniRef90_B1N8E7^UniRef90_B1N8E7^Q:1-117,H:172-210^79.5%ID^E:1.1e-07^.^.	.	.	.	.	.	.	.	.
TRINITY_DN29794_c0_g11	-3.75389	1.94864e-32	6.10083e-30	GST7_CAEEL^GST7_CAEEL^Q:34-231,H:8-73^48.5%ID^E:7.9e-11^RecName: Full=Probable glutathione S-transferase 7;^Eukaryota; Metazoa; Ecdysozoa; Nematoda; Chromadorea; Rhabditida; Rhabditoidea; Rhabditidae; Peloderinae; Caenorhabditis	.	TRINITY_DN29794_c0_g11::TRINITY_DN29794_c0_g11_i1::g.551034::m.551034	1-231[+]	GST_MUSDO^GST_MUSDO^Q:6-77,H:40-111^50%ID^E:1.2e-11^RecName: Full=Glutathione S-transferase;^Eukaryota; Metazoa; Ecdysozoa; Arthropoda; Hexapoda; Insecta; Pterygota; Neoptera; Holometabola; Diptera; Brachycera; Muscomorpha; Muscoidea; Muscidae; Musca	UniRef90_B1N8E7^UniRef90_B1N8E7^Q:34-231,H:11-76^89.4%ID^E:8.3e-28^.^.	UniRef90_B1N8E7^UniRef90_B1N8E7^Q:5-77,H:4-76^84.9%ID^E:1.5e-29^.^.	PF02798.19^GST_N^Glutathione S-transferase, N-terminal domain^8-76^E:9.2e-11	.	.	.	KEGG:mde:101890455`KO:K04097	GO:0004364^molecular_function^glutathione transferase activity	GO:0005515^molecular_function^protein binding
TRINITY_DN28328_c11_g3	-3.49828	2.65634e-32	8.24159e-30	.	.	TRINITY_DN28328_c11_g3::TRINITY_DN28328_c11_g3_i1::g.368266::m.368266	3-341[-]	.	.	.	.	.	.	.	.	.	.
TRINITY_DN27997_c5_g1	-3.43801	8.75806e-32	2.57794e-29	.	.	TRINITY_DN27997_c5_g1::TRINITY_DN27997_c5_g1_i1::g.311211::m.311211	286-477[-]	.	UniRef90_UPI00084D06EA^UniRef90_UPI00084D06EA^Q:464-171,H:644-739^34.7%ID^E:7.3e-06^.^.	.	.	.	.	.	.	.	.
TRINITY_DN26808_c9_g3	-3.35565	9.3251e-32	2.72159e-29	PTHD3_MOUSE^PTHD3_MOUSE^Q:1760-378,H:456-888^24.9%ID^E:2.4e-27^RecName: Full=Patched domain-containing protein 3;^Eukaryota; Metazoa; Chordata; Craniata; Vertebrata; Euteleostomi; Mammalia; Eutheria; Euarchontoglires; Glires; Rodentia; Myomorpha; Muroidea; Muridae; Murinae; Mus; Mus	.	TRINITY_DN26808_c9_g3::TRINITY_DN26808_c9_g3_i1::g.149240::m.149240	207-1760[-]	PTHD3_MOUSE^PTHD3_MOUSE^Q:1-477,H:456-904^26.8%ID^E:3.1e-34^RecName: Full=Patched domain-containing protein 3;^Eukaryota; Metazoa; Chordata; Craniata; Vertebrata; Euteleostomi; Mammalia; Eutheria; Euarchontoglires; Glires; Rodentia; Myomorpha; Muroidea; Muridae; Murinae; Mus; Mus	UniRef90_D7FY89^UniRef90_D7FY89^Q:1760-288,H:406-908^65.2%ID^E:5.1e-178^.^.	UniRef90_D7FY89^UniRef90_D7FY89^Q:1-517,H:406-934^67.5%ID^E:3.2e-192^.^.	PF02460.17^Patched^Patched family^1-479^E:7.4e-62`PF12349.7^Sterol-sensing^Sterol-sensing domain of SREBP cleavage-activation^1-58^E:3e-17	.	ExpAA=144.72^PredHel=6^Topology=o15-37i328-347o352-374i381-403o428-450i457-479o	ENOG410XRZ4^patched domain containing	KEGG:mmu:74675	GO:0016021^cellular_component^integral component of membrane`GO:0097225^cellular_component^sperm midpiece	GO:0016021^cellular_component^integral component of membrane
TRINITY_DN29756_c2_g1	-2.98061	1.18464e-31	3.42838e-29	.	.	TRINITY_DN29756_c2_g1::TRINITY_DN29756_c2_g1_i1::g.545550::m.545550	1005-1241[-]	.	.	.	.	.	.	.	.	.	.
TRINITY_DN27528_c11_g2	-4.55202	2.01289e-31	5.7291e-29	.	.	TRINITY_DN27528_c11_g2::TRINITY_DN27528_c11_g2_i1::g.253827::m.253827	176-382[-]	.	.	.	.	.	ExpAA=26.71^PredHel=1^Topology=o5-27i	.	.	.	.
TRINITY_DN30072_c2_g2	-3.17831	4.55689e-31	1.24551e-28	.	.	.	.	.	.	.	.	.	.	.	.	.	.
TRINITY_DN27381_c4_g1	-2.5519	6.39941e-31	1.71834e-28	.	.	TRINITY_DN27381_c4_g1::TRINITY_DN27381_c4_g1_i1::g.231563::m.231563	4018-4179[-]	.	UniRef90_D7G5J8^UniRef90_D7G5J8^Q:2380-1766,H:1-205^66.8%ID^E:6.9e-78^.^.	.	.	.	.	.	.	.	.
TRINITY_DN26248_c0_g1	-2.82833	1.08588e-30	2.81178e-28	AOX4_ARATH^AOX4_ARATH^Q:1907-1287,H:107-307^48.3%ID^E:1.5e-48^RecName: Full=Ubiquinol oxidase 4, chloroplastic/chromoplastic;^Eukaryota; Viridiplantae; Streptophyta; Embryophyta; Tracheophyta; Spermatophyta; Magnoliophyta; eudicotyledons; Gunneridae; Pentapetalae; rosids; malvids; Brassicales; Brassicaceae; Camelineae; Arabidopsis	.	TRINITY_DN26248_c0_g1::TRINITY_DN26248_c0_g1_i1::g.70472::m.70472	1645-2334[-]	.	UniRef90_D7FS91^UniRef90_D7FS91^Q:2075-1473,H:5-228^65.3%ID^E:8.9e-69^.^.	.	.	.	.	.	.	.	.
TRINITY_DN27619_c2_g1	-2.16784	1.16945e-30	3.00558e-28	PDIA2_PONAB^PDIA2_PONAB^Q:261-998,H:56-280^27.8%ID^E:4.4e-08^RecName: Full=Protein disulfide-isomerase A2;^Eukaryota; Metazoa; Chordata; Craniata; Vertebrata; Euteleostomi; Mammalia; Eutheria; Euarchontoglires; Primates; Haplorrhini; Catarrhini; Hominidae; Pongo	.	TRINITY_DN27619_c2_g1::TRINITY_DN27619_c2_g1_i1::g.265900::m.265900	147-1193[+]	PDI2_CAEEL^PDI2_CAEEL^Q:6-266,H:2-242^25.9%ID^E:6.7e-09^RecName: Full=Protein disulfide-isomerase 2;^Eukaryota; Metazoa; Ecdysozoa; Nematoda; Chromadorea; Rhabditida; Rhabditoidea; Rhabditidae; Peloderinae; Caenorhabditis	UniRef90_D8LNL3^UniRef90_D8LNL3^Q:219-947,H:31-282^58.4%ID^E:6.9e-69^.^.	UniRef90_D8LNL3^UniRef90_D8LNL3^Q:11-267,H:15-282^57.6%ID^E:2.1e-70^.^.	PF00085.19^Thioredoxin^Thioredoxin^24-132^E:5.5e-13	.	ExpAA=36.72^PredHel=1^Topology=o305-327i	COG0526^Thioredoxin	KEGG:cel:CELE_C07A12.4`KO:K09580	GO:0005783^cellular_component^endoplasmic reticulum`GO:0005788^cellular_component^endoplasmic reticulum lumen`GO:0016222^cellular_component^procollagen-proline 4-dioxygenase complex`GO:0003756^molecular_function^protein disulfide isomerase activity`GO:0003810^molecular_function^protein-glutamine gamma-glutamyltransferase activity`GO:0045454^biological_process^cell redox homeostasis`GO:0030968^bio…	GO:0045454^biological_process^cell redox homeostasis
TRINITY_DN30642_c3_g4	-2.99415	1.46974e-30	3.66785e-28	.	.	.	.	.	.	.	.	.	.	.	.	.	.
TRINITY_DN25761_c2_g1	-6.02269	5.55587e-30	1.31054e-27	.	.	.	.	.	.	.	.	.	.	.	.	.	.
TRINITY_DN53691_c0_g1	-2.91293	6.93219e-30	1.61309e-27	.	.	.	.	.	.	.	.	.	.	.	.	.	.
TRINITY_DN27314_c6_g1	-2.50845	7.72726e-30	1.76652e-27	YBH4_SCHPO^YBH4_SCHPO^Q:171-1130,H:541-858^34.4%ID^E:2.5e-43^RecName: Full=Uncharacterized transporter C3B8.04c;^Eukaryota; Fungi; Dikarya; Ascomycota; Taphrinomycotina; Schizosaccharomycetes; Schizosaccharomycetales; Schizosaccharomycetaceae; Schizosaccharomyces	.	TRINITY_DN27314_c6_g1::TRINITY_DN27314_c6_g1_i1::g.223262::m.223262	3-152[+]	.	UniRef90_D8LM08^UniRef90_D8LM08^Q:168-1199,H:413-758^78%ID^E:3.8e-144^.^.	.	.	.	.	.	.	.	.
TRINITY_DN29145_c4_g1	-2.30703	1.45731e-29	3.28028e-27	.	.	TRINITY_DN29145_c4_g1::TRINITY_DN29145_c4_g1_i1::g.470111::m.470111	2-316[-]	.	.	.	.	.	.	.	.	.	.
TRINITY_DN30127_c5_g5	-2.74973	1.84038e-29	4.08909e-27	.	.	TRINITY_DN30127_c5_g5::TRINITY_DN30127_c5_g5_i1::g.594365::m.594365	667-891[+]	.	.	.	.	.	.	.	.	.	.
TRINITY_DN29350_c5_g2	-2.04778	3.80501e-29	8.13918e-27	.	.	TRINITY_DN29350_c5_g2::TRINITY_DN29350_c5_g2_i1::g.498269::m.498269	1568-1795[+]	.	UniRef90_D8LCQ3^UniRef90_D8LCQ3^Q:3786-2956,H:16-301^55.6%ID^E:1.6e-83^.^.	.	.	.	.	.	.	.	.
TRINITY_DN28715_c1_g2	-3.11181	9.14749e-29	1.87518e-26	.	.	TRINITY_DN28715_c1_g2::TRINITY_DN28715_c1_g2_i1::g.417718::m.417718	3-854[+]	.	UniRef90_D7G0S4^UniRef90_D7G0S4^Q:6-368,H:129-256^35.2%ID^E:2.1e-12^.^.	UniRef90_D7G3F4^UniRef90_D7G3F4^Q:4-272,H:200-513^34.4%ID^E:4e-27^.^.	.	.	.	.	.	.	.
TRINITY_DN29904_c8_g1	-4.13936	1.05101e-28	2.14175e-26	.	.	.	.	.	.	.	.	.	.	.	.	.	.
TRINITY_DN26790_c13_g5	-2.57537	1.12873e-28	2.27323e-26	.	.	.	.	.	.	.	.	.	.	.	.	.	.
TRINITY_DN30136_c7_g4	-2.47337	1.29389e-28	2.57573e-26	.	.	.	.	.	.	.	.	.	.	.	.	.	.
TRINITY_DN29486_c9_g1	-2.16756	1.47399e-28	2.90073e-26	GST1_ASCSU^GST1_ASCSU^Q:167-514,H:2-122^46.3%ID^E:1.8e-21^RecName: Full=Glutathione S-transferase 1;^Eukaryota; Metazoa; Ecdysozoa; Nematoda; Chromadorea; Ascaridida; Ascaridoidea; Ascarididae; Ascaris	.	TRINITY_DN29486_c9_g1::TRINITY_DN29486_c9_g1_i1::g.507125::m.507125	161-613[+]	GST1_ASCSU^GST1_ASCSU^Q:3-118,H:2-122^46.3%ID^E:5.1e-22^RecName: Full=Glutathione S-transferase 1;^Eukaryota; Metazoa; Ecdysozoa; Nematoda; Chromadorea; Ascaridida; Ascaridoidea; Ascarididae; Ascaris	UniRef90_B1N8E8^UniRef90_B1N8E8^Q:161-508,H:1-116^77.6%ID^E:1.1e-46^.^.	UniRef90_B1N8E8^UniRef90_B1N8E8^Q:1-116,H:1-116^77.6%ID^E:3.2e-47^.^.	PF02798.19^GST_N^Glutathione S-transferase, N-terminal domain^6-73^E:5.9e-15`PF13417.5^GST_N_3^Glutathione S-transferase, N-terminal domain^17-73^E:3.5e-06	.	.	.	.	GO:0005903^cellular_component^brush border`GO:0005737^cellular_component^cytoplasm`GO:0004602^molecular_function^glutathione peroxidase activity`GO:0004364^molecular_function^glutathione transferase activity`GO:0055114^biological_process^oxidation-reduction process	GO:0005515^molecular_function^protein binding
TRINITY_DN28519_c1_g6	-4.83097	2.1361e-28	4.13288e-26	.	.	TRINITY_DN28519_c1_g6::TRINITY_DN28519_c1_g6_i1::g.392294::m.392294	45-371[-]	.	.	.	.	.	.	.	.	.	.
TRINITY_DN27514_c3_g1	-3.67984	2.55654e-28	4.89138e-26	.	.	TRINITY_DN27514_c3_g1::TRINITY_DN27514_c3_g1_i1::g.251230::m.251230	57-227[+]	.	.	.	.	.	.	.	.	.	.
TRINITY_DN26808_c10_g1	-3.25502	2.89744e-28	5.45274e-26	FOLD2_ARATH^FOLD2_ARATH^Q:347-790,H:1-133^33.1%ID^E:6.8e-15^RecName: Full=Bifunctional protein FolD 2;^Eukaryota; Viridiplantae; Streptophyta; Embryophyta; Tracheophyta; Spermatophyta; Magnoliophyta; eudicotyledons; Gunneridae; Pentapetalae; rosids; malvids; Brassicales; Brassicaceae; Camelineae; Arabidopsis	.	TRINITY_DN26808_c10_g1::TRINITY_DN26808_c10_g1_i1::g.149301::m.149301	2-874[+]	FOLD_BURCC^FOLD_BURCC^Q:124-271,H:3-134^36.5%ID^E:1.1e-15^RecName: Full=Bifunctional protein FolD {ECO:0000255|HAMAP-Rule:MF_01576};^Bacteria; Proteobacteria; Betaproteobacteria; Burkholderiales; Burkholderiaceae; Burkholderia; Burkholderia cepacia complex	UniRef90_F9DN58^UniRef90_F9DN58^Q:380-814,H:12-140^35.9%ID^E:4.7e-15^.^.	UniRef90_F9DN58^UniRef90_F9DN58^Q:127-271,H:12-140^37.2%ID^E:1.5e-16^.^.	PF00763.22^THF_DHG_CYH^Tetrahydrofolate dehydrogenase/cyclohydrolase, catalytic domain^127-257^E:1.5e-24	.	.	.	KEGG:bcm:Bcenmc03_2158`KO:K01491	GO:0004477^molecular_function^methenyltetrahydrofolate cyclohydrolase activity`GO:0004488^molecular_function^methylenetetrahydrofolate dehydrogenase (NADP+) activity`GO:0000105^biological_process^histidine biosynthetic process`GO:0009086^biological_process^methionine biosynthetic process`GO:0006164^biological_process^purine nucleotide biosynthetic process`GO:0035999^biological_process^tetrahydrof…	GO:0004488^molecular_function^methylenetetrahydrofolate dehydrogenase (NADP+) activity`GO:0055114^biological_process^oxidation-reduction process
TRINITY_DN29886_c4_g3	-2.48422	2.95456e-28	5.53e-26	.	.	.	.	.	.	.	.	.	.	.	.	.	.
TRINITY_DN26873_c8_g11	-3.53389	3.13872e-28	5.84293e-26	FADE_YERPE^FADE_YERPE^Q:351-2447,H:68-792^39.9%ID^E:6.9e-146^RecName: Full=Acyl-coenzyme A dehydrogenase;^Bacteria; Proteobacteria; Gammaproteobacteria; Enterobacterales; Yersiniaceae; Yersinia	.	TRINITY_DN26873_c8_g11::TRINITY_DN26873_c8_g11_i1::g.159200::m.159200	2527-3054[-]	.	UniRef90_D8LGX1^UniRef90_D8LGX1^Q:228-2522,H:1-764^88.8%ID^E:0^.^.	.	.	.	.	.	.	.	.
TRINITY_DN26400_c11_g1	-2.63879	6.3198e-28	1.15157e-25	.	.	TRINITY_DN26400_c11_g1::TRINITY_DN26400_c11_g1_i1::g.86320::m.86320	106-357[-]	.	.	.	.	.	ExpAA=21.71^PredHel=1^Topology=i49-71o	.	.	.	.
TRINITY_DN28834_c8_g2	-3.40877	1.4735e-27	2.62933e-25	Y4VI_SINFN^Y4VI_SINFN^Q:1067-1285,H:173-247^42.7%ID^E:3.2e-09^RecName: Full=Uncharacterized short-chain type dehydrogenase/reductase y4vI;^Bacteria; Proteobacteria; Alphaproteobacteria; Rhizobiales; Rhizobiaceae; Sinorhizobium/Ensifer group; Sinorhizobium	.	TRINITY_DN28834_c8_g2::TRINITY_DN28834_c8_g2_i1::g.428357::m.428357	1133-1300[+]	.	UniRef90_D8LQS3^UniRef90_D8LQS3^Q:1049-1297,H:174-256^71.1%ID^E:2.9e-25^.^.	UniRef90_D8LQS3^UniRef90_D8LQS3^Q:1-55,H:202-256^69.1%ID^E:4.7e-12^.^.	PF13561.5^adh_short_C2^Enoyl-(Acyl carrier protein) reductase^8-52^E:1.1e-09	.	.	.	.	.	.
TRINITY_DN29455_c5_g1	-2.21191	1.54141e-27	2.73632e-25	.	.	TRINITY_DN29455_c5_g1::TRINITY_DN29455_c5_g1_i1::g.509417::m.509417	100-429[-]	.	UniRef90_D7FHE9^UniRef90_D7FHE9^Q:429-136,H:5-102^64.3%ID^E:4.5e-27^.^.	UniRef90_D7FHE9^UniRef90_D7FHE9^Q:1-109,H:5-113^71.6%ID^E:2e-38^.^.	PF14497.5^GST_C_3^Glutathione S-transferase, C-terminal domain^2-106^E:1.1e-16	.	.	.	.	.	.
TRINITY_DN30613_c3_g1	-2.60074	1.9167e-27	3.36781e-25	.	.	TRINITY_DN30613_c3_g1::TRINITY_DN30613_c3_g1_i1::g.649315::m.649315	142-315[-]	.	.	.	.	.	.	.	.	.	.
TRINITY_DN29912_c1_g2	-2.27996	2.87822e-27	5.03163e-25	.	.	.	.	.	.	.	.	.	.	.	.	.	.
TRINITY_DN28274_c3_g1	-2.05216	6.35766e-27	1.08931e-24	.	.	.	.	.	.	.	.	.	.	.	.	.	.
TRINITY_DN27327_c2_g1	-4.18897	2.18885e-26	3.60678e-24	.	.	TRINITY_DN27327_c2_g1::TRINITY_DN27327_c2_g1_i1::g.225977::m.225977	2-370[+]	.	.	.	.	.	.	.	.	.	.
TRINITY_DN28242_c2_g4	-2.58355	2.24802e-26	3.68664e-24	.	.	TRINITY_DN28242_c2_g4::TRINITY_DN28242_c2_g4_i1::g.355971::m.355971	162-407[+]	.	.	.	.	.	.	.	.	.	.
TRINITY_DN28800_c6_g2	-2.62962	3.98129e-26	6.40698e-24	.	.	.	.	.	.	.	.	.	.	.	.	.	.
TRINITY_DN27521_c5_g1	-2.66697	3.99983e-26	6.40698e-24	.	.	.	.	.	.	.	.	.	.	.	.	.	.
TRINITY_DN27632_c10_g4	-2.7793	4.12448e-26	6.57606e-24	.	.	TRINITY_DN27632_c10_g4::TRINITY_DN27632_c10_g4_i1::g.263041::m.263041	3-467[+]	.	.	.	.	.	ExpAA=48.41^PredHel=2^Topology=i33-55o85-107i	.	.	.	.
TRINITY_DN27451_c4_g1	-2.48756	8.93644e-26	1.39892e-23	.	.	TRINITY_DN27451_c4_g1::TRINITY_DN27451_c4_g1_i1::g.244497::m.244497	1201-1428[-]	.	.	.	.	.	ExpAA=20.81^PredHel=1^Topology=o10-28i	.	.	.	.
TRINITY_DN27699_c2_g1	-3.19508	1.69479e-25	2.62914e-23	.	.	TRINITY_DN27699_c2_g1::TRINITY_DN27699_c2_g1_i1::g.277369::m.277369	1-588[-]	.	UniRef90_Q7XAJ7^UniRef90_Q7XAJ7^Q:588-1,H:1-196^81.1%ID^E:1.7e-86^.^.	UniRef90_Q7XAJ7^UniRef90_Q7XAJ7^Q:1-196,H:1-196^85.2%ID^E:4.6e-91^.^.	.	.	.	.	.	.	.
TRINITY_DN13471_c0_g1	-2.90397	2.16092e-25	3.33721e-23	.	.	TRINITY_DN13471_c0_g1::TRINITY_DN13471_c0_g1_i1::g.22807::m.22807	86-1213[+]	.	UniRef90_D8LU56^UniRef90_D8LU56^Q:101-1210,H:5-379^33.3%ID^E:1.7e-41^.^.	UniRef90_D8LU56^UniRef90_D8LU56^Q:6-375,H:5-379^37.7%ID^E:9.6e-53^.^.	.	.	.	.	.	.	.
TRINITY_DN29528_c8_g3	-3.72547	2.34382e-25	3.60352e-23	G3P3_NOSS1^G3P3_NOSS1^Q:165-1175,H:1-332^55.6%ID^E:7.8e-99^RecName: Full=Glyceraldehyde-3-phosphate dehydrogenase 3 {ECO:0000303|PubMed:11327708};^Bacteria; Cyanobacteria; Nostocales; Nostocaceae; Nostoc	.	TRINITY_DN29528_c8_g3::TRINITY_DN29528_c8_g3_i1::g.516402::m.516402	1-261[+]	.	UniRef90_D8LTZ6^UniRef90_D8LTZ6^Q:171-1175,H:6-340^86.3%ID^E:1e-169^.^.	.	.	.	.	.	.	.	.
TRINITY_DN27818_c8_g3	-2.33084	2.39019e-25	3.65847e-23	.	.	.	.	.	.	.	.	.	.	.	.	.	.
TRINITY_DN19050_c0_g1	-4.00062	3.14179e-25	4.78761e-23	.	.	TRINITY_DN19050_c0_g1::TRINITY_DN19050_c0_g1_i1::g.30406::m.30406	550-708[+]	.	.	.	.	.	.	.	.	.	.
TRINITY_DN27407_c4_g4	-2.32588	5.73698e-25	8.5162e-23	CAMK5_ARATH^CAMK5_ARATH^Q:55-1074,H:174-486^23.6%ID^E:5.6e-24^RecName: Full=CDPK-related kinase 5;^Eukaryota; Viridiplantae; Streptophyta; Embryophyta; Tracheophyta; Spermatophyta; Magnoliophyta; eudicotyledons; Gunneridae; Pentapetalae; rosids; malvids; Brassicales; Brassicaceae; Camelineae; Arabidopsis	.	TRINITY_DN27407_c4_g4::TRINITY_DN27407_c4_g4_i1::g.236156::m.236156	1-1749[+]	CDPK3_PLAYO^CDPK3_PLAYO^Q:7-353,H:119-441^25.9%ID^E:2e-29^RecName: Full=Calcium-dependent protein kinase 3;^Eukaryota; Alveolata; Apicomplexa; Aconoidasida; Haemosporida; Plasmodiidae; Plasmodium; Plasmodium (Vinckeia)	UniRef90_D7FRV3^UniRef90_D7FRV3^Q:16-807,H:133-398^54.2%ID^E:3.1e-74^.^.	UniRef90_D7FRV3^UniRef90_D7FRV3^Q:6-269,H:133-398^64.4%ID^E:2e-89^.^.	PF00069.24^Pkinase^Protein kinase domain^3-281^E:8.1e-26`PF07714.16^Pkinase_Tyr^Protein tyrosine kinase^35-131^E:2.4e-10	.	ExpAA=19.56^PredHel=1^Topology=o530-552i	ENOG410XRMJ^calcium-dependent protein kinase	KEGG:pyo:PY06394`KO:K13412	GO:0005524^molecular_function^ATP binding`GO:0005509^molecular_function^calcium ion binding`GO:0004674^molecular_function^protein serine/threonine kinase activity`GO:0030154^biological_process^cell differentiation`GO:0007275^biological_process^multicellular organism development	GO:0004672^molecular_function^protein kinase activity`GO:0005524^molecular_function^ATP binding`GO:0006468^biological_process^protein phosphorylation
TRINITY_DN28059_c1_g1	-2.27931	7.15078e-25	1.04794e-22	.	.	TRINITY_DN28059_c1_g1::TRINITY_DN28059_c1_g1_i1::g.327530::m.327530	514-1488[+]	.	UniRef90_D7FSX7^UniRef90_D7FSX7^Q:514-1410,H:1-298^71.9%ID^E:1.2e-124^.^.	UniRef90_D7FSX7^UniRef90_D7FSX7^Q:1-309,H:1-306^78%ID^E:1.5e-139^.^.	PF06966.11^DUF1295^Protein of unknown function (DUF1295)^26-260^E:8.4e-63`PF02544.15^Steroid_dh^3-oxo-5-alpha-steroid 4-dehydrogenase^133-199^E:3.2e-05	.	ExpAA=145.68^PredHel=7^Topology=o11-33i40-62o66-85i106-125o135-157i186-205o215-237i	.	.	.	GO:0016627^molecular_function^oxidoreductase activity, acting on the CH-CH group of donors`GO:0006629^biological_process^lipid metabolic process`GO:0005737^cellular_component^cytoplasm`GO:0016021^cellular_component^integral component of membrane
TRINITY_DN30585_c1_g1	-3.17499	7.87791e-25	1.14596e-22	.	.	.	.	.	UniRef90_Q7XAJ7^UniRef90_Q7XAJ7^Q:320-613,H:400-497^69.4%ID^E:2.1e-30^.^.	.	.	.	.	.	.	.	.
TRINITY_DN29170_c3_g5	-3.1183	7.8862e-25	1.14596e-22	.	.	TRINITY_DN29170_c3_g5::TRINITY_DN29170_c3_g5_i1::g.474037::m.474037	409-591[+]	.	.	.	.	.	ExpAA=43.18^PredHel=2^Topology=i13-32o36-58i	.	.	.	.
TRINITY_DN28701_c4_g1	-4.30221	1.17197e-24	1.67474e-22	.	.	.	.	.	.	.	.	.	.	.	.	.	.
TRINITY_DN28365_c5_g1	-2.62005	1.87456e-24	2.64582e-22	.	.	.	.	.	.	.	.	.	.	.	.	.	.
TRINITY_DN29513_c8_g2	-2.37379	1.96545e-24	2.75154e-22	WHITE_LUCCU^WHITE_LUCCU^Q:377-1315,H:99-408^42.8%ID^E:3.6e-61^RecName: Full=Protein white;^Eukaryota; Metazoa; Ecdysozoa; Arthropoda; Hexapoda; Insecta; Pterygota; Neoptera; Holometabola; Diptera; Brachycera; Muscomorpha; Oestroidea; Calliphoridae; Luciliinae; Lucilia	.	TRINITY_DN29513_c8_g2::TRINITY_DN29513_c8_g2_i1::g.519665::m.519665	2-1354[+]	WHITE_LUCCU^WHITE_LUCCU^Q:126-438,H:99-408^42.8%ID^E:3.4e-61^RecName: Full=Protein white;^Eukaryota; Metazoa; Ecdysozoa; Arthropoda; Hexapoda; Insecta; Pterygota; Neoptera; Holometabola; Diptera; Brachycera; Muscomorpha; Oestroidea; Calliphoridae; Luciliinae; Lucilia	UniRef90_D7G2Z7^UniRef90_D7G2Z7^Q:422-1324,H:1-312^72.6%ID^E:1.1e-122^.^.	UniRef90_D7G2Z7^UniRef90_D7G2Z7^Q:141-441,H:1-312^72.6%ID^E:1.1e-122^.^.	PF00005.26^ABC_tran^ABC transporter^131-281^E:1.9e-21	.	.	.	.	GO:0016021^cellular_component^integral component of membrane`GO:0005524^molecular_function^ATP binding`GO:0016887^molecular_function^ATPase activity`GO:0031409^molecular_function^pigment binding`GO:0006810^biological_process^transport	GO:0005524^molecular_function^ATP binding`GO:0016887^molecular_function^ATPase activity
TRINITY_DN30584_c2_g4	-2.43021	2.21909e-24	3.06921e-22	.	.	TRINITY_DN30584_c2_g4::TRINITY_DN30584_c2_g4_i1::g.646343::m.646343	121-504[+]	.	UniRef90_B1N8E9^UniRef90_B1N8E9^Q:292-504,H:1-71^83.1%ID^E:1.1e-24^.^.	.	PF02798.19^GST_N^Glutathione S-transferase, N-terminal domain^61-123^E:1.9e-05	.	.	.	.	.	GO:0005515^molecular_function^protein binding
TRINITY_DN27863_c5_g4	-2.78164	2.5618e-24	3.51498e-22	.	.	TRINITY_DN27863_c5_g4::TRINITY_DN27863_c5_g4_i1::g.294159::m.294159	3-152[+]	.	.	.	.	.	.	.	.	.	.
TRINITY_DN28216_c3_g2	-4.26499	5.63804e-24	7.5259e-22	.	.	TRINITY_DN28216_c3_g2::TRINITY_DN28216_c3_g2_i1::g.351965::m.351965	1-429[+]	.	.	.	.	.	.	.	.	.	.
TRINITY_DN27537_c6_g1	-2.43158	8.18629e-24	1.08018e-21	.	.	TRINITY_DN27537_c6_g1::TRINITY_DN27537_c6_g1_i1::g.249265::m.249265	3-149[-]	.	UniRef90_D7FUB7^UniRef90_D7FUB7^Q:1096-782,H:129-233^83.8%ID^E:4.4e-42^.^.	UniRef90_D7FUB7^UniRef90_D7FUB7^Q:2-49,H:269-317^73.5%ID^E:2.2e-10^.^.	.	.	.	.	.	.	.
TRINITY_DN29147_c10_g3	-2.6907	1.20717e-23	1.56882e-21	.	.	.	.	.	.	.	.	.	.	.	.	.	.
TRINITY_DN28110_c6_g1	-2.47129	1.37037e-23	1.76758e-21	CLD1_SCHPO^CLD1_SCHPO^Q:1085-279,H:90-402^34.3%ID^E:6.3e-41^RecName: Full=probable cardiolipin-specific deacylase, mitochondrial;^Eukaryota; Fungi; Dikarya; Ascomycota; Taphrinomycotina; Schizosaccharomycetes; Schizosaccharomycetales; Schizosaccharomycetaceae; Schizosaccharomyces	.	TRINITY_DN28110_c6_g1::TRINITY_DN28110_c6_g1_i1::g.335875::m.335875	3-1475[-]	CLD1_SCHPO^CLD1_SCHPO^Q:100-399,H:59-402^33.1%ID^E:2.2e-42^RecName: Full=probable cardiolipin-specific deacylase, mitochondrial;^Eukaryota; Fungi; Dikarya; Ascomycota; Taphrinomycotina; Schizosaccharomycetes; Schizosaccharomycetales; Schizosaccharomycetaceae; Schizosaccharomyces	UniRef90_D8LGP8^UniRef90_D8LGP8^Q:1271-279,H:72-402^81.6%ID^E:3.1e-164^.^.	UniRef90_D8LGP8^UniRef90_D8LGP8^Q:1-399,H:1-402^72.1%ID^E:1.5e-170^.^.	PF00561.19^Abhydrolase_1^alpha/beta hydrolase fold^134-250^E:1.3e-20`PF12146.7^Hydrolase_4^Serine aminopeptidase, S33^134-398^E:1e-13`PF12697.6^Abhydrolase_6^Alpha/beta hydrolase family^135-398^E:3e-14	.	ExpAA=43.60^PredHel=2^Topology=o425-447i454-476o	.	KEGG:spo:SPAC6G10.03c`KO:K13535	GO:0005737^cellular_component^cytoplasm`GO:0005783^cellular_component^endoplasmic reticulum`GO:0005794^cellular_component^Golgi apparatus`GO:0005739^cellular_component^mitochondrion`GO:0004623^molecular_function^phospholipase A2 activity`GO:0016740^molecular_function^transferase activity`GO:0032048^biological_process^cardiolipin metabolic process	.
TRINITY_DN29535_c3_g2	-2.97625	2.75908e-23	3.49338e-21	.	.	.	.	.	.	.	.	.	.	.	.	.	.
TRINITY_DN30337_c7_g1	-2.21025	7.5574e-23	9.36221e-21	.	.	.	.	.	.	.	.	.	.	.	.	.	.
TRINITY_DN28823_c9_g1	-3.01753	2.14558e-22	2.54799e-20	.	.	.	.	.	.	.	.	.	.	.	.	.	.
TRINITY_DN29675_c0_g1	-2.06042	3.03988e-22	3.58528e-20	.	.	TRINITY_DN29675_c0_g1::TRINITY_DN29675_c0_g1_i1::g.536193::m.536193	2-652[+]	.	.	UniRef90_D8LS15^UniRef90_D8LS15^Q:118-207,H:10-106^37.1%ID^E:5.1e-06^.^.	.	.	.	.	.	.	.
TRINITY_DN29495_c7_g3	-2.4099	4.86445e-22	5.67888e-20	.	.	TRINITY_DN29495_c7_g3::TRINITY_DN29495_c7_g3_i1::g.504093::m.504093	922-1200[+]	.	.	.	.	.	.	.	.	.	.
TRINITY_DN28380_c14_g1	-3.13243	6.61313e-22	7.61705e-20	PTHD3_MOUSE^PTHD3_MOUSE^Q:1175-1882,H:249-484^26.1%ID^E:7.8e-16^RecName: Full=Patched domain-containing protein 3;^Eukaryota; Metazoa; Chordata; Craniata; Vertebrata; Euteleostomi; Mammalia; Eutheria; Euarchontoglires; Glires; Rodentia; Myomorpha; Muroidea; Muridae; Murinae; Mus; Mus	.	TRINITY_DN28380_c14_g1::TRINITY_DN28380_c14_g1_i1::g.373640::m.373640	545-1885[+]	PTHD3_MOUSE^PTHD3_MOUSE^Q:211-446,H:249-484^28.2%ID^E:5.7e-21^RecName: Full=Patched domain-containing protein 3;^Eukaryota; Metazoa; Chordata; Craniata; Vertebrata; Euteleostomi; Mammalia; Eutheria; Euarchontoglires; Glires; Rodentia; Myomorpha; Muroidea; Muridae; Murinae; Mus; Mus	UniRef90_D7FY89^UniRef90_D7FY89^Q:632-1885,H:21-435^63.9%ID^E:1.3e-150^.^.	UniRef90_D7FY89^UniRef90_D7FY89^Q:15-447,H:2-435^67.3%ID^E:8.2e-168^.^.	PF02460.17^Patched^Patched family^129-446^E:4.4e-43`PF12349.7^Sterol-sensing^Sterol-sensing domain of SREBP cleavage-activation^326-447^E:8.6e-34	.	ExpAA=89.66^PredHel=4^Topology=o296-318i330-352o362-384i405-427o	ENOG410XRZ4^patched domain containing	KEGG:mmu:74675	GO:0016021^cellular_component^integral component of membrane`GO:0097225^cellular_component^sperm midpiece	GO:0016021^cellular_component^integral component of membrane
TRINITY_DN29455_c5_g4	-2.65481	6.68895e-22	7.67869e-20	.	.	.	.	.	.	.	.	.	.	.	.	.	.
TRINITY_DN28229_c7_g1	-2.41399	6.75086e-22	7.72402e-20	.	.	TRINITY_DN28229_c7_g1::TRINITY_DN28229_c7_g1_i1::g.354112::m.354112	1370-1825[-]	.	UniRef90_D7FYV9^UniRef90_D7FYV9^Q:2224-1385,H:1-246^52.3%ID^E:1.2e-66^.^.	UniRef90_D7FYV9^UniRef90_D7FYV9^Q:1-147,H:96-246^73%ID^E:6.9e-50^.^.	.	.	.	.	.	.	.
TRINITY_DN30584_c2_g1	-2.26146	1.30835e-21	1.4582e-19	.	.	TRINITY_DN30584_c2_g1::TRINITY_DN30584_c2_g1_i1::g.646326::m.646326	3-209[+]	.	UniRef90_B1N8E9^UniRef90_B1N8E9^Q:3-200,H:129-194^78.8%ID^E:5.7e-20^.^.	UniRef90_B1N8E9^UniRef90_B1N8E9^Q:1-66,H:129-194^78.8%ID^E:5.7e-20^.^.	PF14497.5^GST_C_3^Glutathione S-transferase, C-terminal domain^8-65^E:8.9e-06	.	.	.	.	.	.
TRINITY_DN26710_c13_g1	-2.5157	1.84941e-21	2.0284e-19	MSRA_SULAC^MSRA_SULAC^Q:158-649,H:1-163^56.7%ID^E:2.7e-48^RecName: Full=Peptide methionine sulfoxide reductase MsrA {ECO:0000255|HAMAP-Rule:MF_01401};^Archaea; Crenarchaeota; Thermoprotei; Sulfolobales; Sulfolobaceae; Sulfolobus	.	TRINITY_DN26710_c13_g1::TRINITY_DN26710_c13_g1_i1::g.133054::m.133054	2-862[+]	MSRA_SULAC^MSRA_SULAC^Q:53-216,H:1-163^56.7%ID^E:1.2e-48^RecName: Full=Peptide methionine sulfoxide reductase MsrA {ECO:0000255|HAMAP-Rule:MF_01401};^Archaea; Crenarchaeota; Thermoprotei; Sulfolobales; Sulfolobaceae; Sulfolobus	UniRef90_D7FUB3^UniRef90_D7FUB3^Q:143-652,H:6-175^82.9%ID^E:1.3e-76^.^.	UniRef90_D7FUB3^UniRef90_D7FUB3^Q:48-217,H:6-175^82.9%ID^E:7.3e-77^.^.	PF01625.20^PMSR^Peptide methionine sulfoxide reductase^55-207^E:2.9e-62	.	.	COG0225^Has an important function as a repair enzyme for proteins that have been inactivated by oxidation. Catalyzes the reversible oxidation-reduction of methionine sulfoxide in proteins to methionine (By similarity)	KEGG:sai:Saci_1170`KO:K07304	GO:0008113^molecular_function^peptide-methionine (S)-S-oxide reductase activity	GO:0008113^molecular_function^peptide-methionine (S)-S-oxide reductase activity`GO:0055114^biological_process^oxidation-reduction process
TRINITY_DN61121_c0_g1	-3.13573	1.97896e-21	2.15675e-19	.	.	.	.	.	.	.	.	.	.	.	.	.	.
TRINITY_DN27475_c5_g2	-3.14526	2.29445e-21	2.47707e-19	.	.	.	.	.	.	.	.	.	.	.	.	.	.
TRINITY_DN30332_c3_g1	-2.29756	2.5528e-21	2.73031e-19	WHITE_LUCCU^WHITE_LUCCU^Q:1-405,H:435-569^37%ID^E:1.8e-16^RecName: Full=Protein white;^Eukaryota; Metazoa; Ecdysozoa; Arthropoda; Hexapoda; Insecta; Pterygota; Neoptera; Holometabola; Diptera; Brachycera; Muscomorpha; Oestroidea; Calliphoridae; Luciliinae; Lucilia	.	TRINITY_DN30332_c3_g1::TRINITY_DN30332_c3_g1_i1::g.615962::m.615962	1129-1521[+]	WHITE_CERCA^WHITE_CERCA^Q:4-123,H:562-676^29.5%ID^E:5.3e-07^RecName: Full=Protein white;^Eukaryota; Metazoa; Ecdysozoa; Arthropoda; Hexapoda; Insecta; Pterygota; Neoptera; Holometabola; Diptera; Brachycera; Muscomorpha; Tephritoidea; Tephritidae; Ceratitis; Ceratitis	UniRef90_D7G2Z7^UniRef90_D7G2Z7^Q:1-411,H:336-472^84.7%ID^E:3e-55^.^.	UniRef90_D7G2Z7^UniRef90_D7G2Z7^Q:18-130,H:472-584^73.5%ID^E:3.4e-45^.^.	.	.	ExpAA=53.11^PredHel=2^Topology=i21-43o96-118i	.	.	GO:0016021^cellular_component^integral component of membrane`GO:0005524^molecular_function^ATP binding`GO:0016887^molecular_function^ATPase activity`GO:0031409^molecular_function^pigment binding`GO:0006810^biological_process^transport	.
TRINITY_DN28844_c6_g2	-2.85752	3.67779e-21	3.82657e-19	.	.	TRINITY_DN28844_c6_g2::TRINITY_DN28844_c6_g2_i1::g.434591::m.434591	292-642[+]	.	UniRef90_Q7XAJ7^UniRef90_Q7XAJ7^Q:358-642,H:23-117^75.8%ID^E:7.4e-34^.^.	UniRef90_Q7XAJ7^UniRef90_Q7XAJ7^Q:1-117,H:1-117^71.8%ID^E:4.2e-39^.^.	.	.	.	.	.	.	.
TRINITY_DN27762_c12_g1	-2.89039	5.16854e-21	5.31102e-19	.	.	TRINITY_DN27762_c12_g1::TRINITY_DN27762_c12_g1_i1::g.286809::m.286809	526-687[-]	.	.	.	PF00106.24^adh_short^short chain dehydrogenase^8-38^E:1.7e-07	.	.	.	.	.	.
TRINITY_DN29011_c11_g2	-2.19872	1.45189e-20	1.42861e-18	.	.	TRINITY_DN29011_c11_g2::TRINITY_DN29011_c11_g2_i1::g.457504::m.457504	586-1968[-]	.	UniRef90_D7FV86^UniRef90_D7FV86^Q:1923-604,H:89-517^50.7%ID^E:3.9e-102^.^.	UniRef90_D7FV86^UniRef90_D7FV86^Q:16-455,H:89-517^57.6%ID^E:1.3e-123^.^.	PF00168.29^C2^C2 domain^220-296^E:0.00041	.	.	.	.	.	.
TRINITY_DN25700_c0_g1	-2.57649	1.57284e-20	1.53447e-18	PRMA_CUPTR^PRMA_CUPTR^Q:409-1137,H:13-235^33.5%ID^E:7.6e-26^RecName: Full=Ribosomal protein L11 methyltransferase {ECO:0000255|HAMAP-Rule:MF_00735};^Bacteria; Proteobacteria; Betaproteobacteria; Burkholderiales; Burkholderiaceae; Cupriavidus	.	TRINITY_DN25700_c0_g1::TRINITY_DN25700_c0_g1_i1::g.61564::m.61564	3-329[+]	.	UniRef90_D8LJD6^UniRef90_D8LJD6^Q:163-1467,H:11-449^63.8%ID^E:1.4e-151^.^.	.	.	.	.	.	.	.	.
TRINITY_DN26358_c11_g1	-2.77507	1.84149e-20	1.77645e-18	.	.	TRINITY_DN26358_c11_g1::TRINITY_DN26358_c11_g1_i1::g.81975::m.81975	1-609[-]	.	.	.	.	.	.	.	.	.	.
TRINITY_DN27633_c4_g12	-2.35392	1.97805e-20	1.90285e-18	.	.	.	.	.	.	.	.	.	.	.	.	.	.
TRINITY_DN27073_c11_g3	-2.03839	2.66374e-20	2.49963e-18	.	.	TRINITY_DN27073_c11_g3::TRINITY_DN27073_c11_g3_i1::g.188196::m.188196	2-274[+]	.	.	.	.	.	.	.	.	.	.
TRINITY_DN27788_c5_g1	-2.94089	3.40721e-20	3.16283e-18	.	.	.	.	.	.	.	.	.	.	.	.	.	.
TRINITY_DN30468_c8_g1	-2.49042	4.00147e-20	3.64568e-18	CYSE_HELPJ^CYSE_HELPJ^Q:105-548,H:28-167^50%ID^E:2.5e-31^RecName: Full=Serine acetyltransferase;^Bacteria; Proteobacteria; Epsilonproteobacteria; Campylobacterales; Helicobacteraceae; Helicobacter	.	TRINITY_DN30468_c8_g1::TRINITY_DN30468_c8_g1_i1::g.634233::m.634233	201-722[+]	CYSE_MYCTU^CYSE_MYCTU^Q:5-142,H:61-202^49.3%ID^E:1.7e-29^RecName: Full=Serine acetyltransferase;^Bacteria; Actinobacteria; Corynebacteriales; Mycobacteriaceae; Mycobacterium; Mycobacterium tuberculosis complex	UniRef90_D7FY76^UniRef90_D7FY76^Q:99-629,H:48-224^79.7%ID^E:5.3e-73^.^.	UniRef90_D7FY76^UniRef90_D7FY76^Q:1-143,H:82-224^81.8%ID^E:2.1e-58^.^.	PF00132.23^Hexapep^Bacterial transferase hexapeptide (six repeats)^65-100^E:8.5e-10`PF14602.5^Hexapep_2^Hexapeptide repeat of succinyl-transferase^67-100^E:1.8e-07	.	.	COG1045^serine acetyltransferase	KEGG:mtu:Rv2335`KO:K00640	GO:0005829^cellular_component^cytosol`GO:0009001^molecular_function^serine O-acetyltransferase activity`GO:0019344^biological_process^cysteine biosynthetic process`GO:0006535^biological_process^cysteine biosynthetic process from serine	.
TRINITY_DN27483_c7_g5	-2.33528	4.51825e-20	4.0734e-18	.	.	TRINITY_DN27483_c7_g5::TRINITY_DN27483_c7_g5_i1::g.247058::m.247058	3-149[-]	.	.	.	.	.	ExpAA=22.84^PredHel=1^Topology=o24-46i	.	.	.	.
TRINITY_DN26631_c5_g1	-2.74765	5.22306e-20	4.64799e-18	.	.	TRINITY_DN26631_c5_g1::TRINITY_DN26631_c5_g1_i1::g.116419::m.116419	3-260[+]	.	.	.	.	.	.	.	.	.	.
TRINITY_DN28062_c10_g2	-3.51849	7.34028e-20	6.39848e-18	.	.	TRINITY_DN28062_c10_g2::TRINITY_DN28062_c10_g2_i1::g.328369::m.328369	381-611[-]	.	.	.	.	.	.	.	.	.	.
TRINITY_DN30128_c4_g3	-2.25859	7.35735e-20	6.39848e-18	.	.	TRINITY_DN30128_c4_g3::TRINITY_DN30128_c4_g3_i1::g.595083::m.595083	1-177[-]	.	.	.	.	.	.	.	.	.	.
TRINITY_DN29997_c1_g1	-2.56079	8.76998e-20	7.55073e-18	.	.	.	.	.	.	.	.	.	.	.	.	.	.
TRINITY_DN20887_c0_g1	-2.55844	9.79604e-20	8.39218e-18	.	.	.	.	.	.	.	.	.	.	.	.	.	.
TRINITY_DN28167_c6_g3	-2.72845	1.22554e-19	1.0473e-17	.	.	.	.	.	.	.	.	.	.	.	.	.	.
TRINITY_DN26048_c0_g1	-2.01913	3.17835e-19	2.61239e-17	TNKS1_HUMAN^TNKS1_HUMAN^Q:1064-1318,H:235-319^40%ID^E:6.6e-10^RecName: Full=Tankyrase-1;^Eukaryota; Metazoa; Chordata; Craniata; Vertebrata; Euteleostomi; Mammalia; Eutheria; Euarchontoglires; Primates; Haplorrhini; Catarrhini; Hominidae; Homo	.	TRINITY_DN26048_c0_g1::TRINITY_DN26048_c0_g1_i1::g.66254::m.66254	2082-2282[+]	.	UniRef90_D7FII0^UniRef90_D7FII0^Q:866-1327,H:83-237^70.3%ID^E:5.9e-50^.^.	UniRef90_S6BV11^UniRef90_S6BV11^Q:1-55,H:73-127^54.5%ID^E:7.8e-06^.^.	PF00023.29^Ank^Ankyrin repeat^30-59^E:3.1e-05`PF13606.5^Ank_3^Ankyrin repeat^31-56^E:0.0032	.	.	.	.	.	GO:0005515^molecular_function^protein binding
TRINITY_DN29572_c3_g2	-2.44626	3.82716e-19	3.12331e-17	.	.	TRINITY_DN29572_c3_g2::TRINITY_DN29572_c3_g2_i1::g.516430::m.516430	228-677[-]	.	UniRef90_D8LSS1^UniRef90_D8LSS1^Q:592-200,H:6-136^62.6%ID^E:3.6e-47^.^.	.	.	.	.	.	.	.	.
TRINITY_DN26967_c4_g2	-3.50858	4.11818e-19	3.35286e-17	.	.	TRINITY_DN26967_c4_g2::TRINITY_DN26967_c4_g2_i1::g.172138::m.172138	447-656[-]	.	.	.	.	.	.	.	.	.	.
TRINITY_DN28509_c0_g3	-2.25794	4.32173e-19	3.51028e-17	.	.	TRINITY_DN28509_c0_g3::TRINITY_DN28509_c0_g3_i1::g.390070::m.390070	727-942[-]	.	.	.	.	.	.	.	.	.	.
TRINITY_DN28622_c7_g1	-4.57134	8.94033e-19	7.06184e-17	.	.	TRINITY_DN28622_c7_g1::TRINITY_DN28622_c7_g1_i1::g.407132::m.407132	950-1333[-]	.	.	.	.	.	.	.	.	.	.
TRINITY_DN26582_c13_g3	-2.19905	1.16966e-18	9.09298e-17	KS6A5_MOUSE^KS6A5_MOUSE^Q:105-344,H:227-305^41.2%ID^E:1.9e-10^RecName: Full=Ribosomal protein S6 kinase alpha-5;^Eukaryota; Metazoa; Chordata; Craniata; Vertebrata; Euteleostomi; Mammalia; Eutheria; Euarchontoglires; Glires; Rodentia; Myomorpha; Muroidea; Muridae; Murinae; Mus; Mus	.	TRINITY_DN26582_c13_g3::TRINITY_DN26582_c13_g3_i1::g.113784::m.113784	1-831[-]	.	UniRef90_D8LH93^UniRef90_D8LH93^Q:114-341,H:457-536^65%ID^E:3.6e-21^.^.	.	.	.	.	.	.	.	.
TRINITY_DN29663_c10_g1	-4.02902	1.55042e-18	1.18131e-16	.	.	TRINITY_DN29663_c10_g1::TRINITY_DN29663_c10_g1_i1::g.536187::m.536187	248-397[-]	.	.	.	.	.	.	.	.	.	.
TRINITY_DN29665_c0_g1	-2.38383	1.55809e-18	1.18258e-16	.	.	TRINITY_DN29665_c0_g1::TRINITY_DN29665_c0_g1_i1::g.535117::m.535117	1-282[+]	.	UniRef90_D7FXE4^UniRef90_D7FXE4^Q:1-282,H:302-395^89.4%ID^E:2.5e-42^.^.	UniRef90_D7FXE4^UniRef90_D7FXE4^Q:1-94,H:302-395^89.4%ID^E:2.5e-42^.^.	PF13229.5^Beta_helix^Right handed beta helix region^2-88^E:5.2e-12`PF05048.12^NosD^Periplasmic copper-binding protein (NosD)^2-85^E:1.2e-09	.	.	.	.	.	.
TRINITY_DN62117_c0_g1	-3.08812	1.68844e-18	1.26135e-16	.	.	TRINITY_DN62117_c0_g1::TRINITY_DN62117_c0_g1_i1::g.710462::m.710462	215-454[-]	.	.	.	.	.	ExpAA=19.37^PredHel=1^Topology=o46-68i	.	.	.	.
TRINITY_DN29416_c1_g1	-2.32575	2.33978e-18	1.72548e-16	.	.	TRINITY_DN29416_c1_g1::TRINITY_DN29416_c1_g1_i1::g.507857::m.507857	1859-2050[-]	.	UniRef90_Q7XAJ7^UniRef90_Q7XAJ7^Q:2050-1865,H:437-498^83.9%ID^E:2.3e-20^.^.	UniRef90_Q7XAJ7^UniRef90_Q7XAJ7^Q:1-62,H:437-498^83.9%ID^E:3.7e-21^.^.	.	.	.	.	.	.	.
TRINITY_DN54545_c0_g1	-2.11185	3.0556e-18	2.22478e-16	.	.	.	.	.	.	.	.	.	.	.	.	.	.
TRINITY_DN29056_c0_g4	-2.05007	4.02196e-18	2.88567e-16	.	.	TRINITY_DN29056_c0_g4::TRINITY_DN29056_c0_g4_i1::g.460053::m.460053	266-526[+]	.	.	.	.	.	.	.	.	.	.
TRINITY_DN27888_c15_g1	-2.62307	4.6442e-18	3.30458e-16	.	.	.	.	.	.	.	.	.	.	.	.	.	.
TRINITY_DN27819_c10_g8	-2.32088	5.21222e-18	3.67835e-16	SDP1_ARATH^SDP1_ARATH^Q:8-1534,H:124-593^30%ID^E:4.8e-53^RecName: Full=Triacylglycerol lipase SDP1;^Eukaryota; Viridiplantae; Streptophyta; Embryophyta; Tracheophyta; Spermatophyta; Magnoliophyta; eudicotyledons; Gunneridae; Pentapetalae; rosids; malvids; Brassicales; Brassicaceae; Camelineae; Arabidopsis	.	TRINITY_DN27819_c10_g8::TRINITY_DN27819_c10_g8_i1::g.294937::m.294937	2-1915[+]	SDP1_ARATH^SDP1_ARATH^Q:3-511,H:124-593^32.5%ID^E:7.1e-65^RecName: Full=Triacylglycerol lipase SDP1;^Eukaryota; Viridiplantae; Streptophyta; Embryophyta; Tracheophyta; Spermatophyta; Magnoliophyta; eudicotyledons; Gunneridae; Pentapetalae; rosids; malvids; Brassicales; Brassicaceae; Camelineae; Arabidopsis	UniRef90_D8LSB8^UniRef90_D8LSB8^Q:2-1822,H:110-699^78.4%ID^E:2.2e-267^.^.	UniRef90_D8LSB8^UniRef90_D8LSB8^Q:1-607,H:110-699^83%ID^E:1.8e-285^.^.	PF11815.7^DUF3336^Domain of unknown function (DUF3336)^2-107^E:3.9e-21`PF01734.21^Patatin^Patatin-like phospholipase^114-333^E:8.6e-23	.	.	COG1752^K07001 NTE family protein	KEGG:ath:AT5G04040`KO:K14674	GO:0016021^cellular_component^integral component of membrane`GO:0012511^cellular_component^monolayer-surrounded lipid storage body`GO:0004806^molecular_function^triglyceride lipase activity`GO:0006071^biological_process^glycerol metabolic process`GO:0019433^biological_process^triglyceride catabolic process	GO:0004806^molecular_function^triglyceride lipase activity`GO:0006629^biological_process^lipid metabolic process
TRINITY_DN28893_c11_g1	-2.16116	6.64607e-18	4.59606e-16	NPC1_HUMAN^NPC1_HUMAN^Q:193-912,H:861-1118^24%ID^E:2.3e-06^RecName: Full=Niemann-Pick C1 protein;^Eukaryota; Metazoa; Chordata; Craniata; Vertebrata; Euteleostomi; Mammalia; Eutheria; Euarchontoglires; Primates; Haplorrhini; Catarrhini; Hominidae; Homo	.	TRINITY_DN28893_c11_g1::TRINITY_DN28893_c11_g1_i1::g.433228::m.433228	1-996[+]	NPC1_HUMAN^NPC1_HUMAN^Q:23-323,H:819-1134^23.2%ID^E:1.7e-09^RecName: Full=Niemann-Pick C1 protein;^Eukaryota; Metazoa; Chordata; Craniata; Vertebrata; Euteleostomi; Mammalia; Eutheria; Euarchontoglires; Primates; Haplorrhini; Catarrhini; Hominidae; Homo	UniRef90_D7FNB2^UniRef90_D7FNB2^Q:7-930,H:920-1227^76.6%ID^E:1.7e-130^.^.	UniRef90_D7FNB2^UniRef90_D7FNB2^Q:3-326,H:920-1243^81.5%ID^E:1.9e-145^.^.	.	.	ExpAA=62.68^PredHel=2^Topology=o277-299i304-326o	ENOG410XR54^Niemann-Pick disease type C1	KEGG:hsa:4864`KO:K12385	GO:0005783^cellular_component^endoplasmic reticulum`GO:0070062^cellular_component^extracellular exosome`GO:0005576^cellular_component^extracellular region`GO:0005794^cellular_component^Golgi apparatus`GO:0016021^cellular_component^integral component of membrane`GO:0005887^cellular_component^integral component of plasma membrane`GO:0031902^cellular_component^late endosome membrane`GO:0005765^cellu…	.
TRINITY_DN26956_c8_g1	-2.26553	1.67702e-17	1.11281e-15	.	.	TRINITY_DN26956_c8_g1::TRINITY_DN26956_c8_g1_i1::g.171521::m.171521	1-1026[+]	CDKN3_PIG^CDKN3_PIG^Q:230-314,H:100-180^36.5%ID^E:1.4e-06^RecName: Full=Cyclin-dependent kinase inhibitor 3 {ECO:0000250|UniProtKB:Q16667, ECO:0000303|PubMed:12078753, ECO:0000312|EMBL:CAB98135.1};^Eukaryota; Metazoa; Chordata; Craniata; Vertebrata; Euteleostomi; Mammalia; Eutheria; Laurasiatheria; Cetartiodactyla; Suina; Suidae; Sus	UniRef90_D8LRV7^UniRef90_D8LRV7^Q:691-1023,H:225-335^78.4%ID^E:1e-43^.^.	UniRef90_D8LRV7^UniRef90_D8LRV7^Q:58-341,H:12-335^57.7%ID^E:4.7e-91^.^.	PF05706.11^CDKN3^Cyclin-dependent kinase inhibitor 3 (CDKN3)^229-298^E:1.5e-06	.	.	COG2453^dual specificity phosphatase	KEGG:ssc:102158107`KEGG:ssc:397589`KO:K14167	GO:0005737^cellular_component^cytoplasm`GO:0005634^cellular_component^nucleus`GO:0048471^cellular_component^perinuclear region of cytoplasm`GO:0004722^molecular_function^protein serine/threonine phosphatase activity`GO:0004725^molecular_function^protein tyrosine phosphatase activity`GO:0008138^molecular_function^protein tyrosine/serine/threonine phosphatase activity`GO:0007050^biological_process^…	GO:0004721^molecular_function^phosphoprotein phosphatase activity`GO:0004725^molecular_function^protein tyrosine phosphatase activity
TRINITY_DN27112_c5_g2	-2.42456	2.42756e-17	1.57741e-15	.	.	.	.	.	.	.	.	.	.	.	.	.	.
TRINITY_DN30215_c1_g2	-2.45972	3.01437e-17	1.94404e-15	.	.	TRINITY_DN30215_c1_g2::TRINITY_DN30215_c1_g2_i1::g.608118::m.608118	1176-1385[+]	.	.	.	.	.	.	.	.	.	.
TRINITY_DN26295_c0_g3	-2.18198	3.26025e-17	2.08699e-15	.	.	TRINITY_DN26295_c0_g3::TRINITY_DN26295_c0_g3_i1::g.72580::m.72580	1-462[-]	.	UniRef90_D8LJ44^UniRef90_D8LJ44^Q:344-1396,H:24-378^41.9%ID^E:8.1e-59^.^.	.	.	.	.	.	.	.	.
TRINITY_DN29513_c8_g5	-2.38963	3.67492e-17	2.34371e-15	.	.	.	.	.	.	.	.	.	.	.	.	.	.
TRINITY_DN27153_c2_g2	-2.25659	5.79084e-17	3.61288e-15	.	.	TRINITY_DN27153_c2_g2::TRINITY_DN27153_c2_g2_i1::g.190466::m.190466	2-391[+]	.	UniRef90_D7G4Z7^UniRef90_D7G4Z7^Q:2-310,H:720-820^56.7%ID^E:2.1e-21^.^.	UniRef90_D7G4Z7^UniRef90_D7G4Z7^Q:1-103,H:720-820^56.7%ID^E:8.8e-22^.^.	PF08031.11^BBE^Berberine and berberine like^54-91^E:0.00016	.	.	.	.	.	GO:0016491^molecular_function^oxidoreductase activity`GO:0050660^molecular_function^flavin adenine dinucleotide binding`GO:0055114^biological_process^oxidation-reduction process
TRINITY_DN26652_c10_g1	-2.13355	6.03933e-17	3.76109e-15	.	.	.	.	.	.	.	.	.	.	.	.	.	.
TRINITY_DN27677_c7_g1	-2.48736	6.09211e-17	3.78029e-15	.	.	.	.	.	.	.	.	.	.	.	.	.	.
TRINITY_DN28089_c0_g1	-2.47405	7.06245e-17	4.34328e-15	.	.	.	.	.	.	.	.	.	.	.	.	.	.
TRINITY_DN26674_c6_g3	-3.57819	8.39042e-17	5.11429e-15	.	.	TRINITY_DN26674_c6_g3::TRINITY_DN26674_c6_g3_i1::g.127780::m.127780	199-384[-]	.	.	.	.	.	ExpAA=22.25^PredHel=1^Topology=i37-59o	.	.	.	.
TRINITY_DN29927_c2_g1	-4.50137	1.04828e-16	6.33366e-15	.	.	.	.	.	UniRef90_B1N8E7^UniRef90_B1N8E7^Q:1-123,H:172-212^78%ID^E:3.7e-09^.^.	.	.	.	.	.	.	.	.
TRINITY_DN27609_c5_g1	-2.42165	1.12895e-16	6.77351e-15	.	.	.	.	.	.	.	.	.	.	.	.	.	.
TRINITY_DN8265_c0_g1	-2.75765	1.60268e-16	9.48363e-15	.	.	.	.	.	.	.	.	.	.	.	.	.	.
TRINITY_DN26516_c8_g3	-2.29607	1.63838e-16	9.66169e-15	.	.	.	.	.	.	.	.	.	.	.	.	.	.
TRINITY_DN30200_c7_g6	-2.29943	2.25193e-16	1.30783e-14	.	.	.	.	.	.	.	.	.	.	.	.	.	.
TRINITY_DN30517_c1_g2	-2.36396	2.4223e-16	1.40204e-14	.	.	.	.	.	.	.	.	.	.	.	.	.	.
TRINITY_DN30190_c5_g7	-3.09804	2.49629e-16	1.43762e-14	.	.	TRINITY_DN30190_c5_g7::TRINITY_DN30190_c5_g7_i1::g.601408::m.601408	649-900[-]	.	.	.	.	.	.	.	.	.	.
TRINITY_DN26544_c12_g1	-2.84417	2.80603e-16	1.61061e-14	.	.	TRINITY_DN26544_c12_g1::TRINITY_DN26544_c12_g1_i1::g.115039::m.115039	77-265[+]	.	.	.	.	.	.	.	.	.	.
TRINITY_DN31243_c0_g1	-2.55162	3.61205e-16	2.06637e-14	.	.	TRINITY_DN31243_c0_g1::TRINITY_DN31243_c0_g1_i1::g.654295::m.654295	290-1063[+]	.	UniRef90_D8LNT9^UniRef90_D8LNT9^Q:290-1045,H:1-252^95.6%ID^E:2.6e-124^.^.	UniRef90_D8LNT9^UniRef90_D8LNT9^Q:1-252,H:1-252^95.6%ID^E:1.4e-124^.^.	.	.	.	.	.	.	.
TRINITY_DN28029_c6_g9	-2.94544	4.76023e-16	2.66516e-14	.	.	TRINITY_DN28029_c6_g9::TRINITY_DN28029_c6_g9_i1::g.324806::m.324806	106-1179[+]	.	UniRef90_D7G0S4^UniRef90_D7G0S4^Q:391-1179,H:6-297^37.8%ID^E:8.3e-39^.^.	UniRef90_D7G0S4^UniRef90_D7G0S4^Q:96-358,H:6-297^40.9%ID^E:3.7e-46^.^.	PF00066.16^Notch^LNR domain^144-170^E:0.0003`PF00066.16^Notch^LNR domain^210-233^E:0.00029	.	.	.	.	.	.
TRINITY_DN24474_c0_g1	-2.78913	6.40884e-16	3.52578e-14	.	.	.	.	.	.	.	.	.	.	.	.	.	.
TRINITY_DN27411_c0_g2	-2.31067	8.26462e-16	4.50356e-14	.	.	TRINITY_DN27411_c0_g2::TRINITY_DN27411_c0_g2_i1::g.237771::m.237771	153-368[+]	.	UniRef90_D7FQT8^UniRef90_D7FQT8^Q:135-308,H:7665-7722^72.4%ID^E:7.1e-16^.^.	UniRef90_D7FQT8^UniRef90_D7FQT8^Q:1-52,H:7671-7722^71.2%ID^E:7.1e-13^.^.	.	.	.	.	.	.	.
TRINITY_DN27367_c6_g1	-2.61193	8.29016e-16	4.51035e-14	.	.	TRINITY_DN27367_c6_g1::TRINITY_DN27367_c6_g1_i1::g.229165::m.229165	170-370[-]	.	.	.	.	.	ExpAA=26.90^PredHel=1^Topology=o20-42i	.	.	.	.
TRINITY_DN30642_c3_g2	-2.00374	1.31041e-15	7.00764e-14	.	.	.	.	.	.	.	.	.	.	.	.	.	.
TRINITY_DN25354_c0_g1	-2.12191	2.21034e-15	1.15162e-13	ODBB2_ARATH^ODBB2_ARATH^Q:1380-649,H:115-358^72.5%ID^E:2.8e-105^RecName: Full=2-oxoisovalerate dehydrogenase subunit beta 2, mitochondrial;^Eukaryota; Viridiplantae; Streptophyta; Embryophyta; Tracheophyta; Spermatophyta; Magnoliophyta; eudicotyledons; Gunneridae; Pentapetalae; rosids; malvids; Brassicales; Brassicaceae; Camelineae; Arabidopsis	.	TRINITY_DN25354_c0_g1::TRINITY_DN25354_c0_g1_i1::g.57539::m.57539	1966-2640[-]	ODBB_DICDI^ODBB_DICDI^Q:91-203,H:15-126^52.2%ID^E:6.2e-24^RecName: Full=2-oxoisovalerate dehydrogenase subunit beta, mitochondrial;^Eukaryota; Amoebozoa; Mycetozoa; Dictyosteliida; Dictyostelium	UniRef90_D7FZ95^UniRef90_D7FZ95^Q:1380-649,H:208-451^90.6%ID^E:9.6e-129^.^.	UniRef90_D7FZ95^UniRef90_D7FZ95^Q:111-203,H:116-208^86%ID^E:1.5e-37^.^.	PF02779.23^Transket_pyr^Transketolase, pyrimidine binding domain^127-203^E:1.6e-14	.	.	COG0022^Dehydrogenase, E1 component	KEGG:ddi:DDB_G0268020`KO:K00167	GO:0005947^cellular_component^mitochondrial alpha-ketoglutarate dehydrogenase complex`GO:0003863^molecular_function^3-methyl-2-oxobutanoate dehydrogenase (2-methylpropanoyl-transferring) activity`GO:0009083^biological_process^branched-chain amino acid catabolic process	.
TRINITY_DN26384_c8_g2	-2.42775	2.91176e-15	1.50117e-13	.	.	TRINITY_DN26384_c8_g2::TRINITY_DN26384_c8_g2_i1::g.82635::m.82635	704-862[+]	.	.	.	.	.	.	.	.	.	.
TRINITY_DN26862_c6_g3	-2.14883	3.21907e-15	1.64973e-13	.	.	TRINITY_DN26862_c6_g3::TRINITY_DN26862_c6_g3_i1::g.157996::m.157996	1651-2070[+]	.	.	.	.	.	.	.	.	.	.
TRINITY_DN26658_c2_g4	-3.57894	3.90509e-15	1.98946e-13	.	.	.	.	.	.	.	.	.	.	.	.	.	.
TRINITY_DN27058_c5_g2	-2.27472	4.49114e-15	2.27457e-13	ACDSB_RAT^ACDSB_RAT^Q:602-138,H:278-432^63.2%ID^E:2.7e-54^RecName: Full=Short/branched chain specific acyl-CoA dehydrogenase, mitochondrial;^Eukaryota; Metazoa; Chordata; Craniata; Vertebrata; Euteleostomi; Mammalia; Eutheria; Euarchontoglires; Glires; Rodentia; Myomorpha; Muroidea; Muridae; Murinae; Rattus	.	TRINITY_DN27058_c5_g2::TRINITY_DN27058_c5_g2_i1::g.179462::m.179462	129-533[-]	ACDSB_RAT^ACDSB_RAT^Q:1-132,H:301-432^61.4%ID^E:3.6e-43^RecName: Full=Short/branched chain specific acyl-CoA dehydrogenase, mitochondrial;^Eukaryota; Metazoa; Chordata; Craniata; Vertebrata; Euteleostomi; Mammalia; Eutheria; Euarchontoglires; Glires; Rodentia; Myomorpha; Muroidea; Muridae; Murinae; Rattus	UniRef90_D7FWS9^UniRef90_D7FWS9^Q:602-135,H:318-473^89.7%ID^E:5.5e-75^.^.	UniRef90_D7FWS9^UniRef90_D7FWS9^Q:1-133,H:341-473^89.5%ID^E:6.9e-62^.^.	PF08028.10^Acyl-CoA_dh_2^Acyl-CoA dehydrogenase, C-terminal domain^1-117^E:1.3e-17`PF00441.23^Acyl-CoA_dh_1^Acyl-CoA dehydrogenase, C-terminal domain^2-126^E:8.2e-36	.	.	COG1960^acyl-CoA dehydrogenase	KEGG:rno:25618`KO:K09478	GO:0005759^cellular_component^mitochondrial matrix`GO:0005739^cellular_component^mitochondrion`GO:0003995^molecular_function^acyl-CoA dehydrogenase activity`GO:0009055^molecular_function^electron carrier activity`GO:0050660^molecular_function^flavin adenine dinucleotide binding`GO:0016937^molecular_function^short-branched-chain-acyl-CoA dehydrogenase activity`GO:0006637^biological_process^acyl-Co…	GO:0016627^molecular_function^oxidoreductase activity, acting on the CH-CH group of donors`GO:0055114^biological_process^oxidation-reduction process
TRINITY_DN26617_c6_g1	-4.00054	4.68668e-15	2.36664e-13	.	.	TRINITY_DN26617_c6_g1::TRINITY_DN26617_c6_g1_i1::g.118288::m.118288	206-787[+]	.	.	.	.	.	ExpAA=54.30^PredHel=2^Topology=o20-42i82-104o	.	.	.	.
TRINITY_DN26341_c10_g12	-3.12888	5.14154e-15	2.58873e-13	.	.	.	.	.	.	.	.	.	.	.	.	.	.
TRINITY_DN29381_c1_g1	-2.0346	5.56201e-15	2.79228e-13	.	.	TRINITY_DN29381_c1_g1::TRINITY_DN29381_c1_g1_i1::g.501397::m.501397	2-340[+]	.	.	.	.	.	.	.	.	.	.
TRINITY_DN29822_c1_g1	-2.19922	6.68227e-15	3.3304e-13	.	.	.	.	.	.	.	.	.	.	.	.	.	.
TRINITY_DN27699_c2_g2	-2.09129	7.0161e-15	3.48669e-13	.	.	TRINITY_DN27699_c2_g2::TRINITY_DN27699_c2_g2_i1::g.277374::m.277374	590-1009[+]	.	UniRef90_D7G339^UniRef90_D7G339^Q:855-577,H:25-119^70.5%ID^E:3.5e-30^.^.	.	.	.	ExpAA=28.84^PredHel=1^Topology=o115-137i	.	.	.	.
TRINITY_DN28057_c7_g3	-3.61811	9.79668e-15	4.78564e-13	.	.	TRINITY_DN28057_c7_g3::TRINITY_DN28057_c7_g3_i1::g.328549::m.328549	3-287[-]	.	.	.	.	.	.	.	.	.	.
TRINITY_DN28468_c8_g2	-2.37089	1.03082e-14	5.00006e-13	.	.	TRINITY_DN28468_c8_g2::TRINITY_DN28468_c8_g2_i1::g.385686::m.385686	1-246[+]	.	UniRef90_D7FSQ6^UniRef90_D7FSQ6^Q:470-2086,H:435-974^34.9%ID^E:6.3e-80^.^.	.	PF02363.18^C_tripleX^Cysteine rich repeat^12-22^E:22	.	ExpAA=32.53^PredHel=2^Topology=i7-29o44-66i	.	.	.	.
TRINITY_DN26751_c10_g1	-2.06857	1.19601e-14	5.73667e-13	.	.	TRINITY_DN26751_c10_g1::TRINITY_DN26751_c10_g1_i1::g.139525::m.139525	3-2603[+]	.	UniRef90_A0A067CIC8^UniRef90_A0A067CIC8^Q:1749-1976,H:389-463^53.9%ID^E:5.2e-12^.^.	UniRef90_A0A067CIC8^UniRef90_A0A067CIC8^Q:583-658,H:389-463^53.9%ID^E:5e-12^.^.	PF10294.8^Methyltransf_16^Lysine methyltransferase^410-459^E:2.4e-07`PF06325.12^PrmA^Ribosomal protein L11 methyltransferase (PrmA)^410-456^E:1.9e-05`PF10294.8^Methyltransf_16^Lysine methyltransferase^581-656^E:5.3e-10	.	.	.	.	.	.
TRINITY_DN27207_c4_g3	-2.23631	1.43846e-14	6.7955e-13	.	.	.	.	.	.	.	.	.	.	.	.	.	.
TRINITY_DN30571_c1_g1	-2.3349	1.50231e-14	7.07772e-13	.	.	TRINITY_DN30571_c1_g1::TRINITY_DN30571_c1_g1_i1::g.645010::m.645010	328-576[-]	.	UniRef90_Q7XAJ7^UniRef90_Q7XAJ7^Q:576-1,H:295-486^87%ID^E:1.7e-90^.^.	UniRef90_Q7XAK0^UniRef90_Q7XAK0^Q:1-82,H:62-143^96.3%ID^E:4.3e-38^.^.	PF05048.12^NosD^Periplasmic copper-binding protein (NosD)^1-81^E:4.1e-09`PF13229.5^Beta_helix^Right handed beta helix region^2-82^E:4.1e-11	.	.	.	.	.	.
TRINITY_DN29752_c14_g6	-2.16114	2.39415e-14	1.10083e-12	.	.	.	.	.	.	.	.	.	.	.	.	.	.
TRINITY_DN29702_c2_g1	-2.42803	3.11782e-14	1.40727e-12	.	.	TRINITY_DN29702_c2_g1::TRINITY_DN29702_c2_g1_i1::g.540472::m.540472	553-825[+]	.	UniRef90_D8LP10^UniRef90_D8LP10^Q:708-989,H:392-509^38.1%ID^E:6.1e-10^.^.	.	.	.	ExpAA=20.66^PredHel=1^Topology=o15-37i	.	.	.	.
TRINITY_DN28277_c8_g1	-2.49577	3.79741e-14	1.70507e-12	.	.	.	.	.	.	.	.	.	.	.	.	.	.
TRINITY_DN28631_c1_g1	-2.24884	4.0055e-14	1.79617e-12	.	.	TRINITY_DN28631_c1_g1::TRINITY_DN28631_c1_g1_i1::g.407425::m.407425	2-496[+]	.	.	.	.	.	.	.	.	.	.
TRINITY_DN30273_c2_g1	-3.27246	4.29489e-14	1.91348e-12	.	.	TRINITY_DN30273_c2_g1::TRINITY_DN30273_c2_g1_i1::g.612056::m.612056	3-734[-]	.	.	.	.	.	.	.	.	.	.
TRINITY_DN27979_c5_g1	-2.68418	7.051e-14	3.03537e-12	.	.	TRINITY_DN27979_c5_g1::TRINITY_DN27979_c5_g1_i1::g.316128::m.316128	200-415[+]	.	.	.	.	.	.	.	.	.	.
TRINITY_DN28003_c3_g1	-3.90819	7.21012e-14	3.09613e-12	.	.	TRINITY_DN28003_c3_g1::TRINITY_DN28003_c3_g1_i1::g.319829::m.319829	146-481[-]	.	.	.	.	.	.	.	.	.	.
TRINITY_DN28844_c6_g4	-2.8791	8.56369e-14	3.60985e-12	.	.	TRINITY_DN28844_c6_g4::TRINITY_DN28844_c6_g4_i1::g.434614::m.434614	201-551[+]	.	UniRef90_D7FXE4^UniRef90_D7FXE4^Q:189-551,H:4-124^62.8%ID^E:5.7e-35^.^.	UniRef90_Q7XAJ7^UniRef90_Q7XAJ7^Q:1-117,H:1-117^71.8%ID^E:3.8e-40^.^.	.	.	.	.	.	.	.
TRINITY_DN34161_c0_g1	-2.67849	1.35999e-13	5.5758e-12	.	.	TRINITY_DN34161_c0_g1::TRINITY_DN34161_c0_g1_i1::g.659884::m.659884	3-335[+]	.	UniRef90_D7G4Z7^UniRef90_D7G4Z7^Q:3-332,H:48-156^49.1%ID^E:8.6e-18^.^.	UniRef90_D7G4Z7^UniRef90_D7G4Z7^Q:1-110,H:48-156^49.1%ID^E:8.6e-18^.^.	PF01565.22^FAD_binding_4^FAD binding domain^3-62^E:2.4e-06	.	.	.	.	.	GO:0016491^molecular_function^oxidoreductase activity`GO:0050660^molecular_function^flavin adenine dinucleotide binding`GO:0055114^biological_process^oxidation-reduction process
TRINITY_DN26628_c5_g6	-2.38099	1.54239e-13	6.26396e-12	.	.	TRINITY_DN26628_c5_g6::TRINITY_DN26628_c5_g6_i1::g.119683::m.119683	598-783[-]	.	.	.	.	.	.	.	.	.	.
TRINITY_DN42225_c0_g1	-2.22398	2.29097e-13	9.16362e-12	.	.	TRINITY_DN42225_c0_g1::TRINITY_DN42225_c0_g1_i1::g.674018::m.674018	1-669[+]	.	UniRef90_D7G4Z7^UniRef90_D7G4Z7^Q:4-669,H:453-684^43.4%ID^E:4e-38^.^.	UniRef90_D7G4Z7^UniRef90_D7G4Z7^Q:2-223,H:453-684^47.1%ID^E:2.6e-45^.^.	.	.	.	.	.	.	.
TRINITY_DN26955_c4_g3	-2.2325	4.46857e-13	1.70803e-11	.	.	.	.	.	.	.	.	.	.	.	.	.	.
TRINITY_DN28717_c5_g3	-2.78962	6.19872e-13	2.33054e-11	.	.	.	.	.	.	.	.	.	.	.	.	.	.
TRINITY_DN27819_c10_g7	-2.82898	7.94913e-13	2.95318e-11	.	.	TRINITY_DN27819_c10_g7::TRINITY_DN27819_c10_g7_i1::g.294923::m.294923	244-432[+]	.	.	.	.	.	.	.	.	.	.
TRINITY_DN27682_c9_g1	-2.30269	8.20338e-13	3.03129e-11	.	.	TRINITY_DN27682_c9_g1::TRINITY_DN27682_c9_g1_i1::g.274445::m.274445	88-840[+]	.	.	.	.	.	.	.	.	.	.
TRINITY_DN27888_c16_g1	-2.17739	8.61399e-13	3.1762e-11	AOX_TRYBB^AOX_TRYBB^Q:1022-309,H:57-293^52.1%ID^E:4e-69^RecName: Full=Alternative oxidase, mitochondrial;^Eukaryota; Euglenozoa; Kinetoplastida; Trypanosomatidae; Trypanosoma	.	TRINITY_DN27888_c16_g1::TRINITY_DN27888_c16_g1_i1::g.291383::m.291383	1364-1621[-]	.	UniRef90_D7G615^UniRef90_D7G615^Q:1151-237,H:64-385^78.9%ID^E:1.3e-146^.^.	.	.	.	.	.	.	.	.
TRINITY_DN29906_c3_g3	-2.0234	9.4937e-13	3.47085e-11	.	.	.	.	.	.	.	.	.	.	.	.	.	.
TRINITY_DN28680_c3_g2	-2.61796	9.83155e-13	3.59055e-11	.	.	TRINITY_DN28680_c3_g2::TRINITY_DN28680_c3_g2_i1::g.412137::m.412137	381-554[+]	.	.	.	.	.	ExpAA=22.82^PredHel=1^Topology=o32-54i	.	.	.	.
TRINITY_DN26311_c6_g2	-2.09927	1.80003e-12	6.35157e-11	.	.	TRINITY_DN26311_c6_g2::TRINITY_DN26311_c6_g2_i1::g.77253::m.77253	1-705[-]	.	.	.	.	.	.	.	.	.	.
TRINITY_DN4288_c0_g1	-2.02848	2.15391e-12	7.54614e-11	.	.	.	.	.	.	.	.	.	.	.	.	.	.
TRINITY_DN30422_c5_g13	-3.3011	2.28556e-12	7.96683e-11	.	.	.	.	.	.	.	.	.	.	.	.	.	.
TRINITY_DN47579_c0_g1	-2.06281	2.53632e-12	8.79641e-11	.	.	TRINITY_DN47579_c0_g1::TRINITY_DN47579_c0_g1_i1::g.683414::m.683414	840-1091[-]	.	.	.	.	.	.	.	.	.	.
TRINITY_DN30200_c7_g7	-2.11387	2.71662e-12	9.40278e-11	.	.	TRINITY_DN30200_c7_g7::TRINITY_DN30200_c7_g7_i1::g.604106::m.604106	972-1136[-]	.	.	.	.	.	.	.	.	.	.
TRINITY_DN28490_c1_g3	-2.02744	2.83751e-12	9.79167e-11	CELF3_HUMAN^CELF3_HUMAN^Q:382-630,H:375-457^63.9%ID^E:5.4e-25^RecName: Full=CUGBP Elav-like family member 3;^Eukaryota; Metazoa; Chordata; Craniata; Vertebrata; Euteleostomi; Mammalia; Eutheria; Euarchontoglires; Primates; Haplorrhini; Catarrhini; Hominidae; Homo	.	TRINITY_DN28490_c1_g3::TRINITY_DN28490_c1_g3_i1::g.387529::m.387529	1044-1436[-]	.	UniRef90_D7FV60^UniRef90_D7FV60^Q:355-795,H:356-494^76.9%ID^E:9.4e-53^.^.	.	.	.	.	.	.	.	.
TRINITY_DN28859_c5_g2	-4.08286	2.97599e-12	1.0198e-10	.	.	TRINITY_DN28859_c5_g2::TRINITY_DN28859_c5_g2_i1::g.436704::m.436704	82-285[+]	.	.	.	.	.	.	.	.	.	.
TRINITY_DN28865_c5_g3	-2.03533	3.52886e-12	1.19616e-10	.	.	.	.	.	.	.	.	.	.	.	.	.	.
TRINITY_DN28667_c9_g1	-3.0245	3.63393e-12	1.22936e-10	.	.	.	.	.	.	.	.	.	.	.	.	.	.
TRINITY_DN27847_c4_g2	-3.44519	3.75395e-12	1.26747e-10	.	.	TRINITY_DN27847_c4_g2::TRINITY_DN27847_c4_g2_i1::g.298634::m.298634	701-3313[-]	.	UniRef90_D7G7T7^UniRef90_D7G7T7^Q:2632-1403,H:16-429^59.9%ID^E:6.3e-130^.^.	UniRef90_D7G7T7^UniRef90_D7G7T7^Q:228-637,H:16-429^64.7%ID^E:1.2e-141^.^.	.	.	.	.	.	.	.
TRINITY_DN29927_c2_g2	-4.11382	6.48404e-12	2.12266e-10	.	.	.	.	.	.	.	.	.	.	.	.	.	.
TRINITY_DN27415_c2_g1	-2.91644	6.57397e-12	2.14802e-10	.	.	.	.	.	.	.	.	.	.	.	.	.	.
TRINITY_DN27997_c3_g2	-2.11685	8.14842e-12	2.61045e-10	.	.	.	.	.	.	.	.	.	.	.	.	.	.
TRINITY_DN28801_c7_g2	-2.10615	8.20974e-12	2.62765e-10	.	.	.	.	.	.	.	.	.	.	.	.	.	.
TRINITY_DN27856_c6_g2	-2.07624	8.47046e-12	2.70356e-10	.	.	TRINITY_DN27856_c6_g2::TRINITY_DN27856_c6_g2_i1::g.298845::m.298845	3-377[+]	.	.	.	.	.	.	.	.	.	.
TRINITY_DN26857_c2_g1	-2.14982	9.65155e-12	3.05225e-10	.	.	TRINITY_DN26857_c2_g1::TRINITY_DN26857_c2_g1_i1::g.155434::m.155434	3-653[+]	.	.	.	.	.	.	.	.	.	.
TRINITY_DN29861_c0_g3	-2.21607	1.06305e-11	3.34036e-10	POL2_DROME^POL2_DROME^Q:3-374,H:507-625^42.7%ID^E:1.6e-18^RecName: Full=Retrovirus-related Pol polyprotein from transposon 297;^Eukaryota; Metazoa; Ecdysozoa; Arthropoda; Hexapoda; Insecta; Pterygota; Neoptera; Holometabola; Diptera; Brachycera; Muscomorpha; Ephydroidea; Drosophilidae; Drosophila; Sophophora	.	TRINITY_DN29861_c0_g3::TRINITY_DN29861_c0_g3_i1::g.565181::m.565181	3-488[+]	POL2_DROME^POL2_DROME^Q:1-124,H:507-625^42.7%ID^E:1.6e-18^RecName: Full=Retrovirus-related Pol polyprotein from transposon 297;^Eukaryota; Metazoa; Ecdysozoa; Arthropoda; Hexapoda; Insecta; Pterygota; Neoptera; Holometabola; Diptera; Brachycera; Muscomorpha; Ephydroidea; Drosophilidae; Drosophila; Sophophora	UniRef90_A0A0C9PJT1^UniRef90_A0A0C9PJT1^Q:3-374,H:1204-1327^47.6%ID^E:1.1e-24^.^.	UniRef90_A0A0C9PJT1^UniRef90_A0A0C9PJT1^Q:1-124,H:1204-1327^47.6%ID^E:1.1e-24^.^.	.	.	.	.	.	GO:0004190^molecular_function^aspartic-type endopeptidase activity`GO:0004519^molecular_function^endonuclease activity`GO:0003676^molecular_function^nucleic acid binding`GO:0003964^molecular_function^RNA-directed DNA polymerase activity`GO:0015074^biological_process^DNA integration	.
TRINITY_DN27797_c9_g4	-3.22249	1.12493e-11	3.53158e-10	.	.	.	.	.	.	.	.	.	.	.	.	.	.
TRINITY_DN29979_c7_g5	-2.06698	1.44919e-11	4.48416e-10	.	.	TRINITY_DN29979_c7_g5::TRINITY_DN29979_c7_g5_i1::g.569997::m.569997	187-579[+]	.	UniRef90_D7FH21^UniRef90_D7FH21^Q:247-516,H:19-109^64.8%ID^E:2.2e-29^.^.	UniRef90_D7FH21^UniRef90_D7FH21^Q:1-130,H:2-129^65.6%ID^E:4.7e-39^.^.	.	.	.	.	.	.	.
TRINITY_DN26820_c7_g3	-3.93306	1.47756e-11	4.55966e-10	.	.	.	.	.	.	.	.	.	.	.	.	.	.
TRINITY_DN27483_c7_g10	-3.67889	1.48976e-11	4.59319e-10	.	.	TRINITY_DN27483_c7_g10::TRINITY_DN27483_c7_g10_i1::g.247082::m.247082	107-1258[+]	.	UniRef90_D7FK93^UniRef90_D7FK93^Q:113-1255,H:2-376^48.6%ID^E:9.8e-83^.^.	UniRef90_D7FK93^UniRef90_D7FK93^Q:3-383,H:2-376^55.8%ID^E:1.1e-101^.^.	.	.	.	.	.	.	.
TRINITY_DN29298_c1_g1	-4.06055	2.13502e-11	6.41607e-10	ARF_NEUCR^ARF_NEUCR^Q:72-320,H:1-84^57.6%ID^E:2.5e-19^RecName: Full=ADP-ribosylation factor;^Eukaryota; Fungi; Dikarya; Ascomycota; Pezizomycotina; Sordariomycetes; Sordariomycetidae; Sordariales; Sordariaceae; Neurospora	.	TRINITY_DN29298_c1_g1::TRINITY_DN29298_c1_g1_i1::g.479631::m.479631	394-657[+]	ARF_AJECA^ARF_AJECA^Q:16-77,H:121-177^48.4%ID^E:7.6e-10^RecName: Full=ADP-ribosylation factor;^Eukaryota; Fungi; Dikarya; Ascomycota; Pezizomycotina; Eurotiomycetes; Eurotiomycetidae; Onygenales; Ajellomycetaceae; Histoplasma	UniRef90_D8LKJ1^UniRef90_D8LKJ1^Q:72-320,H:1-81^68.7%ID^E:5.7e-23^.^.	UniRef90_D8LKJ9^UniRef90_D8LKJ9^Q:1-83,H:107-189^48.2%ID^E:8.4e-16^.^.	PF00025.20^Arf^ADP-ribosylation factor family^13-76^E:4.8e-12	.	.	COG1100^GTP-binding Protein	.	GO:0005794^cellular_component^Golgi apparatus`GO:0005525^molecular_function^GTP binding`GO:0015031^biological_process^protein transport`GO:0007264^biological_process^small GTPase mediated signal transduction`GO:0016192^biological_process^vesicle-mediated transport	GO:0005525^molecular_function^GTP binding
TRINITY_DN28703_c9_g8	-3.42618	2.13981e-11	6.42484e-10	.	.	TRINITY_DN28703_c9_g8::TRINITY_DN28703_c9_g8_i1::g.416660::m.416660	1-225[-]	.	.	.	.	.	.	.	.	.	.
TRINITY_DN27403_c6_g6	-3.26627	2.6558e-11	7.85766e-10	.	.	TRINITY_DN27403_c6_g6::TRINITY_DN27403_c6_g6_i1::g.236757::m.236757	461-778[-]	.	.	.	.	.	.	.	.	.	.
TRINITY_DN26386_c7_g4	-3.4646	2.91127e-11	8.56935e-10	.	.	TRINITY_DN26386_c7_g4::TRINITY_DN26386_c7_g4_i1::g.82916::m.82916	3-1217[+]	.	UniRef90_D7FNF3^UniRef90_D7FNF3^Q:1123-506,H:37-234^60.2%ID^E:2.5e-54^.^.	.	.	.	ExpAA=37.38^PredHel=1^Topology=o347-369i	.	.	.	.
TRINITY_DN26955_c4_g15	-2.85301	3.05371e-11	8.95798e-10	.	.	TRINITY_DN26955_c4_g15::TRINITY_DN26955_c4_g15_i1::g.169729::m.169729	1-306[+]	.	UniRef90_D8LSB8^UniRef90_D8LSB8^Q:76-219,H:799-846^70.8%ID^E:7.3e-09^.^.	UniRef90_D8LSB8^UniRef90_D8LSB8^Q:13-73,H:780-846^56.7%ID^E:1.1e-08^.^.	.	.	.	.	.	.	.
TRINITY_DN27627_c7_g2	-2.9566	3.22394e-11	9.40129e-10	.	.	.	.	.	.	.	.	.	.	.	.	.	.
TRINITY_DN27891_c8_g1	-2.53717	3.46636e-11	1.00656e-09	.	.	TRINITY_DN27891_c8_g1::TRINITY_DN27891_c8_g1_i1::g.290475::m.290475	1-237[+]	.	.	.	.	.	.	.	.	.	.
TRINITY_DN20162_c0_g1	-2.39921	4.03814e-11	1.15602e-09	.	.	TRINITY_DN20162_c0_g1::TRINITY_DN20162_c0_g1_i1::g.34325::m.34325	2-316[-]	.	UniRef90_D7G4Z7^UniRef90_D7G4Z7^Q:235-2,H:281-360^56.2%ID^E:2.7e-13^.^.	UniRef90_D7G4Z7^UniRef90_D7G4Z7^Q:28-105,H:281-360^56.2%ID^E:2.7e-13^.^.	.	.	.	.	.	.	.
TRINITY_DN27456_c0_g2	-2.00446	4.17512e-11	1.19029e-09	.	.	TRINITY_DN27456_c0_g2::TRINITY_DN27456_c0_g2_i1::g.244036::m.244036	1-156[+]	.	.	.	.	.	.	.	.	.	.
TRINITY_DN26431_c6_g4	-3.43491	4.18948e-11	1.19241e-09	.	.	TRINITY_DN26431_c6_g4::TRINITY_DN26431_c6_g4_i1::g.85925::m.85925	998-1171[+]	.	.	.	.	.	.	.	.	.	.
TRINITY_DN29333_c2_g1	-2.40647	5.96805e-11	1.64823e-09	.	.	TRINITY_DN29333_c2_g1::TRINITY_DN29333_c2_g1_i1::g.496597::m.496597	1001-1255[-]	.	.	.	.	.	.	.	.	.	.
TRINITY_DN26471_c6_g1	-2.51601	7.28778e-11	1.9749e-09	.	.	TRINITY_DN26471_c6_g1::TRINITY_DN26471_c6_g1_i1::g.96629::m.96629	2485-2703[-]	.	.	.	.	.	ExpAA=27.27^PredHel=1^Topology=i13-35o	.	.	.	.
TRINITY_DN29056_c0_g1	-2.46751	8.97782e-11	2.38203e-09	.	.	.	.	.	.	.	.	.	.	.	.	.	.
TRINITY_DN28307_c8_g3	-2.45209	9.42024e-11	2.48982e-09	.	.	TRINITY_DN28307_c8_g3::TRINITY_DN28307_c8_g3_i1::g.365161::m.365161	275-538[+]	.	.	.	.	.	.	.	.	.	.
TRINITY_DN27806_c4_g15	-3.07285	9.88939e-11	2.60782e-09	.	.	TRINITY_DN27806_c4_g15::TRINITY_DN27806_c4_g15_i1::g.293190::m.293190	2-682[+]	.	.	.	.	.	.	.	.	.	.
TRINITY_DN28472_c6_g1	-3.32557	1.03962e-10	2.73936e-09	.	.	TRINITY_DN28472_c6_g1::TRINITY_DN28472_c6_g1_i1::g.385421::m.385421	70-297[-]	.	.	.	.	.	.	.	.	.	.
TRINITY_DN29433_c5_g2	-3.01895	1.34409e-10	3.483e-09	.	.	.	.	.	.	.	.	.	.	.	.	.	.
TRINITY_DN28496_c6_g2	-2.64404	1.81246e-10	4.55616e-09	.	.	.	.	.	.	.	.	.	.	.	.	.	.
TRINITY_DN29191_c13_g1	-2.02118	3.01867e-10	7.30441e-09	.	.	TRINITY_DN29191_c13_g1::TRINITY_DN29191_c13_g1_i1::g.471097::m.471097	1-2472[+]	.	UniRef90_D7G637^UniRef90_D7G637^Q:2997-2875,H:375-413^73.2%ID^E:3.3e-07^.^.	.	.	.	.	.	.	.	.
TRINITY_DN25437_c0_g1	-3.2321	3.0484e-10	7.36729e-09	.	.	TRINITY_DN25437_c0_g1::TRINITY_DN25437_c0_g1_i1::g.58406::m.58406	125-1684[-]	.	UniRef90_D7FGQ5^UniRef90_D7FGQ5^Q:1684-128,H:170-727^57.5%ID^E:9.9e-179^.^.	UniRef90_D7FGQ5^UniRef90_D7FGQ5^Q:1-519,H:170-727^60.5%ID^E:9.5e-192^.^.	.	.	.	.	.	.	.
TRINITY_DN54005_c0_g1	-2.15556	3.31674e-10	7.98218e-09	.	.	TRINITY_DN54005_c0_g1::TRINITY_DN54005_c0_g1_i1::g.695501::m.695501	2-148[-]	.	.	.	.	.	.	.	.	.	.
TRINITY_DN27466_c7_g2	-2.0587	3.85361e-10	9.18781e-09	.	.	.	.	.	.	.	.	.	.	.	.	.	.
TRINITY_DN26953_c3_g3	-3.15832	4.4819e-10	1.05813e-08	LRC71_HUMAN^LRC71_HUMAN^Q:324-575,H:219-306^39.8%ID^E:2.7e-07^RecName: Full=Leucine-rich repeat-containing protein 71;^Eukaryota; Metazoa; Chordata; Craniata; Vertebrata; Euteleostomi; Mammalia; Eutheria; Euarchontoglires; Primates; Haplorrhini; Catarrhini; Hominidae; Homo	.	TRINITY_DN26953_c3_g3::TRINITY_DN26953_c3_g3_i1::g.169220::m.169220	3-1688[+]	LRC71_HUMAN^LRC71_HUMAN^Q:108-191,H:219-306^39.8%ID^E:2.7e-07^RecName: Full=Leucine-rich repeat-containing protein 71;^Eukaryota; Metazoa; Chordata; Craniata; Vertebrata; Euteleostomi; Mammalia; Eutheria; Euarchontoglires; Primates; Haplorrhini; Catarrhini; Hominidae; Homo	UniRef90_D8LEL3^UniRef90_D8LEL3^Q:177-779,H:139-340^55%ID^E:1.1e-47^.^.	UniRef90_D8LEL3^UniRef90_D8LEL3^Q:59-259,H:139-340^65.3%ID^E:7.9e-59^.^.	PF13516.5^LRR_6^Leucine Rich repeat^136-158^E:1.3`PF13516.5^LRR_6^Leucine Rich repeat^164-186^E:0.11`PF13516.5^LRR_6^Leucine Rich repeat^276-298^E:0.33`PF13516.5^LRR_6^Leucine Rich repeat^326-347^E:5.9e-06	.	.	ENOG410ZBX3^leucine Rich Repeat	KEGG:hsa:149499	.	GO:0005515^molecular_function^protein binding
TRINITY_DN28965_c6_g12	-2.14394	4.64056e-10	1.09239e-08	.	.	TRINITY_DN28965_c6_g12::TRINITY_DN28965_c6_g12_i1::g.449214::m.449214	1-183[+]	.	.	.	.	.	.	.	.	.	.
TRINITY_DN19005_c0_g1	-3.14961	4.69356e-10	1.10336e-08	IFT52_MOUSE^IFT52_MOUSE^Q:840-178,H:206-424^42.8%ID^E:1.6e-46^RecName: Full=Intraflagellar transport protein 52 homolog;^Eukaryota; Metazoa; Chordata; Craniata; Vertebrata; Euteleostomi; Mammalia; Eutheria; Euarchontoglires; Glires; Rodentia; Myomorpha; Muroidea; Muridae; Murinae; Mus; Mus	.	TRINITY_DN19005_c0_g1::TRINITY_DN19005_c0_g1_i1::g.30343::m.30343	1-924[-]	IFT52_MOUSE^IFT52_MOUSE^Q:29-249,H:206-424^47.3%ID^E:1e-53^RecName: Full=Intraflagellar transport protein 52 homolog;^Eukaryota; Metazoa; Chordata; Craniata; Vertebrata; Euteleostomi; Mammalia; Eutheria; Euarchontoglires; Glires; Rodentia; Myomorpha; Muroidea; Muridae; Murinae; Mus; Mus	UniRef90_D7FI94^UniRef90_D7FI94^Q:888-160,H:293-536^84.8%ID^E:1.4e-113^.^.	UniRef90_D7FI94^UniRef90_D7FI94^Q:2-308,H:282-604^76.2%ID^E:3.5e-125^.^.	.	.	.	ENOG410XPGR^Intraflagellar transport 52 homolog (Chlamydomonas)	KEGG:mmu:245866`KO:K19681	GO:0005814^cellular_component^centriole`GO:0005813^cellular_component^centrosome`GO:0036064^cellular_component^ciliary basal body`GO:0097546^cellular_component^ciliary base`GO:0097542^cellular_component^ciliary tip`GO:0005929^cellular_component^cilium`GO:0044292^cellular_component^dendrite terminus`GO:0030992^cellular_component^intraciliary transport particle B`GO:0032391^cellular_component^photo…	.
TRINITY_DN26967_c7_g1	-3.26559	5.56288e-10	1.28577e-08	.	.	TRINITY_DN26967_c7_g1::TRINITY_DN26967_c7_g1_i1::g.172247::m.172247	1490-1684[-]	.	.	.	.	.	ExpAA=17.84^PredHel=1^Topology=i37-59o	.	.	.	.
TRINITY_DN26711_c12_g1	-2.56288	5.91293e-10	1.35757e-08	.	.	.	.	.	.	.	.	.	.	.	.	.	.
TRINITY_DN28961_c3_g1	-2.50802	7.44841e-10	1.67548e-08	.	.	TRINITY_DN28961_c3_g1::TRINITY_DN28961_c3_g1_i1::g.448508::m.448508	490-747[-]	.	.	.	.	.	.	.	.	.	.
TRINITY_DN1576_c0_g1	-2.11721	7.55019e-10	1.69395e-08	.	.	.	.	.	.	.	.	.	.	.	.	.	.
TRINITY_DN28865_c5_g1	-2.59132	7.96351e-10	1.78319e-08	.	.	.	.	.	.	.	.	.	.	.	.	.	.
TRINITY_DN28062_c10_g4	-3.34043	9.4148e-10	2.07977e-08	.	.	.	.	.	.	.	.	.	.	.	.	.	.
TRINITY_DN28513_c2_g1	-2.86402	1.60434e-09	3.41061e-08	.	.	.	.	.	.	.	.	.	.	.	.	.	.
TRINITY_DN30232_c2_g1	-3.47591	1.73491e-09	3.67458e-08	.	.	TRINITY_DN30232_c2_g1::TRINITY_DN30232_c2_g1_i1::g.607407::m.607407	603-776[+]	.	.	.	.	.	.	.	.	.	.
TRINITY_DN29679_c4_g16	-2.11588	1.93986e-09	4.07359e-08	.	.	TRINITY_DN29679_c4_g16::TRINITY_DN29679_c4_g16_i1::g.537608::m.537608	2-229[-]	.	.	.	.	.	ExpAA=32.63^PredHel=1^Topology=i53-75o	.	.	.	.
TRINITY_DN28723_c7_g2	-2.00404	3.01408e-09	6.08808e-08	.	.	TRINITY_DN28723_c7_g2::TRINITY_DN28723_c7_g2_i1::g.421127::m.421127	1693-1869[-]	.	UniRef90_D7FVC9^UniRef90_D7FVC9^Q:1953-1747,H:83-151^73.9%ID^E:1.1e-21^.^.	UniRef90_D7FVC9^UniRef90_D7FVC9^Q:2-41,H:112-151^70%ID^E:1.9e-08^.^.	.	.	.	.	.	.	.
TRINITY_DN27806_c4_g8	-2.71233	3.05583e-09	6.16518e-08	.	.	TRINITY_DN27806_c4_g8::TRINITY_DN27806_c4_g8_i1::g.293088::m.293088	3-269[+]	.	UniRef90_D7FZG5^UniRef90_D7FZG5^Q:3-188,H:228-289^83.9%ID^E:2.7e-22^.^.	UniRef90_D7FZG5^UniRef90_D7FZG5^Q:1-62,H:228-289^83.9%ID^E:2.7e-22^.^.	PF02130.16^UPF0054^Uncharacterized protein family UPF0054^20-60^E:1.5e-11	.	.	.	.	.	GO:0004222^molecular_function^metalloendopeptidase activity`GO:0006364^biological_process^rRNA processing
TRINITY_DN29508_c9_g2	-3.38822	3.34029e-09	6.68815e-08	.	.	.	.	.	.	.	.	.	.	.	.	.	.
TRINITY_DN26816_c7_g1	-2.07315	3.4534e-09	6.89858e-08	.	.	TRINITY_DN26816_c7_g1::TRINITY_DN26816_c7_g1_i1::g.145443::m.145443	1-225[+]	.	.	.	.	.	.	.	.	.	.
TRINITY_DN27015_c6_g1	-2.89639	3.75349e-09	7.43337e-08	.	.	TRINITY_DN27015_c6_g1::TRINITY_DN27015_c6_g1_i1::g.179311::m.179311	1401-1565[-]	.	.	.	.	.	.	.	.	.	.
TRINITY_DN28464_c4_g1	-2.15293	4.02902e-09	7.92887e-08	.	.	TRINITY_DN28464_c4_g1::TRINITY_DN28464_c4_g1_i1::g.375669::m.375669	2-163[-]	.	.	.	.	.	.	.	.	.	.
TRINITY_DN26955_c4_g11	-2.53213	4.17034e-09	8.17895e-08	.	.	.	.	.	.	.	.	.	.	.	.	.	.
TRINITY_DN20162_c0_g2	-2.5858	5.59013e-09	1.06599e-07	.	.	TRINITY_DN20162_c0_g2::TRINITY_DN20162_c0_g2_i1::g.34326::m.34326	1-276[-]	.	.	.	.	.	ExpAA=20.26^PredHel=1^Topology=o52-74i	.	.	.	.
TRINITY_DN29302_c10_g3	-2.06937	5.81728e-09	1.10808e-07	SR4_PHYPO^SR4_PHYPO^Q:404-817,H:95-229^36.7%ID^E:1.8e-16^RecName: Full=Spherulin-4;^Eukaryota; Amoebozoa; Mycetozoa; Myxogastria; Myxogastromycetidae; Physariida; Physaraceae; Physarum	.	TRINITY_DN29302_c10_g3::TRINITY_DN29302_c10_g3_i1::g.492529::m.492529	266-1576[+]	Y091_NPVOP^Y091_NPVOP^Q:314-398,H:38-131^47.4%ID^E:2.1e-07^RecName: Full=Uncharacterized 29.3 kDa protein;^Viruses; dsDNA viruses, no RNA stage; Baculoviridae; Alphabaculovirus	UniRef90_D7FXS0^UniRef90_D7FXS0^Q:464-1036,H:1-191^69.6%ID^E:6.2e-77^.^.	UniRef90_D7FXS0^UniRef90_D7FXS0^Q:67-257,H:1-191^69.6%ID^E:5e-77^.^.	PF12138.7^Spherulin4^Spherulation-specific family 4^50-300^E:1.8e-34	.	ExpAA=24.76^PredHel=1^Topology=i24-46o	.	KEGG:vg:912055	GO:0005576^cellular_component^extracellular region`GO:0008061^molecular_function^chitin binding`GO:0006030^biological_process^chitin metabolic process	.
TRINITY_DN25138_c0_g1	-3.33658	6.17693e-09	1.1727e-07	.	.	TRINITY_DN25138_c0_g1::TRINITY_DN25138_c0_g1_i1::g.55310::m.55310	1596-1901[-]	.	.	.	.	.	.	.	.	.	.
TRINITY_DN27456_c2_g5	-2.30113	6.23654e-09	1.18271e-07	.	.	TRINITY_DN27456_c2_g5::TRINITY_DN27456_c2_g5_i1::g.244158::m.244158	1-210[-]	.	.	.	.	.	.	.	.	.	.
TRINITY_DN19276_c0_g1	-2.10252	6.69948e-09	1.25598e-07	.	.	.	.	.	.	.	.	.	.	.	.	.	.
TRINITY_DN27456_c2_g2	-2.29328	7.09392e-09	1.32416e-07	.	.	TRINITY_DN27456_c2_g2::TRINITY_DN27456_c2_g2_i1::g.244124::m.244124	1487-1696[+]	.	UniRef90_D7G056^UniRef90_D7G056^Q:1257-4,H:604-1031^50%ID^E:1.4e-108^.^.	.	.	.	.	.	.	.	.
TRINITY_DN27464_c10_g4	-3.1045	7.78725e-09	1.44186e-07	.	.	TRINITY_DN27464_c10_g4::TRINITY_DN27464_c10_g4_i1::g.245589::m.245589	2-268[+]	.	.	.	.	.	.	.	.	.	.
TRINITY_DN26644_c1_g1	-2.00901	8.04609e-09	1.48499e-07	.	.	.	.	.	.	.	.	.	.	.	.	.	.
TRINITY_DN26448_c9_g1	-2.44626	9.17914e-09	1.67437e-07	.	.	TRINITY_DN26448_c9_g1::TRINITY_DN26448_c9_g1_i1::g.92925::m.92925	2-325[+]	.	.	.	.	.	.	.	.	.	.
TRINITY_DN29558_c10_g1	-2.34879	9.66663e-09	1.754e-07	.	.	TRINITY_DN29558_c10_g1::TRINITY_DN29558_c10_g1_i1::g.524548::m.524548	143-448[-]	.	.	.	.	.	.	.	.	.	.
TRINITY_DN27526_c9_g1	-2.04305	9.68562e-09	1.75652e-07	.	.	.	.	.	.	.	.	.	.	.	.	.	.
TRINITY_DN29959_c5_g2	-2.80913	9.70189e-09	1.75854e-07	.	.	.	.	.	.	.	.	.	.	.	.	.	.
TRINITY_DN28385_c10_g1	-2.04577	1.24291e-08	2.21212e-07	.	.	TRINITY_DN28385_c10_g1::TRINITY_DN28385_c10_g1_i1::g.362474::m.362474	113-862[+]	.	UniRef90_D8LSS6^UniRef90_D8LSS6^Q:659-856,H:157-222^59.1%ID^E:1.8e-14^.^.	UniRef90_D8LSS6^UniRef90_D8LSS6^Q:55-248,H:31-222^43.6%ID^E:4.8e-24^.^.	.	.	.	.	.	.	.
TRINITY_DN27275_c7_g1	-2.3022	1.37372e-08	2.42747e-07	DPOLL_HUMAN^DPOLL_HUMAN^Q:94-1146,H:238-573^39.1%ID^E:3.2e-58^RecName: Full=DNA polymerase lambda {ECO:0000305};^Eukaryota; Metazoa; Chordata; Craniata; Vertebrata; Euteleostomi; Mammalia; Eutheria; Euarchontoglires; Primates; Haplorrhini; Catarrhini; Hominidae; Homo	.	TRINITY_DN27275_c7_g1::TRINITY_DN27275_c7_g1_i1::g.216307::m.216307	1-1155[+]	DPOLL_HUMAN^DPOLL_HUMAN^Q:32-382,H:238-573^42.2%ID^E:5e-66^RecName: Full=DNA polymerase lambda {ECO:0000305};^Eukaryota; Metazoa; Chordata; Craniata; Vertebrata; Euteleostomi; Mammalia; Eutheria; Euarchontoglires; Primates; Haplorrhini; Catarrhini; Hominidae; Homo	UniRef90_D7G2F8^UniRef90_D7G2F8^Q:40-1188,H:2-385^52.6%ID^E:7.3e-110^.^.	UniRef90_D7G2F8^UniRef90_D7G2F8^Q:14-384,H:2-373^57.5%ID^E:4.6e-119^.^.	PF14716.5^HHH_8^Helix-hairpin-helix domain^47-121^E:3.4e-08`PF10391.8^DNA_pol_lambd_f^Fingers domain of DNA polymerase lambda^144-192^E:6.1e-16`PF14792.5^DNA_pol_B_palm^DNA polymerase beta palm^195-306^E:8.5e-33`PF14791.5^DNA_pol_B_thumb^DNA polymerase beta thumb^313-382^E:8.9e-19	.	.	COG1796^DNA polymerase	KEGG:hsa:27343`KO:K03512	GO:0005654^cellular_component^nucleoplasm`GO:0005634^cellular_component^nucleus`GO:0051575^molecular_function^5'-deoxyribose-5-phosphate lyase activity`GO:0003677^molecular_function^DNA binding`GO:0003887^molecular_function^DNA-directed DNA polymerase activity`GO:0046872^molecular_function^metal ion binding`GO:0006287^biological_process^base-excision repair, gap-filling`GO:0071897^biological_proc…	GO:0003677^molecular_function^DNA binding`GO:0034061^molecular_function^DNA polymerase activity`GO:0005634^cellular_component^nucleus
TRINITY_DN30049_c8_g6	-2.40089	1.50288e-08	2.63934e-07	.	.	.	.	.	.	.	.	.	.	.	.	.	.
TRINITY_DN26341_c9_g2	-2.65831	1.5862e-08	2.77717e-07	IFT56_XENTR^IFT56_XENTR^Q:632-1747,H:27-399^63.7%ID^E:7e-136^RecName: Full=Intraflagellar transport protein 56 {ECO:0000250|UniProtKB:Q8BS45};^Eukaryota; Metazoa; Chordata; Craniata; Vertebrata; Euteleostomi; Amphibia; Batrachia; Anura; Pipoidea; Pipidae; Xenopodinae; Xenopus; Silurana	.	TRINITY_DN26341_c9_g2::TRINITY_DN26341_c9_g2_i1::g.78939::m.78939	533-1747[+]	IFT56_RAT^IFT56_RAT^Q:32-405,H:25-399^66%ID^E:2e-142^RecName: Full=Intraflagellar transport protein 56 {ECO:0000250|UniProtKB:Q8BS45};^Eukaryota; Metazoa; Chordata; Craniata; Vertebrata; Euteleostomi; Mammalia; Eutheria; Euarchontoglires; Glires; Rodentia; Myomorpha; Muroidea; Muridae; Murinae; Rattus	UniRef90_D8LBC6^UniRef90_D8LBC6^Q:632-1747,H:18-389^91.9%ID^E:9.9e-198^.^.	UniRef90_D8LBC6^UniRef90_D8LBC6^Q:17-405,H:1-389^93.8%ID^E:6.4e-212^.^.	PF13432.5^TPR_16^Tetratricopeptide repeat^39-91^E:0.004`PF12895.6^ANAPC3^Anaphase-promoting complex, cyclosome, subunit 3^60-120^E:3.3e-06`PF13174.5^TPR_6^Tetratricopeptide repeat^68-92^E:0.045`PF14559.5^TPR_19^Tetratricopeptide repeat^175-234^E:1.1e-05	.	.	ENOG410XRMP^tetratricopeptide repeat domain 26	KEGG:rno:500086`KO:K19685	GO:0005813^cellular_component^centrosome`GO:0036064^cellular_component^ciliary basal body`GO:0005929^cellular_component^cilium`GO:0030992^cellular_component^intraciliary transport particle B`GO:0060271^biological_process^cilium assembly`GO:0042073^biological_process^intraciliary transport`GO:0007224^biological_process^smoothened signaling pathway`GO:0007286^biological_process^spermatid development	GO:0005515^molecular_function^protein binding
TRINITY_DN27238_c6_g11	-2.56762	1.86839e-08	3.22211e-07	.	.	TRINITY_DN27238_c6_g11::TRINITY_DN27238_c6_g11_i1::g.204214::m.204214	300-503[-]	.	.	.	.	.	.	.	.	.	.
TRINITY_DN45685_c0_g1	-2.91809	2.06997e-08	3.54312e-07	.	.	.	.	.	.	.	.	.	.	.	.	.	.
TRINITY_DN27822_c3_g2	-2.20499	2.09963e-08	3.59033e-07	.	.	TRINITY_DN27822_c3_g2::TRINITY_DN27822_c3_g2_i1::g.295445::m.295445	2-271[-]	.	UniRef90_D8LKQ6^UniRef90_D8LKQ6^Q:265-2,H:123-210^62.5%ID^E:5.5e-23^.^.	UniRef90_D8LKQ6^UniRef90_D8LKQ6^Q:3-90,H:123-210^62.5%ID^E:5.5e-23^.^.	.	.	.	.	.	.	.
TRINITY_DN26977_c7_g2	-2.27599	2.18821e-08	3.71964e-07	.	.	TRINITY_DN26977_c7_g2::TRINITY_DN26977_c7_g2_i1::g.172990::m.172990	80-388[+]	.	.	.	.	.	.	.	.	.	.
TRINITY_DN26712_c5_g2	-2.56856	2.24035e-08	3.79889e-07	.	.	TRINITY_DN26712_c5_g2::TRINITY_DN26712_c5_g2_i1::g.133933::m.133933	354-854[+]	.	UniRef90_D8LQU6^UniRef90_D8LQU6^Q:465-848,H:75-201^32%ID^E:3.8e-09^.^.	UniRef90_S4VVM5^UniRef90_S4VVM5^Q:119-167,H:97-144^59.2%ID^E:1e-06^.^.	.	.	.	.	.	.	.
TRINITY_DN28715_c3_g1	-3.29305	2.84692e-08	4.72962e-07	.	.	.	.	.	.	.	.	.	.	.	.	.	.
TRINITY_DN29154_c0_g1	-3.19682	3.00861e-08	4.97663e-07	.	.	TRINITY_DN29154_c0_g1::TRINITY_DN29154_c0_g1_i1::g.467410::m.467410	1-219[+]	.	.	.	.	.	.	.	.	.	.
TRINITY_DN30627_c3_g1	-2.12858	4.01115e-08	6.4642e-07	PTR36_ARATH^PTR36_ARATH^Q:196-708,H:42-209^35.7%ID^E:9.8e-26^RecName: Full=Probable peptide/nitrate transporter At3g43790;^Eukaryota; Viridiplantae; Streptophyta; Embryophyta; Tracheophyta; Spermatophyta; Magnoliophyta; eudicotyledons; Gunneridae; Pentapetalae; rosids; malvids; Brassicales; Brassicaceae; Camelineae; Arabidopsis	.	TRINITY_DN30627_c3_g1::TRINITY_DN30627_c3_g1_i1::g.650247::m.650247	1-1716[+]	PTR36_ARATH^PTR36_ARATH^Q:66-506,H:42-439^28.8%ID^E:5.4e-40^RecName: Full=Probable peptide/nitrate transporter At3g43790;^Eukaryota; Viridiplantae; Streptophyta; Embryophyta; Tracheophyta; Spermatophyta; Magnoliophyta; eudicotyledons; Gunneridae; Pentapetalae; rosids; malvids; Brassicales; Brassicaceae; Camelineae; Arabidopsis	UniRef90_D8LJK9^UniRef90_D8LJK9^Q:304-1608,H:7-475^42.8%ID^E:9.3e-92^.^.	UniRef90_D8LJX7^UniRef90_D8LJX7^Q:175-544,H:3-381^48.1%ID^E:6.7e-90^.^.	PF07690.15^MFS_1^Major Facilitator Superfamily^66-496^E:5.5e-22`PF00083.23^Sugar_tr^Sugar (and other) transporter^101-264^E:6.6e-06	.	ExpAA=227.62^PredHel=10^Topology=i64-86o101-123i136-158o236-258i345-367o387-406i413-432o442-464i485-507o517-539i	ENOG410XSE0^Major Facilitator superfamily	KEGG:ath:AT3G43790	GO:0016021^cellular_component^integral component of membrane`GO:0009705^cellular_component^plant-type vacuole membrane`GO:0005886^cellular_component^plasma membrane`GO:0022821^molecular_function^potassium ion antiporter activity`GO:0090333^biological_process^regulation of stomatal closure`GO:0009624^biological_process^response to nematode	GO:0055085^biological_process^transmembrane transport`GO:0016021^cellular_component^integral component of membrane`GO:0022857^molecular_function^transmembrane transporter activity
TRINITY_DN36817_c0_g1	-2.65778	4.98793e-08	7.87979e-07	ASB5_HUMAN^ASB5_HUMAN^Q:1511-1020,H:130-287^32.1%ID^E:7.5e-13^RecName: Full=Ankyrin repeat and SOCS box protein 5;^Eukaryota; Metazoa; Chordata; Craniata; Vertebrata; Euteleostomi; Mammalia; Eutheria; Euarchontoglires; Primates; Haplorrhini; Catarrhini; Hominidae; Homo	.	TRINITY_DN36817_c0_g1::TRINITY_DN36817_c0_g1_i1::g.664485::m.664485	267-3731[-]	ANR44_MOUSE^ANR44_MOUSE^Q:681-935,H:569-825^30%ID^E:3.7e-19^RecName: Full=Serine/threonine-protein phosphatase 6 regulatory ankyrin repeat subunit B;^Eukaryota; Metazoa; Chordata; Craniata; Vertebrata; Euteleostomi; Mammalia; Eutheria; Euarchontoglires; Glires; Rodentia; Myomorpha; Muroidea; Muridae; Murinae; Mus; Mus	UniRef90_D8LBF5^UniRef90_D8LBF5^Q:2984-270,H:1-855^53.5%ID^E:2.7e-227^.^.	UniRef90_D8LBF5^UniRef90_D8LBF5^Q:250-1154,H:1-855^62%ID^E:3.9e-270^.^.	PF12796.6^Ank_2^Ankyrin repeats (3 copies)^684-770^E:1.2e-09`PF12796.6^Ank_2^Ankyrin repeats (3 copies)^744-808^E:1.4e-07`PF12796.6^Ank_2^Ankyrin repeats (3 copies)^786-877^E:4.2e-10`PF13637.5^Ank_4^Ankyrin repeats (many copies)^812-868^E:2.8e-05`PF12796.6^Ank_2^Ankyrin repeats (3 copies)^816-905^E:3.2e-07`PF13857.5^Ank_5^Ankyrin repeats (many copies)^841-888^E:4.2e-07`PF00397.25^WW^WW domain^108…	.	.	COG0666^Ankyrin Repeat	KEGG:mmu:329154`KO:K15503	.	GO:0005515^molecular_function^protein binding
TRINITY_DN26761_c4_g1	-2.7674	5.15927e-08	8.11695e-07	.	.	TRINITY_DN26761_c4_g1::TRINITY_DN26761_c4_g1_i1::g.139061::m.139061	278-871[-]	.	UniRef90_D8LF96^UniRef90_D8LF96^Q:787-341,H:10-152^56.4%ID^E:1.4e-35^.^.	UniRef90_D8LF96^UniRef90_D8LF96^Q:29-177,H:10-152^63.1%ID^E:2.8e-43^.^.	.	.	.	.	.	.	.
TRINITY_DN26439_c10_g2	-2.33436	5.73375e-08	8.9189e-07	.	.	.	.	.	.	.	.	.	.	.	.	.	.
TRINITY_DN29153_c7_g1	-2.16082	5.81518e-08	9.03208e-07	.	.	.	.	.	.	.	.	.	.	.	.	.	.
TRINITY_DN29927_c2_g4	-3.40382	6.36933e-08	9.79002e-07	.	.	.	.	.	.	.	.	.	.	.	.	.	.
TRINITY_DN26538_c8_g2	-3.14312	6.76693e-08	1.03422e-06	.	.	TRINITY_DN26538_c8_g2::TRINITY_DN26538_c8_g2_i1::g.106614::m.106614	117-581[-]	.	.	.	.	.	ExpAA=34.03^PredHel=2^Topology=i7-26o31-48i	.	.	.	.
TRINITY_DN27087_c6_g5	-2.04922	7.00232e-08	1.06658e-06	.	.	.	.	.	.	.	.	.	.	.	.	.	.
TRINITY_DN28319_c11_g1	-2.20048	8.09776e-08	1.21781e-06	.	.	.	.	.	.	.	.	.	.	.	.	.	.
TRINITY_DN30583_c3_g1	-2.06037	8.17545e-08	1.22896e-06	.	.	.	.	.	.	.	.	.	.	.	.	.	.
TRINITY_DN55506_c0_g1	-2.04509	8.39476e-08	1.25808e-06	.	.	TRINITY_DN55506_c0_g1::TRINITY_DN55506_c0_g1_i1::g.698545::m.698545	2-577[+]	.	UniRef90_D7FI43^UniRef90_D7FI43^Q:8-421,H:361-480^49.3%ID^E:1.4e-20^.^.	UniRef90_D7FI43^UniRef90_D7FI43^Q:3-157,H:361-494^49.7%ID^E:2.6e-22^.^.	.	.	.	.	.	.	.
TRINITY_DN28641_c17_g1	-2.32758	8.68592e-08	1.29743e-06	.	.	TRINITY_DN28641_c17_g1::TRINITY_DN28641_c17_g1_i1::g.406352::m.406352	3-302[-]	.	.	.	.	.	.	.	.	.	.
TRINITY_DN28235_c7_g2	-2.07856	1.01299e-07	1.49534e-06	.	.	.	.	.	.	.	.	.	.	.	.	.	.
TRINITY_DN16636_c0_g1	-2.7151	1.19739e-07	1.74806e-06	.	.	.	.	.	UniRef90_D7FL48^UniRef90_D7FL48^Q:397-263,H:514-562^61.2%ID^E:6.2e-07^.^.	.	.	.	.	.	.	.	.
TRINITY_DN28092_c6_g1	-3.38512	1.32704e-07	1.92024e-06	.	.	TRINITY_DN28092_c6_g1::TRINITY_DN28092_c6_g1_i1::g.332174::m.332174	707-1984[-]	.	UniRef90_D7FJN0^UniRef90_D7FJN0^Q:1879-743,H:34-431^54%ID^E:5.1e-117^.^.	UniRef90_D7FJN0^UniRef90_D7FJN0^Q:21-424,H:19-441^53.4%ID^E:6.9e-124^.^.	.	.	.	.	.	.	.
TRINITY_DN27552_c7_g10	-2.9863	1.39597e-07	2.01408e-06	.	.	TRINITY_DN27552_c7_g10::TRINITY_DN27552_c7_g10_i1::g.257056::m.257056	515-976[+]	.	UniRef90_D7FX30^UniRef90_D7FX30^Q:629-925,H:174-272^48.5%ID^E:1.1e-16^.^.	UniRef90_D7FX30^UniRef90_D7FX30^Q:39-137,H:174-272^56.6%ID^E:2.5e-23^.^.	.	.	ExpAA=66.15^PredHel=3^Topology=o32-54i75-97o112-134i	.	.	.	.
TRINITY_DN29752_c13_g1	-2.0052	1.42272e-07	2.04923e-06	.	.	TRINITY_DN29752_c13_g1::TRINITY_DN29752_c13_g1_i1::g.546840::m.546840	335-1702[-]	.	UniRef90_D7G0C4^UniRef90_D7G0C4^Q:1042-677,H:399-509^42.3%ID^E:2.7e-14^.^.	UniRef90_D7G0C4^UniRef90_D7G0C4^Q:14-422,H:188-579^34.4%ID^E:7.1e-26^.^.	.	.	.	.	.	.	.
TRINITY_DN29470_c3_g1	-2.10661	1.72288e-07	2.43773e-06	.	.	.	.	.	.	.	.	.	.	.	.	.	.
TRINITY_DN27182_c3_g1	-2.52753	1.87449e-07	2.636e-06	CAO_CHLRE^CAO_CHLRE^Q:1338-2432,H:279-606^24.4%ID^E:1.8e-11^RecName: Full=Chlorophyllide a oxygenase, chloroplastic;^Eukaryota; Viridiplantae; Chlorophyta; Chlorophyceae; Chlamydomonadales; Chlamydomonadaceae; Chlamydomonas	.	TRINITY_DN27182_c3_g1::TRINITY_DN27182_c3_g1_i1::g.201765::m.201765	3370-3804[+]	.	UniRef90_K8YPQ6^UniRef90_K8YPQ6^Q:1389-2594,H:263-647^46%ID^E:1.6e-99^.^.	UniRef90_D8LGX3^UniRef90_D8LGX3^Q:34-136,H:526-628^83.5%ID^E:1.2e-43^.^.	PF04755.11^PAP_fibrillin^PAP_fibrillin^94-121^E:4.1e-08	.	.	.	.	.	.
TRINITY_DN29421_c9_g1	-2.13578	1.91039e-07	2.68209e-06	.	.	TRINITY_DN29421_c9_g1::TRINITY_DN29421_c9_g1_i1::g.504457::m.504457	2-154[+]	.	.	.	.	.	.	.	.	.	.
TRINITY_DN28799_c13_g3	-2.2126	2.2879e-07	3.16184e-06	.	.	.	.	.	.	.	.	.	.	.	.	.	.
TRINITY_DN26805_c8_g1	-2.00884	2.29501e-07	3.16622e-06	.	.	.	.	.	.	.	.	.	.	.	.	.	.
TRINITY_DN29051_c0_g2	-2.58749	2.69599e-07	3.66261e-06	.	.	TRINITY_DN29051_c0_g2::TRINITY_DN29051_c0_g2_i1::g.459274::m.459274	3-263[+]	.	.	.	.	.	.	.	.	.	.
TRINITY_DN29412_c3_g3	-2.10797	2.82931e-07	3.82649e-06	.	.	TRINITY_DN29412_c3_g3::TRINITY_DN29412_c3_g3_i1::g.506647::m.506647	3-731[+]	.	UniRef90_D7FQA8^UniRef90_D7FQA8^Q:174-722,H:118-303^50%ID^E:3.3e-37^.^.	UniRef90_D7FQA8^UniRef90_D7FQA8^Q:23-240,H:83-303^60.8%ID^E:5.6e-54^.^.	.	.	.	.	.	.	.
TRINITY_DN25258_c0_g1	-2.01003	2.83569e-07	3.83274e-06	.	.	TRINITY_DN25258_c0_g1::TRINITY_DN25258_c0_g1_i1::g.56609::m.56609	468-689[+]	.	UniRef90_A7S580^UniRef90_A7S580^Q:791-474,H:429-534^28.3%ID^E:3.8e-07^.^.	.	.	.	.	.	.	.	.
TRINITY_DN26751_c10_g9	-2.03213	2.88374e-07	3.88548e-06	.	.	TRINITY_DN26751_c10_g9::TRINITY_DN26751_c10_g9_i1::g.139578::m.139578	2-883[+]	.	UniRef90_D7FPB3^UniRef90_D7FPB3^Q:2-883,H:367-621^29.2%ID^E:4.5e-13^.^.	UniRef90_D7FPB3^UniRef90_D7FPB3^Q:1-294,H:367-621^45.3%ID^E:1.2e-39^.^.	.	.	.	.	.	.	.
TRINITY_DN28253_c2_g12	-2.06377	2.95751e-07	3.97091e-06	.	.	.	.	.	.	.	.	.	.	.	.	.	.
TRINITY_DN28027_c5_g1	-2.59688	3.38265e-07	4.46855e-06	.	.	.	.	.	.	.	.	.	.	.	.	.	.
TRINITY_DN20480_c0_g1	-2.56581	3.46758e-07	4.57197e-06	.	.	TRINITY_DN20480_c0_g1::TRINITY_DN20480_c0_g1_i1::g.35381::m.35381	107-340[-]	.	.	.	.	.	.	.	.	.	.
TRINITY_DN29012_c2_g1	-2.87907	3.74604e-07	4.89601e-06	.	.	.	.	.	.	.	.	.	.	.	.	.	.
TRINITY_DN17269_c0_g1	-2.84061	4.11468e-07	5.3113e-06	.	.	.	.	.	.	.	.	.	.	.	.	.	.
TRINITY_DN29360_c2_g1	-2.68029	4.48618e-07	5.75846e-06	.	.	.	.	.	.	.	.	.	.	.	.	.	.
TRINITY_DN26844_c4_g4	-2.14194	4.91565e-07	6.2561e-06	.	.	TRINITY_DN26844_c4_g4::TRINITY_DN26844_c4_g4_i1::g.148875::m.148875	1-1275[+]	.	UniRef90_D7FIV8^UniRef90_D7FIV8^Q:220-1260,H:1-359^49.3%ID^E:1.8e-82^.^.	UniRef90_D7FIV8^UniRef90_D7FIV8^Q:74-420,H:1-359^49.3%ID^E:5.9e-83^.^.	.	.	.	.	.	.	.
TRINITY_DN28140_c5_g2	-2.32186	5.8043e-07	7.29275e-06	.	.	.	.	.	.	.	.	.	.	.	.	.	.
TRINITY_DN29990_c0_g1	-2.23779	5.89445e-07	7.38984e-06	.	.	.	.	.	.	.	.	.	.	.	.	.	.
TRINITY_DN30127_c5_g7	-2.27247	5.99764e-07	7.49737e-06	.	.	.	.	.	.	.	.	.	.	.	.	.	.
TRINITY_DN27604_c2_g3	-2.64756	6.07005e-07	7.57415e-06	.	.	TRINITY_DN27604_c2_g3::TRINITY_DN27604_c2_g3_i1::g.264730::m.264730	2-265[-]	.	UniRef90_D7FNF3^UniRef90_D7FNF3^Q:24-284,H:404-490^82.8%ID^E:5.1e-33^.^.	.	.	.	.	.	.	.	.
TRINITY_DN28386_c8_g1	-2.01184	6.2529e-07	7.78539e-06	.	.	.	.	.	.	.	.	.	.	.	.	.	.
TRINITY_DN22159_c0_g1	-2.35133	6.4481e-07	7.99634e-06	.	.	TRINITY_DN22159_c0_g1::TRINITY_DN22159_c0_g1_i1::g.41530::m.41530	1126-1482[-]	.	UniRef90_D7G122^UniRef90_D7G122^Q:723-1145,H:6-146^39.7%ID^E:3.1e-23^.^.	.	.	.	.	.	.	.	.
TRINITY_DN26732_c6_g3	-2.49683	6.52824e-07	8.08146e-06	.	.	TRINITY_DN26732_c6_g3::TRINITY_DN26732_c6_g3_i1::g.136290::m.136290	631-930[+]	.	.	.	.	.	.	.	.	.	.
TRINITY_DN26818_c2_g1	-2.59016	6.67809e-07	8.24621e-06	.	.	TRINITY_DN26818_c2_g1::TRINITY_DN26818_c2_g1_i1::g.151443::m.151443	417-605[-]	.	.	.	.	.	ExpAA=22.66^PredHel=1^Topology=o4-26i	.	.	.	.
TRINITY_DN29734_c4_g5	-2.39274	6.83228e-07	8.4215e-06	.	.	TRINITY_DN29734_c4_g5::TRINITY_DN29734_c4_g5_i1::g.544918::m.544918	110-799[-]	.	.	.	.	.	ExpAA=39.75^PredHel=1^Topology=i13-35o	.	.	.	.
TRINITY_DN27899_c7_g2	-2.1896	7.48784e-07	9.12182e-06	.	.	.	.	.	.	.	.	.	.	.	.	.	.
TRINITY_DN28530_c7_g2	-2.30295	8.74139e-07	1.05482e-05	.	.	TRINITY_DN28530_c7_g2::TRINITY_DN28530_c7_g2_i1::g.389021::m.389021	52-285[-]	.	UniRef90_A0A182ZWZ6^UniRef90_A0A182ZWZ6^Q:964-803,H:28-81^55.6%ID^E:3.4e-06^.^.	.	.	.	ExpAA=21.39^PredHel=1^Topology=i32-54o	.	.	.	.
TRINITY_DN28844_c1_g1	-2.5965	9.97949e-07	1.18839e-05	.	.	TRINITY_DN28844_c1_g1::TRINITY_DN28844_c1_g1_i1::g.434539::m.434539	2-211[+]	.	UniRef90_Q7XAJ7^UniRef90_Q7XAJ7^Q:2-211,H:138-207^78.6%ID^E:3e-24^.^.	UniRef90_Q7XAJ7^UniRef90_Q7XAJ7^Q:1-70,H:138-207^78.6%ID^E:3e-24^.^.	.	.	.	.	.	.	.
TRINITY_DN29353_c0_g1	-2.17001	1.01109e-06	1.20155e-05	.	.	TRINITY_DN29353_c0_g1::TRINITY_DN29353_c0_g1_i1::g.497785::m.497785	3-191[+]	.	.	.	.	.	.	.	.	.	.
TRINITY_DN28919_c11_g3	-2.32777	1.02808e-06	1.21964e-05	.	.	.	.	.	.	.	.	.	.	.	.	.	.
TRINITY_DN28164_c6_g1	-2.61978	1.17966e-06	1.38231e-05	.	.	TRINITY_DN28164_c6_g1::TRINITY_DN28164_c6_g1_i1::g.343964::m.343964	1-1056[+]	.	.	.	.	.	.	.	.	.	.
TRINITY_DN46912_c0_g1	-2.07373	1.19597e-06	1.40048e-05	.	.	.	.	.	.	.	.	.	.	.	.	.	.
TRINITY_DN27103_c10_g1	-2.00883	1.24402e-06	1.44788e-05	.	.	TRINITY_DN27103_c10_g1::TRINITY_DN27103_c10_g1_i1::g.192223::m.192223	770-931[-]	.	.	.	.	.	ExpAA=19.97^PredHel=1^Topology=i7-29o	.	.	.	.
TRINITY_DN51436_c0_g1	-2.30451	1.36931e-06	1.57876e-05	.	.	TRINITY_DN51436_c0_g1::TRINITY_DN51436_c0_g1_i1::g.690783::m.690783	2-202[+]	.	.	.	.	.	.	.	.	.	.
TRINITY_DN4425_c0_g1	-2.50144	1.37008e-06	1.57912e-05	.	.	TRINITY_DN4425_c0_g1::TRINITY_DN4425_c0_g1_i1::g.8114::m.8114	3-1403[+]	CFA69_MOUSE^CFA69_MOUSE^Q:20-125,H:585-690^32.7%ID^E:5.3e-09^RecName: Full=Cilia- and flagella-associated protein 69 {ECO:0000312|MGI:MGI:2443778};^Eukaryota; Metazoa; Chordata; Craniata; Vertebrata; Euteleostomi; Mammalia; Eutheria; Euarchontoglires; Glires; Rodentia; Myomorpha; Muroidea; Muridae; Murinae; Mus; Mus	UniRef90_D8LNJ1^UniRef90_D8LNJ1^Q:6-1160,H:883-1287^54.3%ID^E:5.1e-100^.^.	UniRef90_D8LNJ1^UniRef90_D8LNJ1^Q:2-386,H:883-1287^58.5%ID^E:3.9e-112^.^.	.	.	.	ENOG410XTAP^chromosome 7 open reading frame 63	KEGG:mmu:207686	.	.
TRINITY_DN7442_c0_g1	-2.01181	1.41521e-06	1.62515e-05	.	.	.	.	.	.	.	.	.	.	.	.	.	.
TRINITY_DN20048_c0_g1	-2.14756	1.58781e-06	1.80052e-05	.	.	TRINITY_DN20048_c0_g1::TRINITY_DN20048_c0_g1_i1::g.33731::m.33731	506-757[+]	.	.	.	.	.	ExpAA=22.50^PredHel=1^Topology=i53-75o	.	.	.	.
TRINITY_DN10350_c0_g1	-2.95783	1.67641e-06	1.89043e-05	.	.	TRINITY_DN10350_c0_g1::TRINITY_DN10350_c0_g1_i1::g.17864::m.17864	550-741[+]	.	.	.	.	.	.	.	.	.	.
TRINITY_DN29477_c4_g2	-2.45787	1.6841e-06	1.89786e-05	.	.	TRINITY_DN29477_c4_g2::TRINITY_DN29477_c4_g2_i1::g.514454::m.514454	304-546[+]	.	.	.	.	.	.	.	.	.	.
TRINITY_DN21417_c0_g1	-2.08768	1.70848e-06	1.92282e-05	.	.	TRINITY_DN21417_c0_g1::TRINITY_DN21417_c0_g1_i1::g.38824::m.38824	3-353[+]	.	UniRef90_D8LSS6^UniRef90_D8LSS6^Q:6-296,H:272-392^49.6%ID^E:6.7e-18^.^.	UniRef90_D8LSS6^UniRef90_D8LSS6^Q:2-98,H:272-392^49.6%ID^E:3.1e-18^.^.	PF05725.11^FNIP^FNIP Repeat^15-56^E:1e-06	.	.	.	.	.	.
TRINITY_DN27738_c4_g1	-2.82964	1.95311e-06	2.17469e-05	.	.	.	.	.	.	.	.	.	.	.	.	.	.
TRINITY_DN29034_c6_g2	-2.25921	1.99697e-06	2.22087e-05	.	.	TRINITY_DN29034_c6_g2::TRINITY_DN29034_c6_g2_i1::g.458922::m.458922	88-363[-]	.	.	.	.	.	.	.	.	.	.
TRINITY_DN27236_c3_g2	-2.42915	2.10038e-06	2.32215e-05	.	.	.	.	.	.	.	.	.	.	.	.	.	.
TRINITY_DN26725_c3_g2	-2.47007	2.11779e-06	2.3369e-05	.	.	TRINITY_DN26725_c3_g2::TRINITY_DN26725_c3_g2_i1::g.135906::m.135906	592-789[-]	.	.	.	.	.	.	.	.	.	.
TRINITY_DN30314_c2_g3	-2.09423	2.40228e-06	2.60327e-05	.	.	TRINITY_DN30314_c2_g3::TRINITY_DN30314_c2_g3_i1::g.619283::m.619283	388-687[-]	.	.	UniRef90_D7FME3^UniRef90_D7FME3^Q:5-92,H:572-651^54.3%ID^E:8.1e-07^.^.	.	.	.	.	.	.	.
TRINITY_DN28355_c7_g1	-2.28609	2.58427e-06	2.77777e-05	.	.	TRINITY_DN28355_c7_g1::TRINITY_DN28355_c7_g1_i1::g.370815::m.370815	211-375[-]	.	.	.	.	.	.	.	.	.	.
TRINITY_DN26830_c2_g1	-2.17176	2.74473e-06	2.93104e-05	.	.	.	.	.	.	.	.	.	.	.	.	.	.
TRINITY_DN30286_c4_g1	-2.22955	3.05024e-06	3.22527e-05	.	.	.	.	.	.	.	.	.	.	.	.	.	.
TRINITY_DN38600_c0_g1	-2.33007	3.06608e-06	3.23706e-05	.	.	.	.	.	.	.	.	.	.	.	.	.	.
TRINITY_DN28781_c4_g11	-2.07123	3.12511e-06	3.29131e-05	.	.	TRINITY_DN28781_c4_g11::TRINITY_DN28781_c4_g11_i1::g.426510::m.426510	2-496[+]	.	.	.	.	.	.	.	.	.	.
TRINITY_DN28826_c3_g5	-2.59052	3.43487e-06	3.58465e-05	.	.	TRINITY_DN28826_c3_g5::TRINITY_DN28826_c3_g5_i1::g.433014::m.433014	296-523[+]	.	.	.	.	.	.	.	.	.	.
TRINITY_DN20783_c0_g1	-2.89843	3.59482e-06	3.72897e-05	.	.	TRINITY_DN20783_c0_g1::TRINITY_DN20783_c0_g1_i1::g.36564::m.36564	69-227[+]	.	.	.	.	.	ExpAA=19.97^PredHel=1^Topology=o33-51i	.	.	.	.
TRINITY_DN29436_c0_g1	-2.22377	3.90976e-06	4.01576e-05	.	.	TRINITY_DN29436_c0_g1::TRINITY_DN29436_c0_g1_i1::g.509874::m.509874	290-1264[+]	.	UniRef90_D8LSV4^UniRef90_D8LSV4^Q:419-1249,H:38-316^56.3%ID^E:1e-87^.^.	UniRef90_D8LSV4^UniRef90_D8LSV4^Q:12-320,H:8-316^53.1%ID^E:2.1e-88^.^.	PF03407.15^Nucleotid_trans^Nucleotide-diphospho-sugar transferase^124-257^E:1.5e-11	.	.	.	.	.	.
TRINITY_DN26976_c9_g3	-2.58093	4.04291e-06	4.13648e-05	.	.	TRINITY_DN26976_c9_g3::TRINITY_DN26976_c9_g3_i1::g.173757::m.173757	358-753[+]	.	.	.	.	.	ExpAA=57.77^PredHel=3^Topology=i28-45o60-79i100-122o	.	.	.	.
TRINITY_DN29603_c4_g1	-2.32351	4.37969e-06	4.43103e-05	.	.	.	.	.	.	.	.	.	.	.	.	.	.
TRINITY_DN27466_c6_g1	-2.02219	4.4796e-06	4.52546e-05	.	.	.	.	.	.	.	.	.	.	.	.	.	.
TRINITY_DN28675_c7_g2	-2.10116	4.79619e-06	4.79465e-05	.	.	.	.	.	.	.	.	.	.	.	.	.	.
TRINITY_DN28318_c5_g1	-2.1672	5.42102e-06	5.35862e-05	.	.	.	.	.	.	.	.	.	.	.	.	.	.
TRINITY_DN28138_c8_g3	-2.74047	6.10696e-06	5.9603e-05	GFAT_MIMIV^GFAT_MIMIV^Q:1861-725,H:246-601^38.2%ID^E:3.6e-56^RecName: Full=Probable glutamine--fructose-6-phosphate aminotransferase [isomerizing];^Viruses; dsDNA viruses, no RNA stage; Mimiviridae; Mimivirus	.	TRINITY_DN28138_c8_g3::TRINITY_DN28138_c8_g3_i1::g.340218::m.340218	704-1951[-]	GFAT_MIMIV^GFAT_MIMIV^Q:31-409,H:246-601^38.2%ID^E:2.3e-56^RecName: Full=Probable glutamine--fructose-6-phosphate aminotransferase [isomerizing];^Viruses; dsDNA viruses, no RNA stage; Mimiviridae; Mimivirus	UniRef90_D8LI63^UniRef90_D8LI63^Q:1951-722,H:248-657^71%ID^E:5e-158^.^.	UniRef90_D8LI63^UniRef90_D8LI63^Q:1-410,H:248-657^71%ID^E:4.2e-158^.^.	PF01380.21^SIS^SIS domain^80-207^E:1.3e-15`PF01380.21^SIS^SIS domain^264-396^E:3.1e-17	.	.	.	KEGG:vg:9925259`KO:K00820	GO:0097367^molecular_function^carbohydrate derivative binding`GO:0004360^molecular_function^glutamine-fructose-6-phosphate transaminase (isomerizing) activity`GO:0006541^biological_process^glutamine metabolic process`GO:0006048^biological_process^UDP-N-acetylglucosamine biosynthetic process	GO:0097367^molecular_function^carbohydrate derivative binding`GO:1901135^biological_process^carbohydrate derivative metabolic process
TRINITY_DN28431_c9_g7	-2.0366	6.90187e-06	6.63763e-05	.	.	TRINITY_DN28431_c9_g7::TRINITY_DN28431_c9_g7_i1::g.381683::m.381683	1608-1781[+]	KINH_CAEEL^KINH_CAEEL^Q:32-58,H:73-99^77.8%ID^E:5.7e-06^RecName: Full=Kinesin heavy chain;^Eukaryota; Metazoa; Ecdysozoa; Nematoda; Chromadorea; Rhabditida; Rhabditoidea; Rhabditidae; Peloderinae; Caenorhabditis	.	.	PF00225.22^Kinesin^Kinesin motor domain^31-58^E:2.6e-11`PF16796.4^Microtub_bd^Microtubule binding^35-58^E:3.3e-07	.	.	COG5059^Kinesin family member	KEGG:cel:CELE_R05D3.7`KO:K10396	GO:0005737^cellular_component^cytoplasm`GO:0016938^cellular_component^kinesin I complex`GO:0005874^cellular_component^microtubule`GO:0043005^cellular_component^neuron projection`GO:0005635^cellular_component^nuclear envelope`GO:0045202^cellular_component^synapse`GO:0005524^molecular_function^ATP binding`GO:0008574^molecular_function^ATP-dependent microtubule motor activity, plus-end-directed`GO:0…	GO:0003777^molecular_function^microtubule motor activity`GO:0005524^molecular_function^ATP binding`GO:0008017^molecular_function^microtubule binding`GO:0007018^biological_process^microtubule-based movement
TRINITY_DN29424_c3_g2	-2.65098	7.4387e-06	7.0984e-05	.	.	.	.	.	.	.	.	.	.	.	.	.	.
TRINITY_DN27414_c11_g1	-2.13579	7.78617e-06	7.39107e-05	.	.	.	.	.	.	.	.	.	.	.	.	.	.
TRINITY_DN29978_c7_g1	-2.43604	7.87235e-06	7.46165e-05	.	.	TRINITY_DN29978_c7_g1::TRINITY_DN29978_c7_g1_i1::g.574066::m.574066	171-392[+]	.	.	.	.	.	.	.	.	.	.
TRINITY_DN30086_c6_g2	-2.46549	8.51938e-06	8.00543e-05	.	.	.	.	.	.	.	.	.	.	.	.	.	.
TRINITY_DN30077_c4_g2	-2.34411	8.68448e-06	8.14279e-05	.	.	.	.	.	.	.	.	.	.	.	.	.	.
TRINITY_DN27262_c6_g3	-2.15585	9.54129e-06	8.84978e-05	.	.	TRINITY_DN27262_c6_g3::TRINITY_DN27262_c6_g3_i1::g.214267::m.214267	435-707[-]	.	.	.	.	.	.	.	.	.	.
TRINITY_DN30003_c2_g4	-2.44924	1.24559e-05	0.000111598	.	.	.	.	.	.	.	.	.	.	.	.	.	.
TRINITY_DN27432_c4_g4	-2.14759	1.3221e-05	0.000117502	.	.	TRINITY_DN27432_c4_g4::TRINITY_DN27432_c4_g4_i1::g.234417::m.234417	2-256[-]	.	.	.	.	.	.	.	.	.	.
TRINITY_DN30464_c1_g4	-2.08327	1.3898e-05	0.000122632	.	.	.	.	.	.	.	.	.	.	.	.	.	.
TRINITY_DN28081_c8_g4	-2.02034	1.39747e-05	0.000123214	.	.	.	.	.	.	.	.	.	.	.	.	.	.
TRINITY_DN28630_c8_g1	-2.16902	1.42898e-05	0.000125414	.	.	TRINITY_DN28630_c8_g1::TRINITY_DN28630_c8_g1_i1::g.407858::m.407858	2-220[+]	.	.	.	.	.	.	.	.	.	.
TRINITY_DN38311_c0_g1	-2.6456	1.82231e-05	0.000155343	.	.	.	.	.	.	.	.	.	.	.	.	.	.
TRINITY_DN28649_c1_g2	-2.04525	2.0611e-05	0.000173508	.	.	TRINITY_DN28649_c1_g2::TRINITY_DN28649_c1_g2_i1::g.404651::m.404651	2-322[+]	.	UniRef90_D7FZR9^UniRef90_D7FZR9^Q:8-322,H:299-403^47.6%ID^E:3.3e-22^.^.	UniRef90_D7FZR9^UniRef90_D7FZR9^Q:3-107,H:299-403^47.6%ID^E:3.3e-22^.^.	PF01490.17^Aa_trans^Transmembrane amino acid transporter protein^24-97^E:2.1e-06	.	ExpAA=43.21^PredHel=2^Topology=o26-48i61-83o	.	.	.	.
TRINITY_DN29747_c6_g1	-2.19771	2.23309e-05	0.000185897	.	.	TRINITY_DN29747_c6_g1::TRINITY_DN29747_c6_g1_i1::g.546101::m.546101	1-546[+]	.	UniRef90_Q7XAK0^UniRef90_Q7XAK0^Q:1-543,H:86-266^90.6%ID^E:1.3e-90^.^.	UniRef90_Q7XAK0^UniRef90_Q7XAK0^Q:1-181,H:86-266^90.6%ID^E:4.3e-91^.^.	PF13229.5^Beta_helix^Right handed beta helix region^2-77^E:9.6e-11`PF05048.12^NosD^Periplasmic copper-binding protein (NosD)^13-134^E:9.2e-11	.	.	.	.	.	.
TRINITY_DN30580_c6_g1	-2.19162	2.3696e-05	0.000195653	.	.	.	.	.	.	.	.	.	.	.	.	.	.
TRINITY_DN29501_c1_g13	-2.03718	2.39057e-05	0.000197194	.	.	.	.	.	.	.	.	.	.	.	.	.	.
TRINITY_DN26629_c10_g1	-2.02134	2.43255e-05	0.000200274	.	.	.	.	.	.	.	.	.	.	.	.	.	.
TRINITY_DN27456_c2_g11	-2.26826	2.49177e-05	0.000204807	.	.	TRINITY_DN27456_c2_g11::TRINITY_DN27456_c2_g11_i1::g.244263::m.244263	3-1193[+]	.	UniRef90_D8LD68^UniRef90_D8LD68^Q:3-569,H:272-481^65.7%ID^E:3.7e-72^.^.	UniRef90_D8LD68^UniRef90_D8LD68^Q:1-189,H:272-481^72.9%ID^E:4.7e-82^.^.	.	.	.	.	.	.	.
TRINITY_DN28995_c5_g3	-2.26285	2.75762e-05	0.000223458	.	.	TRINITY_DN28995_c5_g3::TRINITY_DN28995_c5_g3_i1::g.452021::m.452021	3-401[+]	.	UniRef90_D8LLR6^UniRef90_D8LLR6^Q:3-311,H:125-227^76.7%ID^E:9.1e-31^.^.	UniRef90_D8LLR6^UniRef90_D8LLR6^Q:1-103,H:125-227^76.7%ID^E:3.7e-31^.^.	.	.	.	.	.	.	.
TRINITY_DN26632_c6_g10	-2.12366	2.78627e-05	0.000225568	.	.	TRINITY_DN26632_c6_g10::TRINITY_DN26632_c6_g10_i1::g.121858::m.121858	945-1103[+]	.	UniRef90_D7G6K5^UniRef90_D7G6K5^Q:44-937,H:92-412^53.4%ID^E:5.5e-85^.^.	.	.	.	ExpAA=17.15^PredHel=1^Topology=o20-34i	.	.	.	.
TRINITY_DN30077_c4_g3	-2.2204	2.89738e-05	0.000233247	.	.	.	.	.	.	.	.	.	.	.	.	.	.
TRINITY_DN27038_c5_g7	-2.06609	2.98281e-05	0.00023913	.	.	.	.	.	.	.	.	.	.	.	.	.	.
TRINITY_DN29747_c7_g1	-2.09262	3.06353e-05	0.000244281	.	.	TRINITY_DN29747_c7_g1::TRINITY_DN29747_c7_g1_i1::g.546122::m.546122	2-439[+]	.	.	.	.	.	ExpAA=32.85^PredHel=1^Topology=o10-32i	.	.	.	.
TRINITY_DN27229_c10_g3	-2.07654	3.12761e-05	0.000248872	.	.	.	.	.	.	.	.	.	.	.	.	.	.
TRINITY_DN26976_c9_g4	-2.66642	3.25306e-05	0.000257701	.	.	TRINITY_DN26976_c9_g4::TRINITY_DN26976_c9_g4_i1::g.173760::m.173760	3-473[+]	.	.	.	.	.	ExpAA=29.52^PredHel=1^Topology=o36-58i	.	.	.	.
TRINITY_DN24068_c0_g1	-2.13276	3.35651e-05	0.000264459	.	.	.	.	.	.	.	.	.	.	.	.	.	.
TRINITY_DN28160_c6_g1	-2.06626	3.57206e-05	0.00027908	.	.	TRINITY_DN28160_c6_g1::TRINITY_DN28160_c6_g1_i1::g.334596::m.334596	1-279[+]	.	.	.	.	.	.	.	.	.	.
TRINITY_DN27973_c5_g7	-2.12135	3.87677e-05	0.000299825	.	.	TRINITY_DN27973_c5_g7::TRINITY_DN27973_c5_g7_i1::g.314071::m.314071	834-1121[-]	.	.	.	.	.	.	.	.	.	.
TRINITY_DN28295_c7_g4	-2.61172	4.02643e-05	0.000309868	.	.	TRINITY_DN28295_c7_g4::TRINITY_DN28295_c7_g4_i1::g.361435::m.361435	3-392[+]	.	UniRef90_D7FZE3^UniRef90_D7FZE3^Q:464-3,H:251-391^46.8%ID^E:3e-21^.^.	.	.	.	.	.	.	.	.
TRINITY_DN27297_c9_g1	-2.07277	5.0513e-05	0.00037703	.	.	TRINITY_DN27297_c9_g1::TRINITY_DN27297_c9_g1_i1::g.218745::m.218745	307-483[-]	.	UniRef90_D7FM74^UniRef90_D7FM74^Q:504-343,H:147-200^57.4%ID^E:8.8e-08^.^.	.	.	.	.	.	.	.	.
TRINITY_DN30625_c4_g1	-2.13478	6.42855e-05	0.00046365	.	.	TRINITY_DN30625_c4_g1::TRINITY_DN30625_c4_g1_i1::g.650397::m.650397	591-839[-]	.	.	.	.	.	.	.	.	.	.
TRINITY_DN26867_c4_g3	-2.10939	6.43262e-05	0.000463749	.	.	.	.	.	.	.	.	.	.	.	.	.	.
TRINITY_DN45554_c0_g1	-2.1989	6.59158e-05	0.000473623	.	.	.	.	.	.	.	.	.	.	.	.	.	.
TRINITY_DN30227_c2_g1	-2.05895	8.05601e-05	0.000563904	.	.	TRINITY_DN30227_c2_g1::TRINITY_DN30227_c2_g1_i1::g.606183::m.606183	434-661[-]	.	.	.	.	.	.	.	.	.	.
TRINITY_DN49480_c0_g1	-2.306	0.000105252	0.00070907	.	.	TRINITY_DN49480_c0_g1::TRINITY_DN49480_c0_g1_i1::g.687526::m.687526	255-464[+]	.	UniRef90_D7G113^UniRef90_D7G113^Q:3-152,H:555-604^78%ID^E:2.1e-14^.^.	.	.	.	.	.	.	.	.
TRINITY_DN20881_c0_g1	-2.00114	0.000120957	0.000800491	.	.	TRINITY_DN20881_c0_g1::TRINITY_DN20881_c0_g1_i1::g.36934::m.36934	464-625[+]	.	.	.	.	.	ExpAA=36.75^PredHel=2^Topology=i7-26o30-52i	.	.	.	.

## Sheet: Spits_0_30_vs_8_30_0_30_DOWN
geneId	log2FoldChange	pvalue	padj	sprot_Top_BLASTX_hit	RNAMMER	prot_id	prot_coords	sprot_Top_BLASTP_hit	uniref90_BLASTX	uniref90_BLASTP	Pfam	SignalP	TmHMM	eggnog	Kegg	gene_ontology_blast	gene_ontology_pfam
TRINITY_DN27782_c8_g1	3.6522	3.01816e-81	1.02361e-76	.	.	TRINITY_DN27782_c8_g1::TRINITY_DN27782_c8_g1_i1::g.289218::m.289218	2-847[-]	.	.	.	.	.	.	.	.	.	.
TRINITY_DN27306_c9_g5	3.63742	6.66553e-62	7.53538e-58	.	.	TRINITY_DN27306_c9_g5::TRINITY_DN27306_c9_g5_i1::g.222400::m.222400	52-528[+]	.	.	.	.	.	.	.	.	.	.
TRINITY_DN29544_c0_g4	3.05802	9.50819e-56	6.4494e-52	.	.	TRINITY_DN29544_c0_g4::TRINITY_DN29544_c0_g4_i1::g.521955::m.521955	3-248[+]	.	UniRef90_D8LC87^UniRef90_D8LC87^Q:1829-972,H:273-564^45.3%ID^E:1.5e-50^.^.	.	.	.	.	.	.	.	.
TRINITY_DN29904_c11_g4	2.49351	2.79327e-50	1.0526e-46	.	.	TRINITY_DN29904_c11_g4::TRINITY_DN29904_c11_g4_i1::g.566363::m.566363	438-599[-]	.	.	.	.	.	ExpAA=21.24^PredHel=1^Topology=i12-34o	.	.	.	.
TRINITY_DN28988_c5_g3	2.27064	2.091e-49	7.09163e-46	PGK_PROM3^PGK_PROM3^Q:720-199,H:226-399^67.8%ID^E:1e-61^RecName: Full=Phosphoglycerate kinase {ECO:0000255|HAMAP-Rule:MF_00145};^Bacteria; Cyanobacteria; Synechococcales; Prochloraceae; Prochlorococcus	.	TRINITY_DN28988_c5_g3::TRINITY_DN28988_c5_g3_i1::g.450901::m.450901	187-720[-]	PGK_PROM3^PGK_PROM3^Q:1-174,H:226-399^75.3%ID^E:1.3e-69^RecName: Full=Phosphoglycerate kinase {ECO:0000255|HAMAP-Rule:MF_00145};^Bacteria; Cyanobacteria; Synechococcales; Prochloraceae; Prochlorococcus	UniRef90_D8LEV5^UniRef90_D8LEV5^Q:720-190,H:311-485^78%ID^E:3e-68^.^.	UniRef90_D8LEV5^UniRef90_D8LEV5^Q:1-177,H:311-485^85.9%ID^E:3.5e-77^.^.	PF00162.18^PGK^Phosphoglycerate kinase^1-165^E:6.7e-64	.	.	.	KEGG:pmf:P9303_27971`KO:K00927	GO:0005737^cellular_component^cytoplasm`GO:0005524^molecular_function^ATP binding`GO:0004618^molecular_function^phosphoglycerate kinase activity`GO:0006096^biological_process^glycolytic process	GO:0004618^molecular_function^phosphoglycerate kinase activity`GO:0006096^biological_process^glycolytic process
TRINITY_DN36366_c0_g1	2.94205	9.70446e-47	2.05704e-43	.	.	.	.	.	.	.	.	.	.	.	.	.	.
TRINITY_DN26409_c3_g3	2.01409	2.25809e-42	4.25461e-39	.	.	TRINITY_DN26409_c3_g3::TRINITY_DN26409_c3_g3_i1::g.86755::m.86755	1900-2667[-]	.	UniRef90_D7G4K4^UniRef90_D7G4K4^Q:2508-1915,H:21-217^56.1%ID^E:1.9e-54^.^.	UniRef90_D7G4K4^UniRef90_D7G4K4^Q:43-251,H:11-217^55.5%ID^E:8.3e-56^.^.	PF06468.12^Spond_N^Spondin_N^65-190^E:3.7e-05	.	ExpAA=17.30^PredHel=1^Topology=o28-50i	.	.	.	.
TRINITY_DN26728_c7_g1	3.0386	9.0521e-42	1.6158e-38	.	.	TRINITY_DN26728_c7_g1::TRINITY_DN26728_c7_g1_i1::g.135236::m.135236	221-730[-]	.	UniRef90_D7FQW4^UniRef90_D7FQW4^Q:601-224,H:93-214^57.1%ID^E:2.7e-32^.^.	UniRef90_D7FQW4^UniRef90_D7FQW4^Q:44-169,H:93-214^72.2%ID^E:2.2e-44^.^.	PF04930.14^FUN14^FUN14 family^68-164^E:6.9e-09	.	.	.	.	.	.
TRINITY_DN30449_c7_g8	2.82504	1.37294e-41	2.32817e-38	.	.	TRINITY_DN30449_c7_g8::TRINITY_DN30449_c7_g8_i1::g.626572::m.626572	1102-1251[+]	.	UniRef90_D8LMW2^UniRef90_D8LMW2^Q:2-685,H:80-304^37.4%ID^E:1.7e-26^.^.	.	.	.	.	.	.	.	.
TRINITY_DN26728_c5_g7	2.67757	2.73422e-41	4.21505e-38	.	.	TRINITY_DN26728_c5_g7::TRINITY_DN26728_c5_g7_i1::g.135182::m.135182	250-600[-]	.	UniRef90_D7FQW4^UniRef90_D7FQW4^Q:143-316,H:21-76^67.2%ID^E:5.5e-11^.^.	.	.	.	.	.	.	.	.
TRINITY_DN26859_c7_g1	2.13405	5.07797e-40	7.17581e-37	.	.	.	.	.	.	.	.	.	.	.	.	.	.
TRINITY_DN27868_c16_g1	3.03473	2.80818e-38	3.80957e-35	.	.	TRINITY_DN27868_c16_g1::TRINITY_DN27868_c16_g1_i1::g.301698::m.301698	175-711[-]	.	.	.	.	.	ExpAA=21.36^PredHel=1^Topology=o54-76i	.	.	.	.
TRINITY_DN28988_c5_g2	2.12615	1.06899e-37	1.29481e-34	PGKH_CHLRE^PGKH_CHLRE^Q:2-490,H:130-292^73%ID^E:5.3e-65^RecName: Full=Phosphoglycerate kinase, chloroplastic;^Eukaryota; Viridiplantae; Chlorophyta; Chlorophyceae; Chlamydomonadales; Chlamydomonadaceae; Chlamydomonas	.	TRINITY_DN28988_c5_g2::TRINITY_DN28988_c5_g2_i1::g.450897::m.450897	2-490[+]	PGKH_CHLRE^PGKH_CHLRE^Q:1-163,H:130-292^73%ID^E:5.3e-65^RecName: Full=Phosphoglycerate kinase, chloroplastic;^Eukaryota; Viridiplantae; Chlorophyta; Chlorophyceae; Chlamydomonadales; Chlamydomonadaceae; Chlamydomonas	UniRef90_D8LEV5^UniRef90_D8LEV5^Q:2-490,H:155-317^94.5%ID^E:2.3e-80^.^.	UniRef90_D8LEV5^UniRef90_D8LEV5^Q:1-163,H:155-317^94.5%ID^E:2.3e-80^.^.	PF00162.18^PGK^Phosphoglycerate kinase^3-163^E:1.8e-67	.	.	COG0126^phosphoglycerate kinase	.	GO:0009507^cellular_component^chloroplast`GO:0005524^molecular_function^ATP binding`GO:0004618^molecular_function^phosphoglycerate kinase activity`GO:0006096^biological_process^glycolytic process`GO:0019253^biological_process^reductive pentose-phosphate cycle	GO:0004618^molecular_function^phosphoglycerate kinase activity`GO:0006096^biological_process^glycolytic process
TRINITY_DN59342_c0_g1	3.68522	1.84715e-35	1.74017e-32	.	.	.	.	.	.	.	.	.	.	.	.	.	.
TRINITY_DN27323_c14_g1	4.34683	3.08753e-35	2.8301e-32	.	.	TRINITY_DN27323_c14_g1::TRINITY_DN27323_c14_g1_i1::g.224848::m.224848	241-456[-]	.	UniRef90_D8LDW6^UniRef90_D8LDW6^Q:456-262,H:159-225^61.2%ID^E:5.5e-15^.^.	UniRef90_D8LDW6^UniRef90_D8LDW6^Q:1-65,H:159-225^61.2%ID^E:3.4e-15^.^.	.	.	.	.	.	.	.
TRINITY_DN27700_c4_g1	2.20059	5.79641e-35	5.1733e-32	.	.	.	.	.	.	.	.	.	.	.	.	.	.
TRINITY_DN27659_c3_g1	2.01129	1.02864e-33	8.30624e-31	.	.	TRINITY_DN27659_c3_g1::TRINITY_DN27659_c3_g1_i1::g.275572::m.275572	1-336[-]	.	.	UniRef90_A0A0M0K432^UniRef90_A0A0M0K432^Q:32-93,H:240-302^54%ID^E:5.3e-07^.^.	PF00397.25^WW^WW domain^42-71^E:8.6e-09	.	.	.	.	.	GO:0005515^molecular_function^protein binding
TRINITY_DN17990_c0_g1	3.80595	2.37007e-33	1.82684e-30	.	.	TRINITY_DN17990_c0_g1::TRINITY_DN17990_c0_g1_i1::g.28751::m.28751	3-1118[-]	.	UniRef90_D8LN93^UniRef90_D8LN93^Q:1058-174,H:606-898^35.6%ID^E:7.1e-24^.^.	UniRef90_D8LN89^UniRef90_D8LN89^Q:8-321,H:2012-2346^34.3%ID^E:9e-27^.^.	.	.	ExpAA=49.74^PredHel=1^Topology=o264-286i	.	.	.	.
TRINITY_DN30160_c3_g1	2.66938	6.05259e-32	4.27653e-29	.	.	.	.	.	.	.	.	.	.	.	.	.	.
TRINITY_DN29722_c5_g1	2.25572	6.10386e-31	4.22474e-28	.	.	TRINITY_DN29722_c5_g1::TRINITY_DN29722_c5_g1_i1::g.544310::m.544310	557-751[+]	.	.	.	.	.	.	.	.	.	.
TRINITY_DN30986_c0_g1	3.16158	3.35277e-30	2.22959e-27	.	.	TRINITY_DN30986_c0_g1::TRINITY_DN30986_c0_g1_i1::g.653691::m.653691	1-315[-]	.	.	.	.	.	ExpAA=51.88^PredHel=2^Topology=i7-29o44-66i	.	.	.	.
TRINITY_DN29681_c6_g1	3.12082	7.98321e-30	5.20674e-27	.	.	.	.	.	.	.	.	.	.	.	.	.	.
TRINITY_DN30068_c4_g1	2.28085	4.78844e-29	3.0074e-26	.	.	TRINITY_DN30068_c4_g1::TRINITY_DN30068_c4_g1_i1::g.586352::m.586352	833-985[-]	.	.	.	.	.	.	.	.	.	.
TRINITY_DN4352_c0_g1	3.90288	1.92223e-28	1.12401e-25	.	.	TRINITY_DN4352_c0_g1::TRINITY_DN4352_c0_g1_i1::g.7863::m.7863	3-161[+]	.	UniRef90_D8LN89^UniRef90_D8LN89^Q:623-75,H:2603-2781^38.5%ID^E:3.7e-22^.^.	.	.	.	.	.	.	.	.
TRINITY_DN26951_c6_g6	3.18103	3.15419e-28	1.81313e-25	.	.	TRINITY_DN26951_c6_g6::TRINITY_DN26951_c6_g6_i1::g.171137::m.171137	112-555[+]	.	.	UniRef90_D7G1F8^UniRef90_D7G1F8^Q:1-146,H:1-192^33.2%ID^E:4.7e-11^.^.	.	.	.	.	.	.	.
TRINITY_DN29579_c3_g8	3.51024	6.78117e-28	3.77022e-25	CTR1_ARATH^CTR1_ARATH^Q:2639-1584,H:475-806^31.3%ID^E:1.6e-30^RecName: Full=Serine/threonine-protein kinase CTR1 {ECO:0000303|PubMed:8431946};^Eukaryota; Viridiplantae; Streptophyta; Embryophyta; Tracheophyta; Spermatophyta; Magnoliophyta; eudicotyledons; Gunneridae; Pentapetalae; rosids; malvids; Brassicales; Brassicaceae; Camelineae; Arabidopsis	.	TRINITY_DN29579_c3_g8::TRINITY_DN29579_c3_g8_i1::g.525536::m.525536	1366-1560[+]	.	UniRef90_D8LAU2^UniRef90_D8LAU2^Q:2750-1566,H:2-388^64.1%ID^E:2.5e-139^.^.	.	.	.	.	.	.	.	.
TRINITY_DN27189_c12_g5	3.14407	1.58853e-27	8.41794e-25	.	.	TRINITY_DN27189_c12_g5::TRINITY_DN27189_c12_g5_i1::g.202283::m.202283	1-243[+]	.	.	.	PF02071.19^NSF^Aromatic-di-Alanine (AdAR) repeat^1-8^E:370`PF02071.19^NSF^Aromatic-di-Alanine (AdAR) repeat^15-23^E:440`PF02071.19^NSF^Aromatic-di-Alanine (AdAR) repeat^29-36^E:570`PF02071.19^NSF^Aromatic-di-Alanine (AdAR) repeat^43-50^E:160`PF02071.19^NSF^Aromatic-di-Alanine (AdAR) repeat^57-64^E:720	.	.	.	.	.	.
TRINITY_DN24356_c0_g1	2.92537	8.33003e-27	4.1546e-24	.	.	TRINITY_DN24356_c0_g1::TRINITY_DN24356_c0_g1_i1::g.50071::m.50071	334-720[-]	.	.	.	.	.	.	.	.	.	.
TRINITY_DN60965_c0_g1	3.69457	9.27941e-27	4.56103e-24	.	.	TRINITY_DN60965_c0_g1::TRINITY_DN60965_c0_g1_i1::g.708404::m.708404	2-1114[+]	MUC2_HUMAN^MUC2_HUMAN^Q:2-371,H:1418-1725^31.6%ID^E:1e-07^RecName: Full=Mucin-2;^Eukaryota; Metazoa; Chordata; Craniata; Vertebrata; Euteleostomi; Mammalia; Eutheria; Euarchontoglires; Primates; Haplorrhini; Catarrhini; Hominidae; Homo	.	UniRef90_UPI000704172D^UniRef90_UPI000704172D^Q:2-369,H:1624-1976^33.4%ID^E:9e-11^.^.	.	.	.	ENOG410YA0C^C8 domain	.	GO:0005796^cellular_component^Golgi lumen`GO:0070702^cellular_component^inner mucus layer`GO:0070703^cellular_component^outer mucus layer`GO:0005886^cellular_component^plasma membrane`GO:0030277^biological_process^maintenance of gastrointestinal epithelium`GO:0016266^biological_process^O-glycan processing`GO:0002223^biological_process^stimulatory C-type lectin receptor signaling pathway	.
TRINITY_DN27104_c10_g5	2.39424	1.21602e-26	5.89161e-24	.	.	TRINITY_DN27104_c10_g5::TRINITY_DN27104_c10_g5_i1::g.191125::m.191125	725-892[+]	.	.	.	.	.	.	.	.	.	.
TRINITY_DN26896_c6_g4	2.95183	2.32931e-26	1.11266e-23	.	.	TRINITY_DN26896_c6_g4::TRINITY_DN26896_c6_g4_i1::g.160466::m.160466	1-396[+]	.	.	.	.	.	ExpAA=27.49^PredHel=1^Topology=o10-32i	.	.	.	.
TRINITY_DN18353_c0_g1	2.78971	2.53443e-26	1.19382e-23	.	.	.	.	.	.	.	.	.	.	.	.	.	.
TRINITY_DN25054_c0_g1	2.05018	2.65213e-26	1.23215e-23	BETA_RHILW^BETA_RHILW^Q:245-1612,H:5-444^37%ID^E:2.7e-69^RecName: Full=Oxygen-dependent choline dehydrogenase {ECO:0000255|HAMAP-Rule:MF_00750};^Bacteria; Proteobacteria; Alphaproteobacteria; Rhizobiales; Rhizobiaceae; Rhizobium/Agrobacterium group; Rhizobium	.	TRINITY_DN25054_c0_g1::TRINITY_DN25054_c0_g1_i1::g.54613::m.54613	2-1672[+]	BETA_RHILW^BETA_RHILW^Q:82-537,H:5-444^37.6%ID^E:4e-72^RecName: Full=Oxygen-dependent choline dehydrogenase {ECO:0000255|HAMAP-Rule:MF_00750};^Bacteria; Proteobacteria; Alphaproteobacteria; Rhizobiales; Rhizobiaceae; Rhizobium/Agrobacterium group; Rhizobium	UniRef90_D7FW40^UniRef90_D7FW40^Q:83-1627,H:4-523^79.2%ID^E:3.9e-240^.^.	UniRef90_D7FW40^UniRef90_D7FW40^Q:28-542,H:4-523^81.3%ID^E:7.6e-248^.^.	PF00732.18^GMC_oxred_N^GMC oxidoreductase^81-373^E:3.9e-77`PF05199.12^GMC_oxred_C^GMC oxidoreductase^476-539^E:2.9e-08	.	.	COG2303^oxidoreductase	KEGG:rlt:Rleg2_0776`KO:K00108	GO:0008802^molecular_function^betaine-aldehyde dehydrogenase activity`GO:0008812^molecular_function^choline dehydrogenase activity`GO:0050660^molecular_function^flavin adenine dinucleotide binding`GO:0019285^biological_process^glycine betaine biosynthetic process from choline	GO:0016614^molecular_function^oxidoreductase activity, acting on CH-OH group of donors`GO:0050660^molecular_function^flavin adenine dinucleotide binding`GO:0055114^biological_process^oxidation-reduction process
TRINITY_DN29257_c4_g1	2.50609	9.74639e-26	4.34933e-23	.	.	TRINITY_DN29257_c4_g1::TRINITY_DN29257_c4_g1_i1::g.487853::m.487853	1775-1930[-]	.	.	.	.	.	.	.	.	.	.
TRINITY_DN28554_c7_g2	3.32483	3.43199e-25	1.47337e-22	.	.	TRINITY_DN28554_c7_g2::TRINITY_DN28554_c7_g2_i1::g.398271::m.398271	302-3031[+]	.	UniRef90_D7G0B0^UniRef90_D7G0B0^Q:914-3031,H:35-756^51.2%ID^E:5.9e-190^.^.	UniRef90_D7G0B0^UniRef90_D7G0B0^Q:152-910,H:13-756^51.6%ID^E:2.1e-194^.^.	.	.	ExpAA=18.75^PredHel=1^Topology=i45-64o	.	.	.	.
TRINITY_DN29257_c4_g2	2.52486	7.0434e-25	2.9491e-22	.	.	TRINITY_DN29257_c4_g2::TRINITY_DN29257_c4_g2_i1::g.487857::m.487857	2-172[+]	.	.	.	.	.	.	.	.	.	.
TRINITY_DN28715_c1_g1	2.11362	1.90521e-24	7.51339e-22	.	.	TRINITY_DN28715_c1_g1::TRINITY_DN28715_c1_g1_i1::g.417704::m.417704	212-1372[+]	.	UniRef90_D7G4F9^UniRef90_D7G4F9^Q:233-919,H:7-232^37.1%ID^E:5.4e-32^.^.	UniRef90_D7G4F9^UniRef90_D7G4F9^Q:8-236,H:7-232^38.4%ID^E:1.6e-34^.^.	.	.	.	.	.	.	.
TRINITY_DN26805_c7_g4	2.92626	2.71883e-24	1.03606e-21	.	.	TRINITY_DN26805_c7_g4::TRINITY_DN26805_c7_g4_i1::g.149079::m.149079	3-344[+]	.	.	.	.	.	.	.	.	.	.
TRINITY_DN25821_c0_g2	3.39996	2.55392e-23	8.9295e-21	.	.	TRINITY_DN25821_c0_g2::TRINITY_DN25821_c0_g2_i1::g.63188::m.63188	1-894[-]	.	UniRef90_A0A084G4Y4^UniRef90_A0A084G4Y4^Q:894-244,H:1015-1222^31.3%ID^E:6.1e-10^.^.	UniRef90_D8M8U2^UniRef90_D8M8U2^Q:1-298,H:53-346^35.4%ID^E:7e-14^.^.	.	.	.	.	.	.	.
TRINITY_DN22253_c0_g3	2.49911	4.36083e-23	1.49391e-20	Y2446_ARATH^Y2446_ARATH^Q:294-509,H:187-259^39.7%ID^E:2.3e-06^RecName: Full=Uncharacterized protein At2g34460, chloroplastic;^Eukaryota; Viridiplantae; Streptophyta; Embryophyta; Tracheophyta; Spermatophyta; Magnoliophyta; eudicotyledons; Gunneridae; Pentapetalae; rosids; malvids; Brassicales; Brassicaceae; Camelineae; Arabidopsis	.	TRINITY_DN22253_c0_g3::TRINITY_DN22253_c0_g3_i1::g.41839::m.41839	3-551[+]	Y2446_ARATH^Y2446_ARATH^Q:98-169,H:187-259^39.7%ID^E:2.1e-06^RecName: Full=Uncharacterized protein At2g34460, chloroplastic;^Eukaryota; Viridiplantae; Streptophyta; Embryophyta; Tracheophyta; Spermatophyta; Magnoliophyta; eudicotyledons; Gunneridae; Pentapetalae; rosids; malvids; Brassicales; Brassicaceae; Camelineae; Arabidopsis	UniRef90_D7FIH3^UniRef90_D7FIH3^Q:3-536,H:670-866^70.1%ID^E:6.7e-69^.^.	UniRef90_D7FIH3^UniRef90_D7FIH3^Q:1-178,H:670-866^77.2%ID^E:1.7e-79^.^.	PF13460.5^NAD_binding_10^NAD(P)H-binding^58-157^E:1.8e-11	.	.	COG0702^epimerase dehydratase	KEGG:ath:AT2G34460	GO:0009507^cellular_component^chloroplast`GO:0009941^cellular_component^chloroplast envelope`GO:0009534^cellular_component^chloroplast thylakoid`GO:0009535^cellular_component^chloroplast thylakoid membrane`GO:0005622^cellular_component^intracellular`GO:0010287^cellular_component^plastoglobule	.
TRINITY_DN26956_c5_g2	2.09516	8.55063e-23	2.89995e-20	.	.	.	.	.	.	.	.	.	.	.	.	.	.
TRINITY_DN28398_c4_g1	2.46904	1.17006e-22	3.85268e-20	SLIT2_HUMAN^SLIT2_HUMAN^Q:3349-3654,H:567-665^37.3%ID^E:1.7e-10^RecName: Full=Slit homolog 2 protein;^Eukaryota; Metazoa; Chordata; Craniata; Vertebrata; Euteleostomi; Mammalia; Eutheria; Euarchontoglires; Primates; Haplorrhini; Catarrhini; Hominidae; Homo	.	TRINITY_DN28398_c4_g1::TRINITY_DN28398_c4_g1_i1::g.374407::m.374407	3391-3681[+]	SLIT2_HUMAN^SLIT2_HUMAN^Q:4-88,H:584-665^40%ID^E:3.2e-09^RecName: Full=Slit homolog 2 protein;^Eukaryota; Metazoa; Chordata; Craniata; Vertebrata; Euteleostomi; Mammalia; Eutheria; Euarchontoglires; Primates; Haplorrhini; Catarrhini; Hominidae; Homo	UniRef90_D7G7F2^UniRef90_D7G7F2^Q:3343-3699,H:267-381^43.7%ID^E:4.5e-15^.^.	UniRef90_D7G7F2^UniRef90_D7G7F2^Q:1-95,H:283-373^45.3%ID^E:5.2e-11^.^.	PF13855.5^LRR_8^Leucine rich repeat^3-37^E:1.2e-07`PF00560.32^LRR_1^Leucine Rich Repeat^3-22^E:0.28`PF13306.5^LRR_5^Leucine rich repeats (6 copies)^4-72^E:0.0039`PF13855.5^LRR_8^Leucine rich repeat^27-87^E:4.7e-10`PF00560.32^LRR_1^Leucine Rich Repeat^27-49^E:1.1	.	.	COG4886^leucine Rich Repeat	KEGG:hsa:9353`KO:K06839	GO:0009986^cellular_component^cell surface`GO:0005737^cellular_component^cytoplasm`GO:0070062^cellular_component^extracellular exosome`GO:0005576^cellular_component^extracellular region`GO:0005615^cellular_component^extracellular space`GO:0016020^cellular_component^membrane`GO:0005886^cellular_component^plasma membrane`GO:0005509^molecular_function^calcium ion binding`GO:0005095^molecular_functio…	GO:0005515^molecular_function^protein binding
TRINITY_DN30122_c14_g1	2.54894	2.4941e-22	8.05594e-20	IFT46_HUMAN^IFT46_HUMAN^Q:852-1502,H:60-278^56.6%ID^E:2.7e-66^RecName: Full=Intraflagellar transport protein 46 homolog;^Eukaryota; Metazoa; Chordata; Craniata; Vertebrata; Euteleostomi; Mammalia; Eutheria; Euarchontoglires; Primates; Haplorrhini; Catarrhini; Hominidae; Homo	.	TRINITY_DN30122_c14_g1::TRINITY_DN30122_c14_g1_i1::g.594305::m.594305	156-1553[+]	IFT46_BOVIN^IFT46_BOVIN^Q:212-449,H:36-275^53.8%ID^E:1.1e-67^RecName: Full=Intraflagellar transport protein 46 homolog;^Eukaryota; Metazoa; Chordata; Craniata; Vertebrata; Euteleostomi; Mammalia; Eutheria; Laurasiatheria; Cetartiodactyla; Ruminantia; Pecora; Bovidae; Bovinae; Bos	UniRef90_D7G922^UniRef90_D7G922^Q:846-1550,H:213-444^87.2%ID^E:6.2e-115^.^.	UniRef90_D7G922^UniRef90_D7G922^Q:1-465,H:1-444^73.1%ID^E:1e-168^.^.	PF12317.7^IFT46_B_C^Intraflagellar transport complex B protein 46 C terminal^236-443^E:1.8e-89	.	.	ENOG410ZYJI^intraflagellar transport 46 homolog (Chlamydomonas)	KEGG:bta:505579`KO:K19682	GO:0005813^cellular_component^centrosome`GO:0005929^cellular_component^cilium`GO:0005737^cellular_component^cytoplasm`GO:0030992^cellular_component^intraciliary transport particle B`GO:0031514^cellular_component^motile cilium`GO:0060271^biological_process^cilium assembly`GO:0042073^biological_process^intraciliary transport`GO:0007224^biological_process^smoothened signaling pathway	GO:0042073^biological_process^intraciliary transport
TRINITY_DN26737_c11_g1	3.38325	6.99803e-22	2.21811e-19	.	.	.	.	.	.	.	.	.	.	.	.	.	.
TRINITY_DN29456_c4_g1	2.01231	7.08513e-22	2.22493e-19	.	.	.	.	.	.	.	.	.	.	.	.	.	.
TRINITY_DN25821_c0_g1	3.88694	4.22209e-21	1.2033e-18	.	.	TRINITY_DN25821_c0_g1::TRINITY_DN25821_c0_g1_i1::g.63183::m.63183	3-584[-]	.	UniRef90_D8M8U2^UniRef90_D8M8U2^Q:515-30,H:74-222^34.7%ID^E:1.2e-06^.^.	UniRef90_D8M8U2^UniRef90_D8M8U2^Q:3-192,H:49-256^37.1%ID^E:1.2e-14^.^.	.	.	.	.	.	.	.
TRINITY_DN1784_c0_g1	2.56112	6.90037e-21	1.8647e-18	.	.	TRINITY_DN1784_c0_g1::TRINITY_DN1784_c0_g1_i1::g.3412::m.3412	415-636[+]	.	UniRef90_D7FTT9^UniRef90_D7FTT9^Q:2230-1727,H:863-1032^38%ID^E:1.3e-21^.^.	.	.	.	.	.	.	.	.
TRINITY_DN24356_c1_g1	2.69576	8.12851e-21	2.1707e-18	.	.	TRINITY_DN24356_c1_g1::TRINITY_DN24356_c1_g1_i1::g.50074::m.50074	1-276[-]	.	.	.	.	.	.	.	.	.	.
TRINITY_DN29094_c10_g1	2.54905	1.29458e-20	3.40355e-18	.	.	TRINITY_DN29094_c10_g1::TRINITY_DN29094_c10_g1_i1::g.454409::m.454409	129-1868[+]	.	.	.	.	.	ExpAA=86.41^PredHel=3^Topology=i13-35o45-62i182-204o	.	.	.	.
TRINITY_DN37019_c0_g1	3.62394	1.80819e-20	4.57649e-18	.	.	TRINITY_DN37019_c0_g1::TRINITY_DN37019_c0_g1_i1::g.664955::m.664955	79-276[+]	.	UniRef90_D8LDW5^UniRef90_D8LDW5^Q:79-276,H:1-70^51.4%ID^E:5.5e-10^.^.	UniRef90_D8LDW5^UniRef90_D8LDW5^Q:1-66,H:1-70^51.4%ID^E:5.1e-10^.^.	.	.	.	.	.	.	.
TRINITY_DN27444_c9_g8	2.13757	4.57451e-20	1.10032e-17	.	.	TRINITY_DN27444_c9_g8::TRINITY_DN27444_c9_g8_i1::g.242524::m.242524	430-738[+]	.	.	.	.	.	ExpAA=42.44^PredHel=2^Topology=i12-34o44-66i	.	.	.	.
TRINITY_DN54674_c0_g1	2.78593	6.65019e-20	1.58832e-17	.	.	TRINITY_DN54674_c0_g1::TRINITY_DN54674_c0_g1_i1::g.696959::m.696959	2-313[+]	.	.	.	.	.	.	.	.	.	.
TRINITY_DN22253_c0_g2	2.70772	9.85235e-20	2.27308e-17	.	.	TRINITY_DN22253_c0_g2::TRINITY_DN22253_c0_g2_i1::g.41835::m.41835	2-376[-]	.	UniRef90_D7FIH3^UniRef90_D7FIH3^Q:313-2,H:557-663^74.8%ID^E:2.4e-32^.^.	UniRef90_D7FIH3^UniRef90_D7FIH3^Q:2-125,H:529-663^65.9%ID^E:4.1e-32^.^.	PF13460.5^NAD_binding_10^NAD(P)H-binding^50-124^E:4.2e-07	.	.	.	.	.	.
TRINITY_DN28774_c4_g3	2.43904	1.59983e-19	3.59326e-17	.	.	.	.	.	.	.	.	.	.	.	.	.	.
TRINITY_DN29003_c7_g1	3.02926	4.82146e-19	1.022e-16	.	.	.	.	.	.	.	.	.	.	.	.	.	.
TRINITY_DN27226_c12_g1	2.53121	1.71894e-18	3.49089e-16	.	.	TRINITY_DN27226_c12_g1::TRINITY_DN27226_c12_g1_i1::g.211218::m.211218	2-331[+]	.	.	.	.	.	.	.	.	.	.
TRINITY_DN29141_c3_g5	2.39666	1.99812e-18	4.00983e-16	.	.	TRINITY_DN29141_c3_g5::TRINITY_DN29141_c3_g5_i1::g.476884::m.476884	3326-3745[+]	.	UniRef90_D7FTA2^UniRef90_D7FTA2^Q:3302-3727,H:834-984^51.7%ID^E:2.1e-33^.^.	UniRef90_D7FTA2^UniRef90_D7FTA2^Q:1-134,H:842-984^51%ID^E:2.9e-31^.^.	.	.	.	.	.	.	.
TRINITY_DN30460_c2_g1	2.25773	3.12318e-18	6.1943e-16	.	.	TRINITY_DN30460_c2_g1::TRINITY_DN30460_c2_g1_i1::g.635411::m.635411	2-205[+]	.	.	.	.	.	.	.	.	.	.
TRINITY_DN29581_c6_g1	2.03502	3.78588e-18	7.3792e-16	.	.	TRINITY_DN29581_c6_g1::TRINITY_DN29581_c6_g1_i1::g.518082::m.518082	55-522[-]	.	.	.	.	.	.	.	.	.	.
TRINITY_DN31165_c0_g1	2.52151	5.60949e-18	1.07484e-15	.	.	TRINITY_DN31165_c0_g1::TRINITY_DN31165_c0_g1_i1::g.654206::m.654206	3-308[+]	.	.	.	.	.	.	.	.	.	.
TRINITY_DN1441_c0_g1	2.95393	7.79423e-18	1.46856e-15	.	.	TRINITY_DN1441_c0_g1::TRINITY_DN1441_c0_g1_i1::g.2767::m.2767	2-223[+]	.	.	.	.	.	.	.	.	.	.
TRINITY_DN26357_c7_g8	2.21165	2.15616e-17	3.95276e-15	.	.	.	.	.	.	.	.	.	.	.	.	.	.
TRINITY_DN27240_c0_g1	2.2358	3.40689e-17	5.98676e-15	.	.	TRINITY_DN27240_c0_g1::TRINITY_DN27240_c0_g1_i1::g.203663::m.203663	791-1993[+]	MCPA_PSEPK^MCPA_PSEPK^Q:175-279,H:134-221^33.3%ID^E:2.1e-06^RecName: Full=Methyl-accepting chemotaxis protein McpA {ECO:0000305};^Bacteria; Proteobacteria; Gammaproteobacteria; Pseudomonadales; Pseudomonadaceae; Pseudomonas	UniRef90_D7FWV1^UniRef90_D7FWV1^Q:869-1987,H:93-470^47.3%ID^E:8.1e-79^.^.	UniRef90_D7FWV1^UniRef90_D7FWV1^Q:27-399,H:93-470^51.4%ID^E:1.5e-88^.^.	PF02743.17^dCache_1^Cache domain^171-284^E:3.1e-14	.	.	COG0840^Methyl-accepting chemotaxis	KEGG:ppu:PP_2249`KO:K03406	GO:0016021^cellular_component^integral component of membrane`GO:0005886^cellular_component^plasma membrane`GO:0004871^molecular_function^signal transducer activity`GO:0006935^biological_process^chemotaxis	.
TRINITY_DN29613_c0_g2	2.14361	8.60799e-17	1.45244e-14	.	.	TRINITY_DN29613_c0_g2::TRINITY_DN29613_c0_g2_i1::g.531254::m.531254	422-757[-]	.	.	.	.	.	.	.	.	.	.
TRINITY_DN1441_c0_g2	2.90975	3.73589e-16	5.67373e-14	.	.	.	.	.	.	.	.	.	.	.	.	.	.
TRINITY_DN26670_c14_g2	2.57883	5.29042e-16	7.66772e-14	.	.	.	.	.	.	.	.	.	.	.	.	.	.
TRINITY_DN51456_c0_g1	3.32769	6.29002e-16	8.96328e-14	.	.	TRINITY_DN51456_c0_g1::TRINITY_DN51456_c0_g1_i1::g.690878::m.690878	91-303[-]	.	.	.	.	.	.	.	.	.	.
TRINITY_DN42213_c0_g1	2.60066	2.92021e-15	3.85365e-13	.	.	TRINITY_DN42213_c0_g1::TRINITY_DN42213_c0_g1_i1::g.673982::m.673982	2-262[+]	.	.	.	.	.	.	.	.	.	.
TRINITY_DN28554_c7_g4	2.93283	3.14284e-15	4.09959e-13	.	.	TRINITY_DN28554_c7_g4::TRINITY_DN28554_c7_g4_i1::g.398283::m.398283	1-582[-]	.	UniRef90_D7G0A8^UniRef90_D7G0A8^Q:303-49,H:464-544^49.4%ID^E:8.9e-10^.^.	UniRef90_D7G0A8^UniRef90_D7G0A8^Q:1-178,H:402-544^33.9%ID^E:4.5e-14^.^.	.	.	.	.	.	.	.
TRINITY_DN51130_c0_g1	2.64755	1.57583e-14	1.88184e-12	.	.	.	.	.	.	.	.	.	.	.	.	.	.
TRINITY_DN29581_c6_g2	2.05381	2.07303e-14	2.42437e-12	.	.	TRINITY_DN29581_c6_g2::TRINITY_DN29581_c6_g2_i1::g.518086::m.518086	3-782[-]	.	UniRef90_D7FJ78^UniRef90_D7FJ78^Q:740-465,H:19-110^56.5%ID^E:1.1e-24^.^.	UniRef90_D7FJ78^UniRef90_D7FJ78^Q:15-106,H:19-110^56.5%ID^E:1.7e-24^.^.	PF03351.16^DOMON^DOMON domain^47-162^E:2.5e-13	.	.	.	.	.	.
TRINITY_DN27544_c8_g2	2.14409	2.16118e-14	2.51877e-12	.	.	TRINITY_DN27544_c8_g2::TRINITY_DN27544_c8_g2_i1::g.250749::m.250749	220-543[-]	.	.	.	.	.	ExpAA=21.86^PredHel=1^Topology=o42-64i	.	.	.	.
TRINITY_DN27516_c1_g2	2.5829	2.27614e-14	2.64368e-12	.	.	TRINITY_DN27516_c1_g2::TRINITY_DN27516_c1_g2_i1::g.251180::m.251180	53-250[+]	.	UniRef90_D7FRU1^UniRef90_D7FRU1^Q:262-768,H:1-178^55.6%ID^E:6.7e-45^.^.	.	.	.	.	.	.	.	.
TRINITY_DN27739_c1_g1	2.23446	3.66522e-14	4.17134e-12	.	.	.	.	.	.	.	.	.	.	.	.	.	.
TRINITY_DN29544_c0_g2	2.28975	4.15292e-14	4.67928e-12	.	.	TRINITY_DN29544_c0_g2::TRINITY_DN29544_c0_g2_i1::g.521950::m.521950	154-351[-]	.	.	.	.	.	.	.	.	.	.
TRINITY_DN27476_c1_g3	2.18264	5.925e-14	6.56687e-12	GSO1_ARATH^GSO1_ARATH^Q:147-503,H:205-323^48.7%ID^E:3.2e-22^RecName: Full=LRR receptor-like serine/threonine-protein kinase GSO1 {ECO:0000303|PubMed:18088309};^Eukaryota; Viridiplantae; Streptophyta; Embryophyta; Tracheophyta; Spermatophyta; Magnoliophyta; eudicotyledons; Gunneridae; Pentapetalae; rosids; malvids; Brassicales; Brassicaceae; Camelineae; Arabidopsis	.	TRINITY_DN27476_c1_g3::TRINITY_DN27476_c1_g3_i1::g.239067::m.239067	3332-3505[+]	.	UniRef90_D8LKS5^UniRef90_D8LKS5^Q:144-3290,H:106-1153^42%ID^E:5e-216^.^.	.	.	.	.	.	.	.	.
TRINITY_DN28729_c8_g7	2.27095	6.39868e-14	7.06876e-12	.	.	.	.	.	.	.	.	.	.	.	.	.	.
TRINITY_DN19892_c0_g2	2.68528	7.46455e-14	8.19288e-12	.	.	.	.	.	.	.	.	.	.	.	.	.	.
TRINITY_DN28397_c7_g6	2.71361	1.43384e-13	1.51491e-11	Y2317_ARATH^Y2317_ARATH^Q:712-1086,H:287-411^37.6%ID^E:1.3e-14^RecName: Full=Probable leucine-rich repeat receptor-like protein kinase At2g33170;^Eukaryota; Viridiplantae; Streptophyta; Embryophyta; Tracheophyta; Spermatophyta; Magnoliophyta; eudicotyledons; Gunneridae; Pentapetalae; rosids; malvids; Brassicales; Brassicaceae; Camelineae; Arabidopsis	.	TRINITY_DN28397_c7_g6::TRINITY_DN28397_c7_g6_i1::g.374684::m.374684	1049-1216[-]	.	UniRef90_D7FJV1^UniRef90_D7FJV1^Q:709-1086,H:78-203^42.9%ID^E:2.1e-19^.^.	.	.	.	.	.	.	.	.
TRINITY_DN28923_c12_g1	2.02361	1.61509e-13	1.69061e-11	.	.	TRINITY_DN28923_c12_g1::TRINITY_DN28923_c12_g1_i1::g.445289::m.445289	1-156[+]	.	.	.	.	.	.	.	.	.	.
TRINITY_DN9837_c0_g1	2.89682	2.27872e-13	2.31385e-11	.	.	TRINITY_DN9837_c0_g1::TRINITY_DN9837_c0_g1_i1::g.16617::m.16617	1-324[-]	.	UniRef90_UPI00065BF6A7^UniRef90_UPI00065BF6A7^Q:25-321,H:175-275^42.6%ID^E:3.3e-06^.^.	.	.	.	.	.	.	.	.
TRINITY_DN27520_c1_g1	2.08511	2.5801e-13	2.59656e-11	.	.	TRINITY_DN27520_c1_g1::TRINITY_DN27520_c1_g1_i1::g.253022::m.253022	357-578[-]	.	.	.	.	.	.	.	.	.	.
TRINITY_DN6133_c0_g1	2.03855	3.00122e-13	2.97621e-11	.	.	.	.	.	.	.	.	.	.	.	.	.	.
TRINITY_DN55896_c0_g1	3.09876	4.55105e-13	4.38491e-11	.	.	TRINITY_DN55896_c0_g1::TRINITY_DN55896_c0_g1_i1::g.699147::m.699147	1-267[+]	.	.	.	.	.	.	.	.	.	.
TRINITY_DN28535_c6_g3	2.58077	4.85335e-13	4.64976e-11	.	.	.	.	.	.	.	.	.	.	.	.	.	.
TRINITY_DN26409_c3_g4	2.02571	7.30353e-13	6.82367e-11	.	.	TRINITY_DN26409_c3_g4::TRINITY_DN26409_c3_g4_i1::g.86767::m.86767	1194-1967[-]	.	UniRef90_D7G4K4^UniRef90_D7G4K4^Q:1805-1209,H:21-217^53.8%ID^E:1.8e-54^.^.	UniRef90_D7G4K4^UniRef90_D7G4K4^Q:44-253,H:11-217^53.3%ID^E:1.4e-55^.^.	PF06468.12^Spond_N^Spondin_N^66-175^E:1.4e-08	.	ExpAA=16.09^PredHel=1^Topology=o29-51i	.	.	.	.
TRINITY_DN63964_c0_g1	2.12414	8.21095e-13	7.55471e-11	.	.	TRINITY_DN63964_c0_g1::TRINITY_DN63964_c0_g1_i1::g.713437::m.713437	290-466[+]	.	.	.	.	.	.	.	.	.	.
TRINITY_DN17327_c0_g1	2.80209	9.04472e-13	8.20192e-11	.	.	TRINITY_DN17327_c0_g1::TRINITY_DN17327_c0_g1_i1::g.27820::m.27820	3-302[+]	.	UniRef90_D7G435^UniRef90_D7G435^Q:6-287,H:354-448^44.2%ID^E:1.7e-16^.^.	UniRef90_D7G435^UniRef90_D7G435^Q:2-95,H:354-448^44.2%ID^E:1.5e-16^.^.	.	.	.	.	.	.	.
TRINITY_DN10703_c0_g1	2.32771	1.0659e-12	9.51313e-11	.	.	TRINITY_DN10703_c0_g1::TRINITY_DN10703_c0_g1_i1::g.18884::m.18884	753-962[+]	.	.	.	.	.	.	.	.	.	.
TRINITY_DN22253_c0_g1	2.26352	1.09196e-12	9.6192e-11	.	.	TRINITY_DN22253_c0_g1::TRINITY_DN22253_c0_g1_i1::g.41833::m.41833	1-231[-]	.	UniRef90_D7FIH3^UniRef90_D7FIH3^Q:1-165,H:866-922^66.7%ID^E:1.1e-10^.^.	.	.	.	.	.	.	.	.
TRINITY_DN28410_c6_g1	2.23804	1.8949e-12	1.59468e-10	.	.	TRINITY_DN28410_c6_g1::TRINITY_DN28410_c6_g1_i1::g.378951::m.378951	495-743[+]	.	.	.	.	.	.	.	.	.	.
TRINITY_DN28266_c19_g1	2.20468	1.98578e-12	1.66291e-10	.	.	.	.	.	.	.	.	.	.	.	.	.	.
TRINITY_DN27717_c7_g2	2.33698	4.2845e-12	3.34043e-10	.	.	.	.	.	.	.	.	.	.	.	.	.	.
TRINITY_DN29391_c9_g5	2.21774	5.45058e-12	4.15408e-10	.	.	.	.	.	.	.	.	.	.	.	.	.	.
TRINITY_DN27516_c1_g5	2.26002	7.99658e-12	5.87022e-10	.	.	TRINITY_DN27516_c1_g5::TRINITY_DN27516_c1_g5_i1::g.251192::m.251192	1-1044[+]	.	UniRef90_D7FRT6^UniRef90_D7FRT6^Q:1-741,H:383-633^41.7%ID^E:4.2e-38^.^.	UniRef90_D7FRT6^UniRef90_D7FRT6^Q:1-247,H:383-633^41.7%ID^E:2.8e-38^.^.	.	.	ExpAA=22.75^PredHel=1^Topology=o23-45i	.	.	.	.
TRINITY_DN10887_c0_g1	3.01688	8.34677e-12	6.11405e-10	.	.	.	.	.	.	.	.	.	.	.	.	.	.
TRINITY_DN37181_c0_g1	2.10387	8.94278e-12	6.49452e-10	.	.	.	.	.	.	.	.	.	.	.	.	.	.
TRINITY_DN28261_c0_g1	2.13351	1.57185e-11	1.10143e-09	.	.	.	.	.	.	.	.	.	.	.	.	.	.
TRINITY_DN24690_c0_g1	2.15932	1.5867e-11	1.10955e-09	.	.	TRINITY_DN24690_c0_g1::TRINITY_DN24690_c0_g1_i1::g.51723::m.51723	193-669[-]	.	.	.	.	.	.	.	.	.	.
TRINITY_DN26364_c4_g7	2.00064	4.05728e-11	2.67709e-09	.	.	TRINITY_DN26364_c4_g7::TRINITY_DN26364_c4_g7_i1::g.81184::m.81184	2-205[+]	.	UniRef90_A0A0S8J3S4^UniRef90_A0A0S8J3S4^Q:151-525,H:159-280^36.8%ID^E:4.4e-07^.^.	.	.	.	.	.	.	.	.
TRINITY_DN29853_c6_g8	2.62582	5.19735e-11	3.37679e-09	.	.	TRINITY_DN29853_c6_g8::TRINITY_DN29853_c6_g8_i1::g.558980::m.558980	3-311[-]	.	UniRef90_D7G0B0^UniRef90_D7G0B0^Q:311-36,H:638-729^70.7%ID^E:2.7e-29^.^.	UniRef90_D7G0B0^UniRef90_D7G0B0^Q:1-92,H:638-729^70.7%ID^E:2.7e-29^.^.	.	.	.	.	.	.	.
TRINITY_DN54194_c0_g1	2.35313	8.36916e-11	5.19854e-09	.	.	.	.	.	.	.	.	.	.	.	.	.	.
TRINITY_DN22883_c0_g1	2.21698	1.2574e-10	7.44239e-09	.	.	TRINITY_DN22883_c0_g1::TRINITY_DN22883_c0_g1_i1::g.44295::m.44295	2-532[+]	.	UniRef90_D8LF83^UniRef90_D8LF83^Q:62-529,H:585-741^35.4%ID^E:4.6e-17^.^.	UniRef90_D8LF83^UniRef90_D8LF83^Q:21-176,H:585-741^35.4%ID^E:2.3e-17^.^.	.	.	.	.	.	.	.
TRINITY_DN25332_c0_g1	2.15923	1.90243e-10	1.09172e-08	.	.	TRINITY_DN25332_c0_g1::TRINITY_DN25332_c0_g1_i1::g.57388::m.57388	1-813[-]	.	UniRef90_D7FWD7^UniRef90_D7FWD7^Q:780-10,H:163-417^40.5%ID^E:3.8e-51^.^.	UniRef90_D7FWD7^UniRef90_D7FWD7^Q:12-268,H:163-417^40.5%ID^E:3.8e-51^.^.	PF02415.16^Chlam_PMP^Chlamydia polymorphic membrane protein (Chlamydia_PMP) repeat^12-27^E:0.11	.	.	.	.	.	.
TRINITY_DN28736_c4_g1	2.00117	2.3311e-10	1.31517e-08	.	.	TRINITY_DN28736_c4_g1::TRINITY_DN28736_c4_g1_i1::g.415935::m.415935	1-618[-]	.	UniRef90_D7FNJ7^UniRef90_D7FNJ7^Q:273-79,H:260-327^54.3%ID^E:4.2e-10^.^.	UniRef90_D7FNJ7^UniRef90_D7FNJ7^Q:116-180,H:260-327^54.3%ID^E:5.5e-10^.^.	.	.	.	.	.	.	.
TRINITY_DN42288_c0_g1	2.59402	2.54423e-10	1.42624e-08	.	.	.	.	.	.	.	.	.	.	.	.	.	.
TRINITY_DN27055_c10_g1	2.8212	2.61627e-10	1.46421e-08	.	.	TRINITY_DN27055_c10_g1::TRINITY_DN27055_c10_g1_i1::g.184824::m.184824	1594-1971[-]	.	UniRef90_D7G0B0^UniRef90_D7G0B0^Q:1971-1540,H:1607-1775^42%ID^E:1.4e-19^.^.	UniRef90_D7G0B0^UniRef90_D7G0B0^Q:1-116,H:1607-1724^47.5%ID^E:5.2e-19^.^.	.	.	ExpAA=22.59^PredHel=1^Topology=o24-46i	.	.	.	.
TRINITY_DN28757_c7_g1	2.16929	4.18547e-10	2.23544e-08	.	.	TRINITY_DN28757_c7_g1::TRINITY_DN28757_c7_g1_i1::g.422285::m.422285	1-300[+]	.	.	.	.	.	.	.	.	.	.
TRINITY_DN25821_c0_g3	2.73822	4.93442e-10	2.59057e-08	.	.	TRINITY_DN25821_c0_g3::TRINITY_DN25821_c0_g3_i1::g.63193::m.63193	1-381[-]	.	.	UniRef90_D8M8U2^UniRef90_D8M8U2^Q:4-119,H:77-199^42.7%ID^E:9.9e-10^.^.	.	.	.	.	.	.	.
TRINITY_DN29052_c4_g1	2.07573	7.5487e-10	3.83255e-08	.	.	TRINITY_DN29052_c4_g1::TRINITY_DN29052_c4_g1_i1::g.460905::m.460905	2-394[-]	.	.	.	.	.	.	.	.	.	.
TRINITY_DN28554_c7_g1	2.65399	9.62133e-10	4.77756e-08	.	.	TRINITY_DN28554_c7_g1::TRINITY_DN28554_c7_g1_i1::g.398265::m.398265	162-1478[-]	.	UniRef90_D7G0A8^UniRef90_D7G0A8^Q:1478-942,H:580-757^54.4%ID^E:3.5e-47^.^.	UniRef90_D7G0B0^UniRef90_D7G0B0^Q:1-427,H:930-1313^39.7%ID^E:1.7e-56^.^.	.	.	ExpAA=22.83^PredHel=1^Topology=i125-147o	.	.	.	.
TRINITY_DN31023_c0_g1	2.52528	9.86233e-10	4.87795e-08	.	.	.	.	.	.	.	.	.	.	.	.	.	.
TRINITY_DN27148_c8_g7	2.0554	1.34735e-09	6.49081e-08	.	.	TRINITY_DN27148_c8_g7::TRINITY_DN27148_c8_g7_i1::g.197598::m.197598	1-1251[-]	.	UniRef90_D7FNJ7^UniRef90_D7FNJ7^Q:1152-82,H:346-755^30.2%ID^E:2.3e-23^.^.	UniRef90_D7FNJ7^UniRef90_D7FNJ7^Q:244-390,H:572-755^41.3%ID^E:1.7e-21^.^.	.	.	.	.	.	.	.
TRINITY_DN30496_c2_g4	2.09531	1.36216e-09	6.55285e-08	.	.	TRINITY_DN30496_c2_g4::TRINITY_DN30496_c2_g4_i1::g.632472::m.632472	3-215[+]	.	.	.	.	.	.	.	.	.	.
TRINITY_DN46879_c0_g1	2.56337	1.74564e-09	8.21783e-08	.	.	TRINITY_DN46879_c0_g1::TRINITY_DN46879_c0_g1_i1::g.682309::m.682309	2-259[+]	.	.	.	.	.	.	.	.	.	.
TRINITY_DN26757_c1_g4	2.28266	1.7463e-09	8.21783e-08	.	.	TRINITY_DN26757_c1_g4::TRINITY_DN26757_c1_g4_i1::g.138188::m.138188	47-205[-]	.	.	.	.	.	.	.	.	.	.
TRINITY_DN46044_c0_g1	2.54568	2.04174e-09	9.47766e-08	.	.	TRINITY_DN46044_c0_g1::TRINITY_DN46044_c0_g1_i1::g.681030::m.681030	3-212[-]	.	UniRef90_D7FIX0^UniRef90_D7FIX0^Q:209-3,H:656-774^37.8%ID^E:7.1e-10^.^.	UniRef90_D7FIX0^UniRef90_D7FIX0^Q:2-70,H:656-774^37.8%ID^E:7.1e-10^.^.	.	.	ExpAA=20.29^PredHel=1^Topology=i28-50o	.	.	.	.
TRINITY_DN27375_c5_g4	2.48955	2.62283e-09	1.19401e-07	.	.	.	.	.	.	.	.	.	.	.	.	.	.
TRINITY_DN30275_c3_g1	2.40132	2.70144e-09	1.22322e-07	.	.	TRINITY_DN30275_c3_g1::TRINITY_DN30275_c3_g1_i1::g.612958::m.612958	2-154[+]	.	.	.	.	.	.	.	.	.	.
TRINITY_DN9490_c0_g1	2.05187	2.9095e-09	1.3087e-07	.	.	.	.	.	.	.	.	.	.	.	.	.	.
TRINITY_DN28601_c5_g3	2.02548	3.14482e-09	1.39786e-07	.	.	TRINITY_DN28601_c5_g3::TRINITY_DN28601_c5_g3_i1::g.404075::m.404075	208-399[-]	.	.	.	.	.	.	.	.	.	.
TRINITY_DN41309_c0_g1	2.31453	3.29863e-09	1.46048e-07	.	.	TRINITY_DN41309_c0_g1::TRINITY_DN41309_c0_g1_i1::g.672387::m.672387	3-329[+]	.	UniRef90_D7G0A8^UniRef90_D7G0A8^Q:3-293,H:66-158^44.3%ID^E:1.2e-11^.^.	UniRef90_D7G0B0^UniRef90_D7G0B0^Q:1-102,H:416-513^48%ID^E:2.3e-15^.^.	.	.	.	.	.	.	.
TRINITY_DN27911_c11_g1	2.34739	3.6327e-09	1.58972e-07	.	.	TRINITY_DN27911_c11_g1::TRINITY_DN27911_c11_g1_i1::g.307926::m.307926	3-218[-]	.	.	.	.	.	.	.	.	.	.
TRINITY_DN27259_c0_g1	2.27519	7.78516e-09	3.1773e-07	.	.	.	.	.	.	.	.	.	.	.	.	.	.
TRINITY_DN27978_c2_g4	2.40182	9.61718e-09	3.86635e-07	.	.	TRINITY_DN27978_c2_g4::TRINITY_DN27978_c2_g4_i1::g.316018::m.316018	2647-3474[-]	.	UniRef90_D7G7A3^UniRef90_D7G7A3^Q:3531-2692,H:240-528^35.7%ID^E:5e-32^.^.	UniRef90_D7G7A3^UniRef90_D7G7A3^Q:4-261,H:261-528^38.5%ID^E:2.7e-36^.^.	PF17164.3^DUF5122^Domain of unknown function (DUF5122) beta-propeller^62-86^E:0.034`PF17164.3^DUF5122^Domain of unknown function (DUF5122) beta-propeller^107-142^E:0.0026	.	.	.	.	.	.
TRINITY_DN30297_c2_g8	2.35239	1.46865e-08	5.65372e-07	.	.	.	.	.	.	.	.	.	.	.	.	.	.
TRINITY_DN27168_c12_g2	2.10684	2.04719e-08	7.55502e-07	.	.	.	.	.	.	.	.	.	.	.	.	.	.
TRINITY_DN29877_c0_g3	2.52072	2.14839e-08	7.88556e-07	.	.	TRINITY_DN29877_c0_g3::TRINITY_DN29877_c0_g3_i1::g.562426::m.562426	2-868[-]	.	UniRef90_D7G5M2^UniRef90_D7G5M2^Q:868-575,H:679-776^69.4%ID^E:8.8e-30^.^.	UniRef90_D7G5M2^UniRef90_D7G5M2^Q:1-98,H:679-776^69.4%ID^E:8.8e-30^.^.	.	.	ExpAA=55.71^PredHel=2^Topology=o42-59i72-94o	.	.	.	.
TRINITY_DN30521_c1_g1	2.07208	5.25937e-08	1.73008e-06	.	.	TRINITY_DN30521_c1_g1::TRINITY_DN30521_c1_g1_i1::g.640534::m.640534	122-502[-]	.	UniRef90_D8LMZ5^UniRef90_D8LMZ5^Q:502-359,H:142-187^54.2%ID^E:1.8e-06^.^.	UniRef90_D8LMZ5^UniRef90_D8LMZ5^Q:1-118,H:142-247^47.5%ID^E:4.4e-18^.^.	.	.	ExpAA=22.26^PredHel=1^Topology=o69-91i	.	.	.	.
TRINITY_DN48410_c0_g1	2.42227	7.4324e-08	2.35579e-06	.	.	.	.	.	.	.	.	.	.	.	.	.	.
TRINITY_DN17327_c0_g2	2.10947	9.34557e-08	2.86578e-06	.	.	TRINITY_DN17327_c0_g2::TRINITY_DN17327_c0_g2_i1::g.27823::m.27823	3-500[+]	.	UniRef90_D7G435^UniRef90_D7G435^Q:3-500,H:184-351^39.3%ID^E:1.8e-27^.^.	UniRef90_D7G435^UniRef90_D7G435^Q:1-166,H:184-351^39.3%ID^E:1.8e-27^.^.	.	.	.	.	.	.	.
TRINITY_DN28436_c8_g3	2.04221	1.21619e-07	3.61817e-06	.	.	.	.	.	.	.	.	.	.	.	.	.	.
TRINITY_DN25525_c0_g1	2.20921	1.38571e-07	4.04443e-06	.	.	TRINITY_DN25525_c0_g1::TRINITY_DN25525_c0_g1_i1::g.59424::m.59424	3-878[+]	.	UniRef90_D8LEE4^UniRef90_D8LEE4^Q:678-854,H:113-171^74.6%ID^E:1.8e-21^.^.	UniRef90_D8LEE4^UniRef90_D8LEE4^Q:84-284,H:16-171^38.1%ID^E:8.1e-23^.^.	.	.	.	.	.	.	.
TRINITY_DN53241_c0_g1	2.00377	1.39887e-07	4.07584e-06	.	.	.	.	.	.	.	.	.	.	.	.	.	.
TRINITY_DN21976_c0_g1	2.10163	1.41923e-07	4.12805e-06	.	.	.	.	.	.	.	.	.	.	.	.	.	.
TRINITY_DN60831_c0_g1	2.00747	1.48921e-07	4.3021e-06	.	.	.	.	.	.	.	.	.	.	.	.	.	.
TRINITY_DN26662_c3_g7	2.11473	1.49719e-07	4.31411e-06	.	.	.	.	.	.	.	.	.	.	.	.	.	.
TRINITY_DN27516_c1_g3	2.06717	1.80079e-07	5.05579e-06	.	.	TRINITY_DN27516_c1_g3::TRINITY_DN27516_c1_g3_i1::g.251184::m.251184	1-207[+]	.	.	.	.	.	.	.	.	.	.
TRINITY_DN19892_c0_g1	2.00279	7.64465e-07	1.78682e-05	.	.	.	.	.	.	.	.	.	.	.	.	.	.
TRINITY_DN29877_c0_g2	2.2037	9.59839e-07	2.1877e-05	.	.	TRINITY_DN29877_c0_g2::TRINITY_DN29877_c0_g2_i1::g.562423::m.562423	2-592[+]	.	UniRef90_D7G119^UniRef90_D7G119^Q:2-589,H:1202-1397^63.3%ID^E:2.8e-67^.^.	UniRef90_D7G119^UniRef90_D7G119^Q:1-196,H:1202-1397^65.8%ID^E:2.4e-71^.^.	.	.	ExpAA=66.02^PredHel=3^Topology=o46-68i137-159o174-196i	.	.	.	.
TRINITY_DN28114_c0_g4	2.04407	1.22321e-06	2.70715e-05	.	.	TRINITY_DN28114_c0_g4::TRINITY_DN28114_c0_g4_i1::g.335641::m.335641	266-466[+]	.	.	.	.	.	.	.	.	.	.
TRINITY_DN27681_c5_g2	2.00404	1.4352e-06	3.10822e-05	.	.	.	.	.	.	.	.	.	.	.	.	.	.

## Sheet: Spits_0_30_vs_8_30_0_30_UP
geneId	log2FoldChange	pvalue	padj	sprot_Top_BLASTX_hit	RNAMMER	prot_id	prot_coords	sprot_Top_BLASTP_hit	uniref90_BLASTX	uniref90_BLASTP	Pfam	SignalP	TmHMM	eggnog	Kegg	gene_ontology_blast	gene_ontology_pfam
TRINITY_DN26864_c3_g1	-3.35253	1.05121e-64	1.78259e-60	.	.	TRINITY_DN26864_c3_g1::TRINITY_DN26864_c3_g1_i1::g.158527::m.158527	1-738[+]	.	.	.	.	.	.	.	.	.	.
TRINITY_DN26338_c9_g1	-3.78203	1.69263e-56	1.43514e-52	AOX4_ARATH^AOX4_ARATH^Q:1171-707,H:164-317^52.3%ID^E:4.6e-40^RecName: Full=Ubiquinol oxidase 4, chloroplastic/chromoplastic;^Eukaryota; Viridiplantae; Streptophyta; Embryophyta; Tracheophyta; Spermatophyta; Magnoliophyta; eudicotyledons; Gunneridae; Pentapetalae; rosids; malvids; Brassicales; Brassicaceae; Camelineae; Arabidopsis	.	TRINITY_DN26338_c9_g1::TRINITY_DN26338_c9_g1_i1::g.79314::m.79314	1671-3248[-]	AOX4_ARATH^AOX4_ARATH^Q:463-515,H:120-171^54.7%ID^E:2.7e-09^RecName: Full=Ubiquinol oxidase 4, chloroplastic/chromoplastic;^Eukaryota; Viridiplantae; Streptophyta; Embryophyta; Tracheophyta; Spermatophyta; Magnoliophyta; eudicotyledons; Gunneridae; Pentapetalae; rosids; malvids; Brassicales; Brassicaceae; Camelineae; Arabidopsis	UniRef90_D7FVT3^UniRef90_D7FVT3^Q:2774-1704,H:24-379^73.1%ID^E:3e-147^.^.	UniRef90_D7FVT3^UniRef90_D7FVT3^Q:151-515,H:16-379^72.9%ID^E:9.1e-150^.^.	PF00027.28^cNMP_binding^Cyclic nucleotide-binding domain^180-268^E:3.9e-08	.	.	ENOG410YEK7^Ubiquinol oxidase	KEGG:ath:AT4G22260`KO:K17893	GO:0009535^cellular_component^chloroplast thylakoid membrane`GO:0046862^cellular_component^chromoplast membrane`GO:0016021^cellular_component^integral component of membrane`GO:0070469^cellular_component^respiratory chain`GO:0009579^cellular_component^thylakoid`GO:0009916^molecular_function^alternative oxidase activity`GO:0046872^molecular_function^metal ion binding`GO:0016117^biological_process^c…	.
TRINITY_DN27534_c4_g5	-3.30893	1.73991e-55	9.83483e-52	YUXK_BACSU^YUXK_BACSU^Q:3204-2818,H:10-136^33.3%ID^E:2.8e-14^RecName: Full=Uncharacterized protein YuxK;^Bacteria; Firmicutes; Bacilli; Bacillales; Bacillaceae; Bacillus	.	TRINITY_DN27534_c4_g5::TRINITY_DN27534_c4_g5_i1::g.254946::m.254946	1013-1213[-]	.	UniRef90_D7FYZ6^UniRef90_D7FYZ6^Q:3156-2815,H:1-114^75.4%ID^E:5.5e-41^.^.	.	.	.	.	.	.	.	.
TRINITY_DN29902_c2_g1	-2.13667	2.21554e-54	1.07343e-50	.	.	TRINITY_DN29902_c2_g1::TRINITY_DN29902_c2_g1_i1::g.566058::m.566058	144-311[+]	.	.	.	.	.	ExpAA=21.48^PredHel=1^Topology=i20-42o	.	.	.	.
TRINITY_DN29486_c9_g1	-2.19135	4.97299e-53	2.10824e-49	GST1_ASCSU^GST1_ASCSU^Q:167-514,H:2-122^46.3%ID^E:1.8e-21^RecName: Full=Glutathione S-transferase 1;^Eukaryota; Metazoa; Ecdysozoa; Nematoda; Chromadorea; Ascaridida; Ascaridoidea; Ascarididae; Ascaris	.	TRINITY_DN29486_c9_g1::TRINITY_DN29486_c9_g1_i1::g.507125::m.507125	161-613[+]	GST1_ASCSU^GST1_ASCSU^Q:3-118,H:2-122^46.3%ID^E:5.1e-22^RecName: Full=Glutathione S-transferase 1;^Eukaryota; Metazoa; Ecdysozoa; Nematoda; Chromadorea; Ascaridida; Ascaridoidea; Ascarididae; Ascaris	UniRef90_B1N8E8^UniRef90_B1N8E8^Q:161-508,H:1-116^77.6%ID^E:1.1e-46^.^.	UniRef90_B1N8E8^UniRef90_B1N8E8^Q:1-116,H:1-116^77.6%ID^E:3.2e-47^.^.	PF02798.19^GST_N^Glutathione S-transferase, N-terminal domain^6-73^E:5.9e-15`PF13417.5^GST_N_3^Glutathione S-transferase, N-terminal domain^17-73^E:3.5e-06	.	.	.	.	GO:0005903^cellular_component^brush border`GO:0005737^cellular_component^cytoplasm`GO:0004602^molecular_function^glutathione peroxidase activity`GO:0004364^molecular_function^glutathione transferase activity`GO:0055114^biological_process^oxidation-reduction process	GO:0005515^molecular_function^protein binding
TRINITY_DN37822_c0_g1	-4.46458	7.90777e-49	2.23988e-45	.	.	.	.	.	.	.	.	.	.	.	.	.	.
TRINITY_DN29455_c5_g1	-2.19256	7.92527e-49	2.23988e-45	.	.	TRINITY_DN29455_c5_g1::TRINITY_DN29455_c5_g1_i1::g.509417::m.509417	100-429[-]	.	UniRef90_D7FHE9^UniRef90_D7FHE9^Q:429-136,H:5-102^64.3%ID^E:4.5e-27^.^.	UniRef90_D7FHE9^UniRef90_D7FHE9^Q:1-109,H:5-113^71.6%ID^E:2e-38^.^.	PF14497.5^GST_C_3^Glutathione S-transferase, C-terminal domain^2-106^E:1.1e-16	.	.	.	.	.	.
TRINITY_DN30401_c11_g1	-2.41016	4.75598e-48	1.24076e-44	.	.	.	.	.	.	.	.	.	.	.	.	.	.
TRINITY_DN26664_c6_g1	-3.05615	8.3637e-48	2.02611e-44	.	.	TRINITY_DN26664_c6_g1::TRINITY_DN26664_c6_g1_i1::g.125504::m.125504	492-695[+]	.	.	.	.	.	.	.	.	.	.
TRINITY_DN29004_c7_g1	-2.95851	2.64697e-47	5.9848e-44	FQRL2_ARATH^FQRL2_ARATH^Q:539-961,H:68-209^56.3%ID^E:5.6e-40^RecName: Full=Probable NAD(P)H dehydrogenase (quinone) FQR1-like 2 {ECO:0000305};^Eukaryota; Viridiplantae; Streptophyta; Embryophyta; Tracheophyta; Spermatophyta; Magnoliophyta; eudicotyledons; Gunneridae; Pentapetalae; rosids; malvids; Brassicales; Brassicaceae; Camelineae; Arabidopsis	.	TRINITY_DN29004_c7_g1::TRINITY_DN29004_c7_g1_i1::g.455570::m.455570	3083-3412[+]	.	UniRef90_D8LTD7^UniRef90_D8LTD7^Q:548-961,H:5-142^76.1%ID^E:4.7e-54^.^.	.	.	.	.	.	.	.	.
TRINITY_DN37115_c0_g1	-4.70672	1.70912e-44	3.4097e-41	.	.	.	.	.	.	.	.	.	.	.	.	.	.
TRINITY_DN26248_c0_g1	-2.74237	7.46457e-41	1.1007e-37	AOX4_ARATH^AOX4_ARATH^Q:1907-1287,H:107-307^48.3%ID^E:1.5e-48^RecName: Full=Ubiquinol oxidase 4, chloroplastic/chromoplastic;^Eukaryota; Viridiplantae; Streptophyta; Embryophyta; Tracheophyta; Spermatophyta; Magnoliophyta; eudicotyledons; Gunneridae; Pentapetalae; rosids; malvids; Brassicales; Brassicaceae; Camelineae; Arabidopsis	.	TRINITY_DN26248_c0_g1::TRINITY_DN26248_c0_g1_i1::g.70472::m.70472	1645-2334[-]	.	UniRef90_D7FS91^UniRef90_D7FS91^Q:2075-1473,H:5-228^65.3%ID^E:8.9e-69^.^.	.	.	.	.	.	.	.	.
TRINITY_DN27190_c9_g1	-2.60222	5.77868e-38	7.53785e-35	THIO_COPCM^THIO_COPCM^Q:1855-1568,H:2-93^26%ID^E:1.3e-07^RecName: Full=Thioredoxin;^Eukaryota; Fungi; Dikarya; Basidiomycota; Agaricomycotina; Agaricomycetes; Agaricomycetidae; Agaricales; Agaricaceae; Coprinus	.	TRINITY_DN27190_c9_g1::TRINITY_DN27190_c9_g1_i1::g.196487::m.196487	2113-2358[+]	.	UniRef90_B7ZGM8^UniRef90_B7ZGM8^Q:2062-1526,H:1-182^87.9%ID^E:1.1e-79^.^.	.	.	.	.	.	.	.	.
TRINITY_DN28274_c3_g1	-2.04577	7.01297e-38	8.80907e-35	.	.	.	.	.	.	.	.	.	.	.	.	.	.
TRINITY_DN45685_c0_g1	-4.32853	1.67793e-37	1.96231e-34	.	.	.	.	.	.	.	.	.	.	.	.	.	.
TRINITY_DN29361_c8_g1	-2.8553	5.06258e-37	5.72324e-34	.	.	TRINITY_DN29361_c8_g1::TRINITY_DN29361_c8_g1_i1::g.499476::m.499476	1201-3066[-]	.	UniRef90_D7FSB6^UniRef90_D7FSB6^Q:2535-1846,H:1-247^50.2%ID^E:2.1e-49^.^.	UniRef90_D7FSB6^UniRef90_D7FSB6^Q:178-620,H:1-505^51.9%ID^E:6.8e-96^.^.	.	.	.	.	.	.	.
TRINITY_DN27528_c11_g2	-3.81123	6.87433e-37	7.52074e-34	.	.	TRINITY_DN27528_c11_g2::TRINITY_DN27528_c11_g2_i1::g.253827::m.253827	176-382[-]	.	.	.	.	.	ExpAA=26.71^PredHel=1^Topology=o5-27i	.	.	.	.
TRINITY_DN28729_c7_g3	-3.32761	1.12487e-36	1.19219e-33	.	.	.	.	.	.	.	.	.	.	.	.	.	.
TRINITY_DN27483_c7_g10	-3.65539	2.03418e-36	2.09058e-33	.	.	TRINITY_DN27483_c7_g10::TRINITY_DN27483_c7_g10_i1::g.247082::m.247082	107-1258[+]	.	UniRef90_D7FK93^UniRef90_D7FK93^Q:113-1255,H:2-376^48.6%ID^E:9.8e-83^.^.	UniRef90_D7FK93^UniRef90_D7FK93^Q:3-383,H:2-376^55.8%ID^E:1.1e-101^.^.	.	.	.	.	.	.	.
TRINITY_DN28229_c7_g1	-2.13409	2.34349e-36	2.33763e-33	.	.	TRINITY_DN28229_c7_g1::TRINITY_DN28229_c7_g1_i1::g.354112::m.354112	1370-1825[-]	.	UniRef90_D7FYV9^UniRef90_D7FYV9^Q:2224-1385,H:1-246^52.3%ID^E:1.2e-66^.^.	UniRef90_D7FYV9^UniRef90_D7FYV9^Q:1-147,H:96-246^73%ID^E:6.9e-50^.^.	.	.	.	.	.	.	.
TRINITY_DN28328_c11_g3	-3.29227	2.41906e-36	2.34407e-33	.	.	TRINITY_DN28328_c11_g3::TRINITY_DN28328_c11_g3_i1::g.368266::m.368266	3-341[-]	.	.	.	.	.	.	.	.	.	.
TRINITY_DN28519_c1_g3	-2.66848	7.9757e-35	6.93579e-32	GST_MUSDO^GST_MUSDO^Q:61-648,H:46-236^32.7%ID^E:4.3e-20^RecName: Full=Glutathione S-transferase;^Eukaryota; Metazoa; Ecdysozoa; Arthropoda; Hexapoda; Insecta; Pterygota; Neoptera; Holometabola; Diptera; Brachycera; Muscomorpha; Muscoidea; Muscidae; Musca	.	TRINITY_DN28519_c1_g3::TRINITY_DN28519_c1_g3_i1::g.392172::m.392172	1-672[+]	GST_MUSDO^GST_MUSDO^Q:15-216,H:40-236^34.7%ID^E:1.4e-23^RecName: Full=Glutathione S-transferase;^Eukaryota; Metazoa; Ecdysozoa; Arthropoda; Hexapoda; Insecta; Pterygota; Neoptera; Holometabola; Diptera; Brachycera; Muscomorpha; Muscoidea; Muscidae; Musca	UniRef90_B1N8E7^UniRef90_B1N8E7^Q:61-660,H:11-210^79%ID^E:3.5e-85^.^.	UniRef90_B1N8E7^UniRef90_B1N8E7^Q:14-220,H:4-210^82.1%ID^E:9.7e-93^.^.	PF02798.19^GST_N^Glutathione S-transferase, N-terminal domain^17-84^E:7.4e-10`PF14497.5^GST_C_3^Glutathione S-transferase, C-terminal domain^110-216^E:9.4e-19`PF00043.24^GST_C^Glutathione S-transferase, C-terminal domain^143-207^E:6.4e-07	.	.	.	KEGG:mde:101890455`KO:K04097	GO:0004364^molecular_function^glutathione transferase activity	GO:0005515^molecular_function^protein binding
TRINITY_DN27026_c4_g2	-2.29458	1.67078e-34	1.38206e-31	.	.	TRINITY_DN27026_c4_g2::TRINITY_DN27026_c4_g2_i1::g.181512::m.181512	1982-2299[-]	.	.	.	.	.	.	.	.	.	.
TRINITY_DN27997_c5_g1	-3.17319	2.82083e-33	2.12597e-30	.	.	TRINITY_DN27997_c5_g1::TRINITY_DN27997_c5_g1_i1::g.311211::m.311211	286-477[-]	.	UniRef90_UPI00084D06EA^UniRef90_UPI00084D06EA^Q:464-171,H:644-739^34.7%ID^E:7.3e-06^.^.	.	.	.	.	.	.	.	.
TRINITY_DN30302_c3_g1	-2.71724	6.99367e-33	5.15631e-30	.	.	TRINITY_DN30302_c3_g1::TRINITY_DN30302_c3_g1_i1::g.616802::m.616802	3-206[-]	.	UniRef90_B1N8E7^UniRef90_B1N8E7^Q:3-203,H:134-200^89.6%ID^E:1.3e-24^.^.	.	.	.	.	.	.	.	.
TRINITY_DN29528_c8_g3	-3.19744	9.09133e-33	6.56026e-30	G3P3_NOSS1^G3P3_NOSS1^Q:165-1175,H:1-332^55.6%ID^E:7.8e-99^RecName: Full=Glyceraldehyde-3-phosphate dehydrogenase 3 {ECO:0000303|PubMed:11327708};^Bacteria; Cyanobacteria; Nostocales; Nostocaceae; Nostoc	.	TRINITY_DN29528_c8_g3::TRINITY_DN29528_c8_g3_i1::g.516402::m.516402	1-261[+]	.	UniRef90_D8LTZ6^UniRef90_D8LTZ6^Q:171-1175,H:6-340^86.3%ID^E:1e-169^.^.	.	.	.	.	.	.	.	.
TRINITY_DN29822_c1_g1	-2.99184	2.65087e-29	1.69631e-26	.	.	.	.	.	.	.	.	.	.	.	.	.	.
TRINITY_DN26829_c1_g2	-2.10915	8.70115e-29	5.26964e-26	.	.	TRINITY_DN26829_c1_g2::TRINITY_DN26829_c1_g2_i1::g.145885::m.145885	231-545[+]	.	UniRef90_D8LCN0^UniRef90_D8LCN0^Q:3585-3136,H:192-341^58.7%ID^E:2.4e-42^.^.	.	.	.	.	.	.	.	.
TRINITY_DN45554_c0_g1	-3.86197	1.35776e-28	8.07866e-26	.	.	.	.	.	.	.	.	.	.	.	.	.	.
TRINITY_DN27627_c6_g3	-3.06546	4.89877e-28	2.76903e-25	.	.	TRINITY_DN27627_c6_g3::TRINITY_DN27627_c6_g3_i1::g.268193::m.268193	1-660[+]	.	UniRef90_D8LD42^UniRef90_D8LD42^Q:274-636,H:6-137^46%ID^E:7.9e-19^.^.	UniRef90_D8LD42^UniRef90_D8LD42^Q:92-212,H:6-137^46%ID^E:3.1e-19^.^.	.	.	.	.	.	.	.
TRINITY_DN27632_c10_g4	-2.28826	1.10806e-27	6.06125e-25	.	.	TRINITY_DN27632_c10_g4::TRINITY_DN27632_c10_g4_i1::g.263041::m.263041	3-467[+]	.	.	.	.	.	ExpAA=48.41^PredHel=2^Topology=i33-55o85-107i	.	.	.	.
TRINITY_DN20162_c0_g1	-2.99276	1.42676e-27	7.68072e-25	.	.	TRINITY_DN20162_c0_g1::TRINITY_DN20162_c0_g1_i1::g.34325::m.34325	2-316[-]	.	UniRef90_D7G4Z7^UniRef90_D7G4Z7^Q:235-2,H:281-360^56.2%ID^E:2.7e-13^.^.	UniRef90_D7G4Z7^UniRef90_D7G4Z7^Q:28-105,H:281-360^56.2%ID^E:2.7e-13^.^.	.	.	.	.	.	.	.
TRINITY_DN28701_c4_g1	-3.50779	2.24335e-27	1.17051e-24	.	.	.	.	.	.	.	.	.	.	.	.	.	.
TRINITY_DN26628_c5_g6	-2.72402	3.28921e-27	1.66498e-24	.	.	TRINITY_DN26628_c5_g6::TRINITY_DN26628_c5_g6_i1::g.119683::m.119683	598-783[-]	.	.	.	.	.	.	.	.	.	.
TRINITY_DN13471_c0_g1	-2.39729	4.07955e-26	1.8697e-23	.	.	TRINITY_DN13471_c0_g1::TRINITY_DN13471_c0_g1_i1::g.22807::m.22807	86-1213[+]	.	UniRef90_D8LU56^UniRef90_D8LU56^Q:101-1210,H:5-379^33.3%ID^E:1.7e-41^.^.	UniRef90_D8LU56^UniRef90_D8LU56^Q:6-375,H:5-379^37.7%ID^E:9.6e-53^.^.	.	.	.	.	.	.	.
TRINITY_DN28509_c0_g3	-2.33408	4.39376e-26	1.98686e-23	.	.	TRINITY_DN28509_c0_g3::TRINITY_DN28509_c0_g3_i1::g.390070::m.390070	727-942[-]	.	.	.	.	.	.	.	.	.	.
TRINITY_DN28167_c6_g3	-2.69039	1.79248e-25	7.89505e-23	.	.	.	.	.	.	.	.	.	.	.	.	.	.
TRINITY_DN27153_c2_g2	-2.71448	2.0051e-25	8.71835e-23	.	.	TRINITY_DN27153_c2_g2::TRINITY_DN27153_c2_g2_i1::g.190466::m.190466	2-391[+]	.	UniRef90_D7G4Z7^UniRef90_D7G4Z7^Q:2-310,H:720-820^56.7%ID^E:2.1e-21^.^.	UniRef90_D7G4Z7^UniRef90_D7G4Z7^Q:1-103,H:720-820^56.7%ID^E:8.8e-22^.^.	PF08031.11^BBE^Berberine and berberine like^54-91^E:0.00016	.	.	.	.	.	GO:0016491^molecular_function^oxidoreductase activity`GO:0050660^molecular_function^flavin adenine dinucleotide binding`GO:0055114^biological_process^oxidation-reduction process
TRINITY_DN29927_c2_g1	-2.93892	1.39697e-24	5.70822e-22	.	.	.	.	.	UniRef90_B1N8E7^UniRef90_B1N8E7^Q:1-123,H:172-212^78%ID^E:3.7e-09^.^.	.	.	.	.	.	.	.	.
TRINITY_DN26967_c7_g1	-3.02485	2.29211e-24	8.93528e-22	.	.	TRINITY_DN26967_c7_g1::TRINITY_DN26967_c7_g1_i1::g.172247::m.172247	1490-1684[-]	.	.	.	.	.	ExpAA=17.84^PredHel=1^Topology=i37-59o	.	.	.	.
TRINITY_DN28715_c3_g1	-3.33506	2.35923e-24	9.09242e-22	.	.	.	.	.	.	.	.	.	.	.	.	.	.
TRINITY_DN27496_c11_g1	-2.89908	7.30822e-24	2.75398e-21	.	.	.	.	.	.	.	.	.	.	.	.	.	.
TRINITY_DN42225_c0_g1	-2.69852	8.15819e-24	3.0405e-21	.	.	TRINITY_DN42225_c0_g1::TRINITY_DN42225_c0_g1_i1::g.674018::m.674018	1-669[+]	.	UniRef90_D7G4Z7^UniRef90_D7G4Z7^Q:4-669,H:453-684^43.4%ID^E:4e-38^.^.	UniRef90_D7G4Z7^UniRef90_D7G4Z7^Q:2-223,H:453-684^47.1%ID^E:2.6e-45^.^.	.	.	.	.	.	.	.
TRINITY_DN30088_c2_g2	-2.2109	8.25675e-24	3.04378e-21	.	.	TRINITY_DN30088_c2_g2::TRINITY_DN30088_c2_g2_i1::g.588318::m.588318	3-575[+]	.	UniRef90_D7G277^UniRef90_D7G277^Q:99-569,H:243-400^34.2%ID^E:5.6e-15^.^.	UniRef90_D7G122^UniRef90_D7G122^Q:37-190,H:4-148^43.9%ID^E:9.9e-22^.^.	.	.	.	.	.	.	.
TRINITY_DN28216_c3_g2	-3.53897	1.70688e-23	6.03009e-21	.	.	TRINITY_DN28216_c3_g2::TRINITY_DN28216_c3_g2_i1::g.351965::m.351965	1-429[+]	.	.	.	.	.	.	.	.	.	.
TRINITY_DN29372_c4_g1	-2.28791	3.10091e-22	9.92145e-20	.	.	.	.	.	.	.	.	.	.	.	.	.	.
TRINITY_DN27207_c4_g3	-2.3258	9.21046e-22	2.83975e-19	.	.	.	.	.	.	.	.	.	.	.	.	.	.
TRINITY_DN28519_c1_g5	-2.67575	2.85056e-21	8.3342e-19	.	.	TRINITY_DN28519_c1_g5::TRINITY_DN28519_c1_g5_i1::g.392202::m.392202	919-1086[-]	.	UniRef90_B1N8E7^UniRef90_B1N8E7^Q:1-117,H:172-210^79.5%ID^E:1.1e-07^.^.	.	.	.	.	.	.	.	.
TRINITY_DN26873_c8_g11	-2.59809	3.91362e-21	1.12483e-18	FADE_YERPE^FADE_YERPE^Q:351-2447,H:68-792^39.9%ID^E:6.9e-146^RecName: Full=Acyl-coenzyme A dehydrogenase;^Bacteria; Proteobacteria; Gammaproteobacteria; Enterobacterales; Yersiniaceae; Yersinia	.	TRINITY_DN26873_c8_g11::TRINITY_DN26873_c8_g11_i1::g.159200::m.159200	2527-3054[-]	.	UniRef90_D8LGX1^UniRef90_D8LGX1^Q:228-2522,H:1-764^88.8%ID^E:0^.^.	.	.	.	.	.	.	.	.
TRINITY_DN19050_c0_g1	-3.17259	6.22351e-21	1.71602e-18	.	.	TRINITY_DN19050_c0_g1::TRINITY_DN19050_c0_g1_i1::g.30406::m.30406	550-708[+]	.	.	.	.	.	.	.	.	.	.
TRINITY_DN29873_c13_g1	-2.22266	1.41402e-20	3.66079e-18	.	.	TRINITY_DN29873_c13_g1::TRINITY_DN29873_c13_g1_i1::g.562133::m.562133	127-561[+]	.	UniRef90_D8LDE9^UniRef90_D8LDE9^Q:127-558,H:1-144^59%ID^E:6.1e-39^.^.	UniRef90_D8LDE9^UniRef90_D8LDE9^Q:1-144,H:1-144^59%ID^E:2.6e-38^.^.	PF01124.17^MAPEG^MAPEG family^36-141^E:3.5e-16	.	ExpAA=78.33^PredHel=4^Topology=o5-27i69-86o96-113i120-142o	.	.	.	.
TRINITY_DN26631_c5_g1	-2.59048	1.73907e-20	4.46822e-18	.	.	TRINITY_DN26631_c5_g1::TRINITY_DN26631_c5_g1_i1::g.116419::m.116419	3-260[+]	.	.	.	.	.	.	.	.	.	.
TRINITY_DN29034_c6_g4	-2.11212	1.80739e-20	4.57649e-18	SDR1_ARATH^SDR1_ARATH^Q:844-62,H:10-271^31.3%ID^E:1.4e-19^RecName: Full=(+)-neomenthol dehydrogenase {ECO:0000303|PubMed:18599651};^Eukaryota; Viridiplantae; Streptophyta; Embryophyta; Tracheophyta; Spermatophyta; Magnoliophyta; eudicotyledons; Gunneridae; Pentapetalae; rosids; malvids; Brassicales; Brassicaceae; Camelineae; Arabidopsis	.	TRINITY_DN29034_c6_g4::TRINITY_DN29034_c6_g4_i1::g.458926::m.458926	2-856[-]	SDR1_ARATH^SDR1_ARATH^Q:5-265,H:10-271^31.3%ID^E:1.5e-19^RecName: Full=(+)-neomenthol dehydrogenase {ECO:0000303|PubMed:18599651};^Eukaryota; Viridiplantae; Streptophyta; Embryophyta; Tracheophyta; Spermatophyta; Magnoliophyta; eudicotyledons; Gunneridae; Pentapetalae; rosids; malvids; Brassicales; Brassicaceae; Camelineae; Arabidopsis	UniRef90_D8LID4^UniRef90_D8LID4^Q:922-2,H:45-368^61.5%ID^E:1.4e-95^.^.	UniRef90_D8LID4^UniRef90_D8LID4^Q:1-285,H:74-368^64.9%ID^E:1.2e-95^.^.	PF08659.9^KR^KR domain^4-81^E:5.6e-06`PF00106.24^adh_short^short chain dehydrogenase^5-150^E:5e-21`PF13561.5^adh_short_C2^Enoyl-(Acyl carrier protein) reductase^8-151^E:4.8e-12	.	.	COG1028^Dehydrogenase reductase	KEGG:ath:AT3G61220`KO:K15095	GO:0005737^cellular_component^cytoplasm`GO:0047501^molecular_function^(+)-neomenthol dehydrogenase activity`GO:0006952^biological_process^defense response	.
TRINITY_DN29794_c0_g11	-2.82496	2.04021e-20	5.12546e-18	GST7_CAEEL^GST7_CAEEL^Q:34-231,H:8-73^48.5%ID^E:7.9e-11^RecName: Full=Probable glutathione S-transferase 7;^Eukaryota; Metazoa; Ecdysozoa; Nematoda; Chromadorea; Rhabditida; Rhabditoidea; Rhabditidae; Peloderinae; Caenorhabditis	.	TRINITY_DN29794_c0_g11::TRINITY_DN29794_c0_g11_i1::g.551034::m.551034	1-231[+]	GST_MUSDO^GST_MUSDO^Q:6-77,H:40-111^50%ID^E:1.2e-11^RecName: Full=Glutathione S-transferase;^Eukaryota; Metazoa; Ecdysozoa; Arthropoda; Hexapoda; Insecta; Pterygota; Neoptera; Holometabola; Diptera; Brachycera; Muscomorpha; Muscoidea; Muscidae; Musca	UniRef90_B1N8E7^UniRef90_B1N8E7^Q:34-231,H:11-76^89.4%ID^E:8.3e-28^.^.	UniRef90_B1N8E7^UniRef90_B1N8E7^Q:5-77,H:4-76^84.9%ID^E:1.5e-29^.^.	PF02798.19^GST_N^Glutathione S-transferase, N-terminal domain^8-76^E:9.2e-11	.	.	.	KEGG:mde:101890455`KO:K04097	GO:0004364^molecular_function^glutathione transferase activity	GO:0005515^molecular_function^protein binding
TRINITY_DN28800_c6_g2	-2.15707	7.33703e-20	1.74011e-17	.	.	.	.	.	.	.	.	.	.	.	.	.	.
TRINITY_DN34161_c0_g1	-2.87369	8.63884e-20	2.00676e-17	.	.	TRINITY_DN34161_c0_g1::TRINITY_DN34161_c0_g1_i1::g.659884::m.659884	3-335[+]	.	UniRef90_D7G4Z7^UniRef90_D7G4Z7^Q:3-332,H:48-156^49.1%ID^E:8.6e-18^.^.	UniRef90_D7G4Z7^UniRef90_D7G4Z7^Q:1-110,H:48-156^49.1%ID^E:8.6e-18^.^.	PF01565.22^FAD_binding_4^FAD binding domain^3-62^E:2.4e-06	.	.	.	.	.	GO:0016491^molecular_function^oxidoreductase activity`GO:0050660^molecular_function^flavin adenine dinucleotide binding`GO:0055114^biological_process^oxidation-reduction process
TRINITY_DN26617_c6_g1	-2.62544	2.34243e-19	5.22655e-17	.	.	TRINITY_DN26617_c6_g1::TRINITY_DN26617_c6_g1_i1::g.118288::m.118288	206-787[+]	.	.	.	.	.	ExpAA=54.30^PredHel=2^Topology=o20-42i82-104o	.	.	.	.
TRINITY_DN31198_c0_g1	-3.46334	4.73453e-19	1.00988e-16	.	.	TRINITY_DN31198_c0_g1::TRINITY_DN31198_c0_g1_i1::g.654253::m.654253	2-400[-]	.	.	.	.	.	ExpAA=19.54^PredHel=1^Topology=i13-35o	.	.	.	.
TRINITY_DN27952_c9_g2	-2.04152	5.74577e-19	1.20289e-16	PIR_HUMAN^PIR_HUMAN^Q:800-141,H:3-220^60.6%ID^E:2.3e-74^RecName: Full=Pirin;^Eukaryota; Metazoa; Chordata; Craniata; Vertebrata; Euteleostomi; Mammalia; Eutheria; Euarchontoglires; Primates; Haplorrhini; Catarrhini; Hominidae; Homo	.	TRINITY_DN27952_c9_g2::TRINITY_DN27952_c9_g2_i1::g.311915::m.311915	3-542[+]	.	UniRef90_D7FTF8^UniRef90_D7FTF8^Q:809-135,H:5-227^87.1%ID^E:5e-113^.^.	.	.	.	.	.	.	.	.
TRINITY_DN27475_c5_g2	-2.64563	1.38069e-18	2.82086e-16	.	.	.	.	.	.	.	.	.	.	.	.	.	.
TRINITY_DN26358_c11_g1	-2.35872	1.99276e-18	4.00983e-16	.	.	TRINITY_DN26358_c11_g1::TRINITY_DN26358_c11_g1_i1::g.81975::m.81975	1-609[-]	.	.	.	.	.	.	.	.	.	.
TRINITY_DN29663_c10_g1	-3.4089	6.14424e-18	1.17069e-15	.	.	TRINITY_DN29663_c10_g1::TRINITY_DN29663_c10_g1_i1::g.536187::m.536187	248-397[-]	.	.	.	.	.	.	.	.	.	.
TRINITY_DN26680_c7_g1	-2.33114	8.60769e-18	1.61287e-15	.	.	.	.	.	.	.	.	.	.	.	.	.	.
TRINITY_DN61121_c0_g1	-2.45753	3.0539e-17	5.42267e-15	.	.	.	.	.	.	.	.	.	.	.	.	.	.
TRINITY_DN29927_c2_g2	-2.77349	6.89587e-17	1.16937e-14	.	.	.	.	.	.	.	.	.	.	.	.	.	.
TRINITY_DN30642_c3_g1	-2.47064	9.58971e-17	1.61007e-14	.	.	TRINITY_DN30642_c3_g1::TRINITY_DN30642_c3_g1_i1::g.651792::m.651792	2-232[-]	.	.	.	.	.	.	.	.	.	.
TRINITY_DN30160_c10_g6	-2.2324	1.07231e-16	1.76541e-14	.	.	TRINITY_DN30160_c10_g6::TRINITY_DN30160_c10_g6_i1::g.597538::m.597538	3-227[-]	.	UniRef90_D8LQS3^UniRef90_D8LQS3^Q:227-3,H:100-175^59.2%ID^E:4.2e-16^.^.	UniRef90_D8LQS3^UniRef90_D8LQS3^Q:1-75,H:100-175^59.2%ID^E:4.2e-16^.^.	PF13561.5^adh_short_C2^Enoyl-(Acyl carrier protein) reductase^1-75^E:9.1e-11`PF00106.24^adh_short^short chain dehydrogenase^2-73^E:7e-10	.	.	.	.	.	.
TRINITY_DN30127_c5_g5	-2.1037	1.33009e-16	2.15837e-14	.	.	TRINITY_DN30127_c5_g5::TRINITY_DN30127_c5_g5_i1::g.594365::m.594365	667-891[+]	.	.	.	.	.	.	.	.	.	.
TRINITY_DN30215_c1_g2	-2.08326	1.63692e-16	2.60639e-14	.	.	TRINITY_DN30215_c1_g2::TRINITY_DN30215_c1_g2_i1::g.608118::m.608118	1176-1385[+]	.	.	.	.	.	.	.	.	.	.
TRINITY_DN28321_c4_g5	-2.13928	4.02111e-16	5.9814e-14	.	.	TRINITY_DN28321_c4_g5::TRINITY_DN28321_c4_g5_i1::g.366258::m.366258	1-192[-]	.	.	.	.	.	.	.	.	.	.
TRINITY_DN27415_c2_g1	-3.04166	4.47406e-16	6.56873e-14	.	.	.	.	.	.	.	.	.	.	.	.	.	.
TRINITY_DN28954_c1_g1	-2.23239	4.83938e-16	7.07446e-14	.	.	TRINITY_DN28954_c1_g1::TRINITY_DN28954_c1_g1_i1::g.448735::m.448735	403-702[+]	.	.	.	.	.	ExpAA=40.80^PredHel=2^Topology=i20-39o54-71i	.	.	.	.
TRINITY_DN29931_c7_g1	-2.26443	5.42211e-16	7.82514e-14	.	.	TRINITY_DN29931_c7_g1::TRINITY_DN29931_c7_g1_i1::g.570458::m.570458	1310-1591[-]	.	.	.	.	.	.	.	.	.	.
TRINITY_DN26802_c7_g5	-2.16981	6.70691e-16	9.51735e-14	.	.	TRINITY_DN26802_c7_g5::TRINITY_DN26802_c7_g5_i1::g.148638::m.148638	1-153[+]	.	.	.	.	.	.	.	.	.	.
TRINITY_DN28558_c1_g5	-2.11296	7.02953e-16	9.9336e-14	.	.	TRINITY_DN28558_c1_g5::TRINITY_DN28558_c1_g5_i1::g.391929::m.391929	646-936[-]	.	.	UniRef90_D7FJ68^UniRef90_D7FJ68^Q:1-95,H:750-845^62.9%ID^E:7.8e-23^.^.	PF04886.11^PT^PT repeat^1-33^E:4.7e-08	.	.	.	.	.	.
TRINITY_DN28321_c4_g6	-2.37432	1.56532e-15	2.14063e-13	.	.	.	.	.	.	.	.	.	.	.	.	.	.
TRINITY_DN29581_c9_g1	-2.30834	1.61601e-15	2.20109e-13	.	.	.	.	.	.	.	.	.	.	.	.	.	.
TRINITY_DN27891_c8_g1	-2.34914	6.39869e-15	8.18912e-13	.	.	TRINITY_DN27891_c8_g1::TRINITY_DN27891_c8_g1_i1::g.290475::m.290475	1-237[+]	.	.	.	.	.	.	.	.	.	.
TRINITY_DN28066_c2_g1	-2.63602	9.38518e-15	1.16167e-12	.	.	.	.	.	.	.	.	.	.	.	.	.	.
TRINITY_DN27327_c2_g1	-2.60436	9.52446e-15	1.17295e-12	.	.	TRINITY_DN27327_c2_g1::TRINITY_DN27327_c2_g1_i1::g.225977::m.225977	2-370[+]	.	.	.	.	.	.	.	.	.	.
TRINITY_DN27464_c10_g4	-3.1504	9.54547e-15	1.17295e-12	.	.	TRINITY_DN27464_c10_g4::TRINITY_DN27464_c10_g4_i1::g.245589::m.245589	2-268[+]	.	.	.	.	.	.	.	.	.	.
TRINITY_DN27112_c5_g2	-2.02892	1.69265e-14	2.01426e-12	.	.	.	.	.	.	.	.	.	.	.	.	.	.
TRINITY_DN30049_c8_g6	-2.32598	4.77779e-14	5.33022e-12	.	.	.	.	.	.	.	.	.	.	.	.	.	.
TRINITY_DN27762_c12_g1	-2.0873	5.34427e-14	5.94266e-12	.	.	TRINITY_DN27762_c12_g1::TRINITY_DN27762_c12_g1_i1::g.286809::m.286809	526-687[-]	.	.	.	PF00106.24^adh_short^short chain dehydrogenase^8-38^E:1.7e-07	.	.	.	.	.	.
TRINITY_DN27627_c7_g1	-2.26673	7.58967e-14	8.30334e-12	.	.	TRINITY_DN27627_c7_g1::TRINITY_DN27627_c7_g1_i1::g.268213::m.268213	1992-2426[+]	.	UniRef90_D7G4T0^UniRef90_D7G4T0^Q:392-123,H:44-133^68.9%ID^E:2e-29^.^.	UniRef90_D8LDF0^UniRef90_D8LDF0^Q:1-141,H:1-141^51.1%ID^E:6.8e-31^.^.	PF01124.17^MAPEG^MAPEG family^39-141^E:1.5e-17	.	ExpAA=80.22^PredHel=4^Topology=o5-27i67-84o94-111i118-140o	.	.	.	.
TRINITY_DN30072_c2_g2	-2.02686	2.96357e-13	2.94749e-11	.	.	.	.	.	.	.	.	.	.	.	.	.	.
TRINITY_DN1576_c0_g1	-2.18385	3.14742e-13	3.11209e-11	.	.	.	.	.	.	.	.	.	.	.	.	.	.
TRINITY_DN28834_c8_g2	-2.08314	3.3927e-13	3.32859e-11	Y4VI_SINFN^Y4VI_SINFN^Q:1067-1285,H:173-247^42.7%ID^E:3.2e-09^RecName: Full=Uncharacterized short-chain type dehydrogenase/reductase y4vI;^Bacteria; Proteobacteria; Alphaproteobacteria; Rhizobiales; Rhizobiaceae; Sinorhizobium/Ensifer group; Sinorhizobium	.	TRINITY_DN28834_c8_g2::TRINITY_DN28834_c8_g2_i1::g.428357::m.428357	1133-1300[+]	.	UniRef90_D8LQS3^UniRef90_D8LQS3^Q:1049-1297,H:174-256^71.1%ID^E:2.9e-25^.^.	UniRef90_D8LQS3^UniRef90_D8LQS3^Q:1-55,H:202-256^69.1%ID^E:4.7e-12^.^.	PF13561.5^adh_short_C2^Enoyl-(Acyl carrier protein) reductase^8-52^E:1.1e-09	.	.	.	.	.	.
TRINITY_DN29904_c8_g1	-2.57681	3.87032e-13	3.76109e-11	.	.	.	.	.	.	.	.	.	.	.	.	.	.
TRINITY_DN28840_c5_g5	-2.0612	4.27992e-13	4.14724e-11	.	.	TRINITY_DN28840_c5_g5::TRINITY_DN28840_c5_g5_i1::g.428981::m.428981	3-1193[-]	.	UniRef90_A0A0G4FYD8^UniRef90_A0A0G4FYD8^Q:1061-84,H:5-301^30.1%ID^E:1.1e-30^.^.	UniRef90_A0A0G4FYD8^UniRef90_A0A0G4FYD8^Q:45-394,H:5-320^28.7%ID^E:7.1e-30^.^.	.	.	ExpAA=17.92^PredHel=1^Topology=i5-27o	.	.	.	.
TRINITY_DN29319_c3_g2	-3.04234	7.59621e-13	7.05823e-11	.	.	.	.	.	.	.	.	.	.	.	.	.	.
TRINITY_DN19005_c0_g1	-2.84047	9.62356e-13	8.70355e-11	IFT52_MOUSE^IFT52_MOUSE^Q:840-178,H:206-424^42.8%ID^E:1.6e-46^RecName: Full=Intraflagellar transport protein 52 homolog;^Eukaryota; Metazoa; Chordata; Craniata; Vertebrata; Euteleostomi; Mammalia; Eutheria; Euarchontoglires; Glires; Rodentia; Myomorpha; Muroidea; Muridae; Murinae; Mus; Mus	.	TRINITY_DN19005_c0_g1::TRINITY_DN19005_c0_g1_i1::g.30343::m.30343	1-924[-]	IFT52_MOUSE^IFT52_MOUSE^Q:29-249,H:206-424^47.3%ID^E:1e-53^RecName: Full=Intraflagellar transport protein 52 homolog;^Eukaryota; Metazoa; Chordata; Craniata; Vertebrata; Euteleostomi; Mammalia; Eutheria; Euarchontoglires; Glires; Rodentia; Myomorpha; Muroidea; Muridae; Murinae; Mus; Mus	UniRef90_D7FI94^UniRef90_D7FI94^Q:888-160,H:293-536^84.8%ID^E:1.4e-113^.^.	UniRef90_D7FI94^UniRef90_D7FI94^Q:2-308,H:282-604^76.2%ID^E:3.5e-125^.^.	.	.	.	ENOG410XPGR^Intraflagellar transport 52 homolog (Chlamydomonas)	KEGG:mmu:245866`KO:K19681	GO:0005814^cellular_component^centriole`GO:0005813^cellular_component^centrosome`GO:0036064^cellular_component^ciliary basal body`GO:0097546^cellular_component^ciliary base`GO:0097542^cellular_component^ciliary tip`GO:0005929^cellular_component^cilium`GO:0044292^cellular_component^dendrite terminus`GO:0030992^cellular_component^intraciliary transport particle B`GO:0032391^cellular_component^photo…	.
TRINITY_DN27806_c4_g15	-2.79627	1.09056e-12	9.6192e-11	.	.	TRINITY_DN27806_c4_g15::TRINITY_DN27806_c4_g15_i1::g.293190::m.293190	2-682[+]	.	.	.	.	.	.	.	.	.	.
TRINITY_DN18075_c0_g1	-2.21884	1.1651e-12	1.01841e-10	.	.	.	.	.	.	.	.	.	.	.	.	.	.
TRINITY_DN28253_c2_g12	-2.37061	2.10178e-12	1.74283e-10	.	.	.	.	.	.	.	.	.	.	.	.	.	.
TRINITY_DN28519_c1_g6	-2.77772	3.23303e-12	2.58533e-10	.	.	TRINITY_DN28519_c1_g6::TRINITY_DN28519_c1_g6_i1::g.392294::m.392294	45-371[-]	.	.	.	.	.	.	.	.	.	.
TRINITY_DN27403_c6_g6	-2.8566	4.44909e-12	3.45288e-10	.	.	TRINITY_DN27403_c6_g6::TRINITY_DN27403_c6_g6_i1::g.236757::m.236757	461-778[-]	.	.	.	.	.	.	.	.	.	.
TRINITY_DN26711_c12_g1	-2.09689	2.66374e-11	1.82507e-09	.	.	.	.	.	.	.	.	.	.	.	.	.	.
TRINITY_DN28680_c3_g2	-2.07309	3.44157e-11	2.30673e-09	.	.	TRINITY_DN28680_c3_g2::TRINITY_DN28680_c3_g2_i1::g.412137::m.412137	381-554[+]	.	.	.	.	.	ExpAA=22.82^PredHel=1^Topology=o32-54i	.	.	.	.
TRINITY_DN26658_c2_g4	-2.52986	4.64261e-11	3.0338e-09	.	.	.	.	.	.	.	.	.	.	.	.	.	.
TRINITY_DN52916_c0_g1	-2.85168	7.04321e-11	4.45654e-09	.	.	.	.	.	.	.	.	.	.	.	.	.	.
TRINITY_DN30273_c2_g1	-2.45546	8.923e-11	5.48682e-09	.	.	TRINITY_DN30273_c2_g1::TRINITY_DN30273_c2_g1_i1::g.612056::m.612056	3-734[-]	.	.	.	.	.	.	.	.	.	.
TRINITY_DN43049_c0_g1	-2.84065	1.07665e-10	6.48573e-09	.	.	.	.	.	.	.	.	.	.	.	.	.	.
TRINITY_DN20162_c0_g3	-2.12955	1.25431e-10	7.43704e-09	.	.	TRINITY_DN20162_c0_g3::TRINITY_DN20162_c0_g3_i1::g.34327::m.34327	2-421[-]	.	.	.	.	.	.	.	.	.	.
TRINITY_DN20162_c0_g2	-2.33841	2.78906e-10	1.55067e-08	.	.	TRINITY_DN20162_c0_g2::TRINITY_DN20162_c0_g2_i1::g.34326::m.34326	1-276[-]	.	.	.	.	.	ExpAA=20.26^PredHel=1^Topology=o52-74i	.	.	.	.
TRINITY_DN14334_c0_g1	-2.54765	9.43774e-10	4.69327e-08	.	.	.	.	.	.	.	.	.	.	.	.	.	.
TRINITY_DN27182_c3_g1	-2.27691	1.29956e-09	6.28737e-08	CAO_CHLRE^CAO_CHLRE^Q:1338-2432,H:279-606^24.4%ID^E:1.8e-11^RecName: Full=Chlorophyllide a oxygenase, chloroplastic;^Eukaryota; Viridiplantae; Chlorophyta; Chlorophyceae; Chlamydomonadales; Chlamydomonadaceae; Chlamydomonas	.	TRINITY_DN27182_c3_g1::TRINITY_DN27182_c3_g1_i1::g.201765::m.201765	3370-3804[+]	.	UniRef90_K8YPQ6^UniRef90_K8YPQ6^Q:1389-2594,H:263-647^46%ID^E:1.6e-99^.^.	UniRef90_D8LGX3^UniRef90_D8LGX3^Q:34-136,H:526-628^83.5%ID^E:1.2e-43^.^.	PF04755.11^PAP_fibrillin^PAP_fibrillin^94-121^E:4.1e-08	.	.	.	.	.	.
TRINITY_DN39665_c0_g1	-2.59369	1.67711e-09	7.95512e-08	.	.	.	.	.	.	.	.	.	.	.	.	.	.
TRINITY_DN28667_c9_g1	-2.33804	1.75173e-09	8.2285e-08	.	.	.	.	.	.	.	.	.	.	.	.	.	.
TRINITY_DN27567_c10_g6	-2.04094	2.14898e-09	9.91602e-08	.	.	TRINITY_DN27567_c10_g6::TRINITY_DN27567_c10_g6_i1::g.258893::m.258893	3-203[+]	.	.	.	.	.	.	.	.	.	.
TRINITY_DN33867_c0_g1	-2.48308	2.26971e-09	1.04589e-07	.	.	.	.	.	.	.	.	.	.	.	.	.	.
TRINITY_DN29071_c10_g1	-2.4869	5.4774e-09	2.32498e-07	CPN2_MOUSE^CPN2_MOUSE^Q:402-4,H:258-392^35.6%ID^E:2.9e-10^RecName: Full=Carboxypeptidase N subunit 2;^Eukaryota; Metazoa; Chordata; Craniata; Vertebrata; Euteleostomi; Mammalia; Eutheria; Euarchontoglires; Glires; Rodentia; Myomorpha; Muroidea; Muridae; Murinae; Mus; Mus	.	TRINITY_DN29071_c10_g1::TRINITY_DN29071_c10_g1_i1::g.462465::m.462465	1-492[-]	CPN2_MOUSE^CPN2_MOUSE^Q:3-163,H:208-392^34.1%ID^E:2.1e-13^RecName: Full=Carboxypeptidase N subunit 2;^Eukaryota; Metazoa; Chordata; Craniata; Vertebrata; Euteleostomi; Mammalia; Eutheria; Euarchontoglires; Glires; Rodentia; Myomorpha; Muroidea; Muridae; Murinae; Mus; Mus	UniRef90_D7G7F2^UniRef90_D7G7F2^Q:399-4,H:206-339^44.8%ID^E:3.5e-15^.^.	UniRef90_D7G7F2^UniRef90_D7G7F2^Q:3-163,H:179-339^44.2%ID^E:2.7e-20^.^.	PF13306.5^LRR_5^Leucine rich repeats (6 copies)^7-102^E:0.0014`PF13306.5^LRR_5^Leucine rich repeats (6 copies)^48-153^E:7.9e-06`PF13855.5^LRR_8^Leucine rich repeat^75-121^E:4.7e-08`PF00560.32^LRR_1^Leucine Rich Repeat^133-153^E:1.1	.	.	COG4886^leucine Rich Repeat	KEGG:mmu:71756`KO:K13023	GO:0072562^cellular_component^blood microparticle`GO:0070062^cellular_component^extracellular exosome	GO:0005515^molecular_function^protein binding
TRINITY_DN29959_c5_g2	-2.38466	6.58941e-09	2.75222e-07	.	.	.	.	.	.	.	.	.	.	.	.	.	.
TRINITY_DN28003_c3_g1	-2.46922	8.79001e-09	3.54897e-07	.	.	TRINITY_DN28003_c3_g1::TRINITY_DN28003_c3_g1_i1::g.319829::m.319829	146-481[-]	.	.	.	.	.	.	.	.	.	.
TRINITY_DN28431_c9_g7	-2.0997	1.10145e-08	4.33362e-07	.	.	TRINITY_DN28431_c9_g7::TRINITY_DN28431_c9_g7_i1::g.381683::m.381683	1608-1781[+]	KINH_CAEEL^KINH_CAEEL^Q:32-58,H:73-99^77.8%ID^E:5.7e-06^RecName: Full=Kinesin heavy chain;^Eukaryota; Metazoa; Ecdysozoa; Nematoda; Chromadorea; Rhabditida; Rhabditoidea; Rhabditidae; Peloderinae; Caenorhabditis	.	.	PF00225.22^Kinesin^Kinesin motor domain^31-58^E:2.6e-11`PF16796.4^Microtub_bd^Microtubule binding^35-58^E:3.3e-07	.	.	COG5059^Kinesin family member	KEGG:cel:CELE_R05D3.7`KO:K10396	GO:0005737^cellular_component^cytoplasm`GO:0016938^cellular_component^kinesin I complex`GO:0005874^cellular_component^microtubule`GO:0043005^cellular_component^neuron projection`GO:0005635^cellular_component^nuclear envelope`GO:0045202^cellular_component^synapse`GO:0005524^molecular_function^ATP binding`GO:0008574^molecular_function^ATP-dependent microtubule motor activity, plus-end-directed`GO:0…	GO:0003777^molecular_function^microtubule motor activity`GO:0005524^molecular_function^ATP binding`GO:0008017^molecular_function^microtubule binding`GO:0007018^biological_process^microtubule-based movement
TRINITY_DN25970_c0_g1	-2.03284	1.16002e-08	4.54297e-07	FAC15_MYCMM^FAC15_MYCMM^Q:588-2297,H:46-597^30.4%ID^E:7e-61^RecName: Full=Long-chain-fatty-acid--CoA ligase FadD15;^Bacteria; Actinobacteria; Corynebacteriales; Mycobacteriaceae; Mycobacterium	.	TRINITY_DN25970_c0_g1::TRINITY_DN25970_c0_g1_i1::g.64910::m.64910	2526-2750[+]	.	UniRef90_D7G5Q3^UniRef90_D7G5Q3^Q:324-2306,H:23-683^79.9%ID^E:0^.^.	.	.	.	.	.	.	.	.
TRINITY_DN26674_c6_g3	-2.20603	1.45285e-08	5.59924e-07	.	.	TRINITY_DN26674_c6_g3::TRINITY_DN26674_c6_g3_i1::g.127780::m.127780	199-384[-]	.	.	.	.	.	ExpAA=22.25^PredHel=1^Topology=i37-59o	.	.	.	.
TRINITY_DN29541_c2_g1	-2.0163	3.90476e-08	1.33096e-06	.	.	TRINITY_DN29541_c2_g1::TRINITY_DN29541_c2_g1_i1::g.516627::m.516627	528-968[+]	.	UniRef90_D8LCX4^UniRef90_D8LCX4^Q:783-968,H:6-67^72.6%ID^E:3.7e-21^.^.	UniRef90_D8LCX4^UniRef90_D8LCX4^Q:86-147,H:6-67^72.6%ID^E:1.7e-21^.^.	.	.	.	.	.	.	.
TRINITY_DN26967_c4_g2	-2.05682	4.00015e-08	1.35914e-06	.	.	TRINITY_DN26967_c4_g2::TRINITY_DN26967_c4_g2_i1::g.172138::m.172138	447-656[-]	.	.	.	.	.	.	.	.	.	.
TRINITY_DN26934_c4_g8	-2.20185	4.70759e-08	1.57454e-06	.	.	TRINITY_DN26934_c4_g8::TRINITY_DN26934_c4_g8_i1::g.163192::m.163192	2-931[-]	.	UniRef90_D8LMW2^UniRef90_D8LMW2^Q:769-2,H:14-250^33.7%ID^E:3.7e-26^.^.	UniRef90_D8LMW2^UniRef90_D8LMW2^Q:55-310,H:14-250^33.7%ID^E:3.7e-26^.^.	.	.	.	.	.	.	.
TRINITY_DN27847_c4_g2	-2.26619	5.37653e-08	1.76179e-06	.	.	TRINITY_DN27847_c4_g2::TRINITY_DN27847_c4_g2_i1::g.298634::m.298634	701-3313[-]	.	UniRef90_D7G7T7^UniRef90_D7G7T7^Q:2632-1403,H:16-429^59.9%ID^E:6.3e-130^.^.	UniRef90_D7G7T7^UniRef90_D7G7T7^Q:228-637,H:16-429^64.7%ID^E:1.2e-141^.^.	.	.	.	.	.	.	.
TRINITY_DN33361_c0_g1	-2.10145	5.76564e-08	1.88383e-06	.	.	TRINITY_DN33361_c0_g1::TRINITY_DN33361_c0_g1_i1::g.658487::m.658487	91-459[-]	.	UniRef90_D7FRH0^UniRef90_D7FRH0^Q:459-271,H:1527-1589^55.6%ID^E:5.9e-09^.^.	UniRef90_D7FRH0^UniRef90_D7FRH0^Q:1-63,H:1527-1589^55.6%ID^E:4.8e-09^.^.	.	.	.	.	.	.	.
TRINITY_DN31054_c0_g1	-2.08167	5.90292e-08	1.92498e-06	.	.	.	.	.	.	.	.	.	.	.	.	.	.
TRINITY_DN27806_c4_g8	-2.05524	1.2653e-07	3.73804e-06	.	.	TRINITY_DN27806_c4_g8::TRINITY_DN27806_c4_g8_i1::g.293088::m.293088	3-269[+]	.	UniRef90_D7FZG5^UniRef90_D7FZG5^Q:3-188,H:228-289^83.9%ID^E:2.7e-22^.^.	UniRef90_D7FZG5^UniRef90_D7FZG5^Q:1-62,H:228-289^83.9%ID^E:2.7e-22^.^.	PF02130.16^UPF0054^Uncharacterized protein family UPF0054^20-60^E:1.5e-11	.	.	.	.	.	GO:0004222^molecular_function^metalloendopeptidase activity`GO:0006364^biological_process^rRNA processing
TRINITY_DN51436_c0_g1	-2.07358	1.49055e-07	4.30229e-06	.	.	TRINITY_DN51436_c0_g1::TRINITY_DN51436_c0_g1_i1::g.690783::m.690783	2-202[+]	.	.	.	.	.	.	.	.	.	.
TRINITY_DN29477_c4_g2	-2.15307	1.6677e-07	4.71726e-06	.	.	TRINITY_DN29477_c4_g2::TRINITY_DN29477_c4_g2_i1::g.514454::m.514454	304-546[+]	.	.	.	.	.	.	.	.	.	.
TRINITY_DN52821_c0_g1	-2.00845	1.68636e-07	4.76211e-06	AGRA3_DANRE^AGRA3_DANRE^Q:39-227,H:110-172^47.6%ID^E:2.3e-07^RecName: Full=Adhesion G protein-coupled receptor A3;^Eukaryota; Metazoa; Chordata; Craniata; Vertebrata; Euteleostomi; Actinopterygii; Neopterygii; Teleostei; Ostariophysi; Cypriniformes; Cyprinidae; Danio	.	TRINITY_DN52821_c0_g1::TRINITY_DN52821_c0_g1_i1::g.692963::m.692963	3-227[-]	.	UniRef90_UPI00087585A4^UniRef90_UPI00087585A4^Q:9-221,H:295-365^49.3%ID^E:7.6e-10^.^.	.	.	.	.	.	.	.	.
TRINITY_DN29927_c2_g4	-2.03787	2.02011e-07	5.61574e-06	.	.	.	.	.	.	.	.	.	.	.	.	.	.
TRINITY_DN56476_c0_g1	-2.3317	2.03311e-07	5.64724e-06	.	.	.	.	.	.	.	.	.	.	.	.	.	.
TRINITY_DN27229_c10_g3	-2.03945	3.64406e-07	9.38408e-06	.	.	.	.	.	.	.	.	.	.	.	.	.	.
TRINITY_DN27026_c4_g1	-2.02809	2.52757e-06	5.10557e-05	.	.	.	.	.	.	.	.	.	.	.	.	.	.
TRINITY_DN28076_c1_g4	-2.10049	2.97395e-06	5.84026e-05	.	.	TRINITY_DN28076_c1_g4::TRINITY_DN28076_c1_g4_i1::g.328716::m.328716	2-511[-]	.	UniRef90_UPI00072EC60B^UniRef90_UPI00072EC60B^Q:114-488,H:39-162^37.3%ID^E:2.2e-12^.^.	.	.	.	.	.	.	.	.

## Sheet: Spits_8_20_vs_8_30_8_20_DOWN
geneId	log2FoldChange	pvalue	padj	sprot_Top_BLASTX_hit	RNAMMER	prot_id	prot_coords	sprot_Top_BLASTP_hit	uniref90_BLASTX	uniref90_BLASTP	Pfam	SignalP	TmHMM	eggnog	Kegg	gene_ontology_blast	gene_ontology_pfam
TRINITY_DN29333_c5_g1	3.05323	1.3613e-82	1.14505e-78	.	.	.	.	.	.	.	.	.	.	.	.	.	.
TRINITY_DN28058_c6_g1	3.48059	7.04322e-74	3.38537e-70	.	.	TRINITY_DN28058_c6_g1::TRINITY_DN28058_c6_g1_i1::g.328059::m.328059	2-2110[+]	.	UniRef90_D8LFM2^UniRef90_D8LFM2^Q:170-1387,H:10-423^51.4%ID^E:2.1e-91^.^.	UniRef90_D8LFM2^UniRef90_D8LFM2^Q:57-614,H:10-590^51.7%ID^E:3.2e-110^.^.	PF02037.26^SAP^SAP domain^674-700^E:2.1e-08	.	.	.	.	.	.
TRINITY_DN27794_c9_g3	3.32392	9.97094e-74	4.19353e-70	.	.	.	.	.	.	.	.	.	.	.	.	.	.
TRINITY_DN29226_c7_g3	3.03029	1.2331e-70	4.1489e-67	CCPR2_GIBZE^CCPR2_GIBZE^Q:1009-215,H:9-278^52.7%ID^E:7e-72^RecName: Full=Putative heme-binding peroxidase;^Eukaryota; Fungi; Dikarya; Ascomycota; Pezizomycotina; Sordariomycetes; Hypocreomycetidae; Hypocreales; Nectriaceae; Fusarium	.	TRINITY_DN29226_c7_g3::TRINITY_DN29226_c7_g3_i1::g.478649::m.478649	185-1321[-]	CCPR2_GIBZE^CCPR2_GIBZE^Q:105-369,H:9-278^52.7%ID^E:1e-71^RecName: Full=Putative heme-binding peroxidase;^Eukaryota; Fungi; Dikarya; Ascomycota; Pezizomycotina; Sordariomycetes; Hypocreomycetidae; Hypocreales; Nectriaceae; Fusarium	UniRef90_D8LTK5^UniRef90_D8LTK5^Q:1255-203,H:1-352^72.9%ID^E:3.8e-141^.^.	UniRef90_D8LTK5^UniRef90_D8LTK5^Q:23-378,H:1-357^76.3%ID^E:1.7e-150^.^.	PF00141.22^peroxidase^Peroxidase^118-350^E:1.8e-43	.	.	COG0376^Bifunctional enzyme with both catalase and broad- spectrum peroxidase activity (By similarity)	KEGG:fgr:FGSG_10606`KO:K00428	GO:0020037^molecular_function^heme binding`GO:0046872^molecular_function^metal ion binding`GO:0004601^molecular_function^peroxidase activity`GO:0006979^biological_process^response to oxidative stress	GO:0004601^molecular_function^peroxidase activity`GO:0020037^molecular_function^heme binding`GO:0006979^biological_process^response to oxidative stress`GO:0055114^biological_process^oxidation-reduction process
TRINITY_DN27782_c8_g1	3.11527	2.51872e-66	6.51883e-63	.	.	TRINITY_DN27782_c8_g1::TRINITY_DN27782_c8_g1_i1::g.289218::m.289218	2-847[-]	.	.	.	.	.	.	.	.	.	.
TRINITY_DN28992_c4_g7	3.12186	6.09914e-64	1.4658e-60	.	.	TRINITY_DN28992_c4_g7::TRINITY_DN28992_c4_g7_i1::g.451436::m.451436	209-496[-]	.	UniRef90_D7FZF8^UniRef90_D7FZF8^Q:421-263,H:476-529^53.7%ID^E:1.7e-09^.^.	UniRef90_D7FZF8^UniRef90_D7FZF8^Q:26-93,H:476-558^47%ID^E:1.4e-11^.^.	.	.	.	.	.	.	.
TRINITY_DN25054_c0_g1	3.25973	9.48787e-61	1.99518e-57	BETA_RHILW^BETA_RHILW^Q:245-1612,H:5-444^37%ID^E:2.7e-69^RecName: Full=Oxygen-dependent choline dehydrogenase {ECO:0000255|HAMAP-Rule:MF_00750};^Bacteria; Proteobacteria; Alphaproteobacteria; Rhizobiales; Rhizobiaceae; Rhizobium/Agrobacterium group; Rhizobium	.	TRINITY_DN25054_c0_g1::TRINITY_DN25054_c0_g1_i1::g.54613::m.54613	2-1672[+]	BETA_RHILW^BETA_RHILW^Q:82-537,H:5-444^37.6%ID^E:4e-72^RecName: Full=Oxygen-dependent choline dehydrogenase {ECO:0000255|HAMAP-Rule:MF_00750};^Bacteria; Proteobacteria; Alphaproteobacteria; Rhizobiales; Rhizobiaceae; Rhizobium/Agrobacterium group; Rhizobium	UniRef90_D7FW40^UniRef90_D7FW40^Q:83-1627,H:4-523^79.2%ID^E:3.9e-240^.^.	UniRef90_D7FW40^UniRef90_D7FW40^Q:28-542,H:4-523^81.3%ID^E:7.6e-248^.^.	PF00732.18^GMC_oxred_N^GMC oxidoreductase^81-373^E:3.9e-77`PF05199.12^GMC_oxred_C^GMC oxidoreductase^476-539^E:2.9e-08	.	.	COG2303^oxidoreductase	KEGG:rlt:Rleg2_0776`KO:K00108	GO:0008802^molecular_function^betaine-aldehyde dehydrogenase activity`GO:0008812^molecular_function^choline dehydrogenase activity`GO:0050660^molecular_function^flavin adenine dinucleotide binding`GO:0019285^biological_process^glycine betaine biosynthetic process from choline	GO:0016614^molecular_function^oxidoreductase activity, acting on CH-OH group of donors`GO:0050660^molecular_function^flavin adenine dinucleotide binding`GO:0055114^biological_process^oxidation-reduction process
TRINITY_DN24356_c0_g1	4.87978	4.85706e-59	8.60108e-56	.	.	TRINITY_DN24356_c0_g1::TRINITY_DN24356_c0_g1_i1::g.50071::m.50071	334-720[-]	.	.	.	.	.	.	.	.	.	.
TRINITY_DN27306_c9_g5	3.2744	1.50257e-58	2.40741e-55	.	.	TRINITY_DN27306_c9_g5::TRINITY_DN27306_c9_g5_i1::g.222400::m.222400	52-528[+]	.	.	.	.	.	.	.	.	.	.
TRINITY_DN27635_c4_g1	2.37315	1.04847e-57	1.60349e-54	.	.	TRINITY_DN27635_c4_g1::TRINITY_DN27635_c4_g1_i1::g.263099::m.263099	539-1066[-]	LHCA2_ARATH^LHCA2_ARATH^Q:19-169,H:75-235^30.8%ID^E:7.8e-06^RecName: Full=Photosystem I chlorophyll a/b-binding protein 2, chloroplastic {ECO:0000303|PubMed:10366881};^Eukaryota; Viridiplantae; Streptophyta; Embryophyta; Tracheophyta; Spermatophyta; Magnoliophyta; eudicotyledons; Gunneridae; Pentapetalae; rosids; malvids; Brassicales; Brassicaceae; Camelineae; Arabidopsis	UniRef90_D7G0D5^UniRef90_D7G0D5^Q:1078-542,H:38-216^74.9%ID^E:2e-73^.^.	UniRef90_D7G0D5^UniRef90_D7G0D5^Q:1-175,H:42-216^81.7%ID^E:3.5e-82^.^.	PF00504.20^Chloroa_b-bind^Chlorophyll A-B binding protein^10-160^E:1.3e-24	.	.	ENOG410XTCT^Chlorophyll A-B binding protein	KEGG:ath:AT3G61470`KO:K08908	GO:0009507^cellular_component^chloroplast`GO:0009941^cellular_component^chloroplast envelope`GO:0009534^cellular_component^chloroplast thylakoid`GO:0009535^cellular_component^chloroplast thylakoid membrane`GO:0016021^cellular_component^integral component of membrane`GO:0016020^cellular_component^membrane`GO:0009522^cellular_component^photosystem I`GO:0010287^cellular_component^plastoglobule`GO:00…	.
TRINITY_DN26400_c8_g1	2.71258	1.70254e-57	2.49059e-54	.	.	TRINITY_DN26400_c8_g1::TRINITY_DN26400_c8_g1_i1::g.86276::m.86276	799-1008[+]	.	.	.	.	.	ExpAA=43.16^PredHel=2^Topology=o15-37i44-66o	.	.	.	.
TRINITY_DN27073_c11_g1	2.68182	3.87615e-57	5.43404e-54	.	.	TRINITY_DN27073_c11_g1::TRINITY_DN27073_c11_g1_i1::g.188191::m.188191	605-805[-]	.	.	.	.	.	.	.	.	.	.
TRINITY_DN28751_c5_g1	3.14081	5.10439e-57	6.86969e-54	.	.	TRINITY_DN28751_c5_g1::TRINITY_DN28751_c5_g1_i1::g.420914::m.420914	337-1494[-]	.	UniRef90_D7FVX3^UniRef90_D7FVX3^Q:1401-541,H:25-315^47%ID^E:3.3e-52^.^.	UniRef90_D7FVX3^UniRef90_D7FVX3^Q:6-318,H:2-315^51.1%ID^E:4e-62^.^.	.	.	.	.	.	.	.
TRINITY_DN26389_c7_g1	2.87711	9.52993e-55	1.14516e-51	.	.	TRINITY_DN26389_c7_g1::TRINITY_DN26389_c7_g1_i1::g.84570::m.84570	817-1080[+]	.	UniRef90_D8LSP4^UniRef90_D8LSP4^Q:410-751,H:25-143^52.9%ID^E:3.7e-26^.^.	.	.	.	.	.	.	.	.
TRINITY_DN30204_c2_g1	2.55667	7.45479e-54	8.50103e-51	.	.	TRINITY_DN30204_c2_g1::TRINITY_DN30204_c2_g1_i1::g.604191::m.604191	1-162[+]	.	.	.	.	.	.	.	.	.	.
TRINITY_DN26679_c8_g1	2.44356	2.63005e-53	2.85454e-50	.	.	TRINITY_DN26679_c8_g1::TRINITY_DN26679_c8_g1_i1::g.127338::m.127338	242-508[+]	.	.	.	.	.	.	.	.	.	.
TRINITY_DN24971_c0_g1	4.00947	2.89221e-53	3.04098e-50	.	.	TRINITY_DN24971_c0_g1::TRINITY_DN24971_c0_g1_i1::g.54429::m.54429	2-151[-]	.	UniRef90_D7FSN1^UniRef90_D7FSN1^Q:105-722,H:29-253^30.5%ID^E:2.7e-14^.^.	.	.	.	.	.	.	.	.
TRINITY_DN29241_c5_g2	2.86165	9.98545e-53	1.01809e-49	DXS_CAPAN^DXS_CAPAN^Q:73-2040,H:74-711^57.3%ID^E:2e-204^RecName: Full=Probable 1-deoxy-D-xylulose-5-phosphate synthase, chloroplastic;^Eukaryota; Viridiplantae; Streptophyta; Embryophyta; Tracheophyta; Spermatophyta; Magnoliophyta; eudicotyledons; Gunneridae; Pentapetalae; asterids; lamiids; Solanales; Solanaceae; Solanoideae; Capsiceae; Capsicum	.	TRINITY_DN29241_c5_g2::TRINITY_DN29241_c5_g2_i1::g.479570::m.479570	1-2082[+]	DXS_CAPAN^DXS_CAPAN^Q:15-680,H:64-711^58.4%ID^E:1.4e-212^RecName: Full=Probable 1-deoxy-D-xylulose-5-phosphate synthase, chloroplastic;^Eukaryota; Viridiplantae; Streptophyta; Embryophyta; Tracheophyta; Spermatophyta; Magnoliophyta; eudicotyledons; Gunneridae; Pentapetalae; asterids; lamiids; Solanales; Solanaceae; Solanoideae; Capsiceae; Capsicum	UniRef90_D7G8U2^UniRef90_D7G8U2^Q:64-2076,H:88-793^88%ID^E:0^.^.	UniRef90_D7G8U2^UniRef90_D7G8U2^Q:14-692,H:80-793^90.3%ID^E:0^.^.	PF13292.5^DXP_synthase_N^1-deoxy-D-xylulose-5-phosphate synthase^27-312^E:6.9e-104`PF02779.23^Transket_pyr^Transketolase, pyrimidine binding domain^350-509^E:2.4e-39`PF02780.19^Transketolase_C^Transketolase, C-terminal domain^551-669^E:4.5e-23	.	.	.	.	GO:0009507^cellular_component^chloroplast`GO:0008661^molecular_function^1-deoxy-D-xylulose-5-phosphate synthase activity`GO:0046872^molecular_function^metal ion binding`GO:0052865^biological_process^1-deoxy-D-xylulose 5-phosphate biosynthetic process`GO:0016114^biological_process^terpenoid biosynthetic process`GO:0009228^biological_process^thiamine biosynthetic process	GO:0008661^molecular_function^1-deoxy-D-xylulose-5-phosphate synthase activity`GO:0016114^biological_process^terpenoid biosynthetic process
TRINITY_DN29503_c4_g1	2.35063	1.11272e-50	1.06968e-47	.	.	.	.	.	.	.	.	.	.	.	.	.	.
TRINITY_DN27241_c7_g6	2.58467	1.29497e-50	1.21029e-47	.	.	TRINITY_DN27241_c7_g6::TRINITY_DN27241_c7_g6_i1::g.206155::m.206155	343-3063[-]	.	UniRef90_D8LK88^UniRef90_D8LK88^Q:2364-1813,H:253-436^43.5%ID^E:3.2e-29^.^.	UniRef90_D8LK88^UniRef90_D8LK88^Q:1-906,H:13-902^55.4%ID^E:3.8e-180^.^.	PF01442.17^Apolipoprotein^Apolipoprotein A1/A4/E domain^157-183^E:4700`PF01442.17^Apolipoprotein^Apolipoprotein A1/A4/E domain^257-394^E:0.015	.	.	.	.	.	GO:0008289^molecular_function^lipid binding`GO:0006869^biological_process^lipid transport`GO:0042157^biological_process^lipoprotein metabolic process`GO:0005576^cellular_component^extracellular region
TRINITY_DN29581_c6_g2	4.26135	9.32937e-50	8.48368e-47	.	.	TRINITY_DN29581_c6_g2::TRINITY_DN29581_c6_g2_i1::g.518086::m.518086	3-782[-]	.	UniRef90_D7FJ78^UniRef90_D7FJ78^Q:740-465,H:19-110^56.5%ID^E:1.1e-24^.^.	UniRef90_D7FJ78^UniRef90_D7FJ78^Q:15-106,H:19-110^56.5%ID^E:1.7e-24^.^.	PF03351.16^DOMON^DOMON domain^47-162^E:2.5e-13	.	.	.	.	.	.
[truncated: 928 more rows]

## Sheet: Spits_8_20_vs_8_30_8_20_UP
geneId	log2FoldChange	pvalue	padj	sprot_Top_BLASTX_hit	RNAMMER	prot_id	prot_coords	sprot_Top_BLASTP_hit	uniref90_BLASTX	uniref90_BLASTP	Pfam	SignalP	TmHMM	eggnog	Kegg	gene_ontology_blast	gene_ontology_pfam
[truncated: 425 more rows]

[truncated: 14 more sheets: Spits_15_20_vs_8_30_15_20_DOWN, Spits_15_20_vs_8_30_15_20_UP, Spits_15_30_vs_8_30_15_30_DOWN, Spits_15_30_vs_8_30_15_30_UP, Roscoff_0_20_vs_8_30_0_20_DOWN, Roscoff_0_20_vs_8_30_0_20_UP, Roscoff_0_30_vs_8_30_0_30_DOWN, Roscoff_0_30_vs_8_30_0_30_UP, Roscoff_8_20_vs_8_30_8_20_DOWN, Roscoff_8_20_vs_8_30_8_20_UP, Roscoff15_20_vs_8_30_15_20_DOWN, Roscoff_15_20_vs_8_30_15_20_UP, Roscoff15_30_vs_8_30_15_30_DOWN, Roscoff_15_30_vs_8_30_15_30_UP]
