# Supplementary material for: Is geographical variation driving the transcriptomic responses to multiple stressors in the kelp Saccharina latissima?
Source: BMC Plant Biol. 2019 Nov 21;19:513. doi: 10.1186/s12870-019-2124-0 (PMC6881991; doi:10.1186/s12870-019-2124-0)
Supplement: Supplementary file 5 — Additional file 5. Number of significantly enriched GO terms among DEGs. Comparison of exposure treatments against control (8_30) of each location. [file 12870_2019_2124_MOESM5_ESM.xlsx]

## Sheet: Sheet1
Additional file 5: Number of significantly enriched GO terms among DEGs. Comparison of exposure treatments against control (8_30) of each location
		GO root category/ population
		Biological process		Molecular function		Cellular component		Total
Treatments	Regulation	Roscoff	Spitsbergen	Roscoff	Spitsbergen	Roscoff	Spitsbergen	Roscoff	Spitsbergen
	↑	64	86	31	35	16	25	111	146
0_20	↓	176	183	91	60	45	15	312	258
	↑	37	72	11	29	13	29	61	130
0_30	↓	131	196	23	36	15	12	169	244
	↑	162	24	55	17	23	8	240	49
8_20	↓	215	239	113	104	42	61	370	404
	↑	49	28	25	17	6	2	80	47
15_20	↓	82	53	42	25	16	12	140	90
	↑	83	30	26	13	9	1	118	44
15_30	↓	66	109	28	65	9	12	103	186
