# Supplementary material for: Is geographical variation driving the transcriptomic responses to multiple stressors in the kelp Saccharina latissima?
Source: BMC Plant Biol. 2019 Nov 21;19:513. doi: 10.1186/s12870-019-2124-0 (PMC6881991; doi:10.1186/s12870-019-2124-0)
Supplement: Supplementary file 8 — Additional file 8 Results of the two-way ANOVA and graphic representation for effects of temperature, salinity and their interaction on the pigments measured after 24 h of temperature and salinity exposure. Statistically significant values are indicated by asterisks (P < 0.05). When data failed to comply with normality and homogeneity of variances assumptions, results of a non-parametric test (Mann-Whitney U or Kruskal-Wallis test) are showed. [file 12870_2019_2124_MOESM8_ESM.xlsx]

## Sheet: Sheet1
Additional file 8: Results of the two-way ANOVA for effects of temperature, salinity and their interaction on the pigments and quantum yield measured after 24h of temperature and salinity exposure. Statistically significant values are indicated by asterisks (P < 0.05). When data failed to comply with normality and homogeneity of variances assumptions, results of a non-parametric test (Mann-Whitne…
Violaxathin concentrations in Roscoff samples (% initial)
Test of Between_subjects effects
Source	Type III Sum of Squares	df	Mean Square	F	Sig.
Corrected Model	4082.22	5	816.443	2.235	0.084
Intercept	317537	1	317537	869.286	0
Temperature	577.593	2	288.797	0.791	0.465
Salinity	583.267	1	583.267	1.597	0.219
Temperature * Salinity	2921.36	2	1460.68	3.999	0.032*
Error	8766.83	24	365.285
Total	330386	30
Corrected Total	12849	29
Violaxathin concentrations in Spitsbergen samples (% initial)
Test of Between_subjects Effects
Source	Type III Sum of Squares	df	Mean Square	F	Sig.
Corrected Model	3175.98	5	635.197	2.032	0.112
Intercept	357293	1	357293	1143.22	0
Temperature	1260.02	2	630.01	2.016	0.156
Salinity	1791.95	1	1791.95	5.734	0.025*
Temperature * Salinity	47.939	2	23.969	0.077	0.926
Error	7188.21	23	312.531
Total	369132	29
Corrected Total	10364.2	28
Zeaxathin concentrations in Roscoff samples (% initial)
					Sig.
Salinity	Independent samples Mann - Whitney U test				0.056	Violaxanthin concentrations in samples from Roscoff after 24h of temperature and salinity exposure.												Violaxanthin concentrations in samples from Spitsbergen after 24h of temperature and salinity exposure. Different letters denote statistically signifcant treatments (p < 0.05)
Temperature	Independent samples Kruskal-Wallis Test				0.168	Different letters denote statistically signifcant treatments (p < 0.05)
Zeazanthin concentrations in Spitsbergen samples (% initial)
Test of Between_subjects Effects
Source	Type III Sum of Squares	df	Mean Square	F	Sig.
Corrected Model	10832.3	5	2166.46	2.841	0.039
Intercept	113755	1	113755	149.172	0
Temperature	6203.3	2	3201.65	4.067	0.031*
Salinity	2287.05	1	2287.05	2.999	0.097
Temperature * Salinity	3537.07	2	1768.53	2.319	0.121
Error	17539.2	23	762.573
Total	137420	29
Corrected Total	28371.5	28
						Zeaxanthin concentrations in samples from Roscoff after 24h of temperature and salinity exposure.												Zeaxanthin concentrations in samples from Spitsbergen after 24h of temperature and salinity exposure. Different letters denote statistically signifcant treatments (p < 0.05)
