# Supplementary material for: Is geographical variation driving the transcriptomic responses to multiple stressors in the kelp Saccharina latissima?
Source: BMC Plant Biol. 2019 Nov 21;19:513. doi: 10.1186/s12870-019-2124-0 (PMC6881991; doi:10.1186/s12870-019-2124-0)
Supplement: Supplementary file 9 — Additional file 9. Transcript per million (TPM) counts of the control treatment (8_30) of sporophytes from each geographical origin corresponding to genes encoding chaperones, antioxidant proteins and salinity stress expected genes. In bold TPM values of genes considered constitutively expressed in the control, in red genes with TPM values considered highly different between samples from the two locations. [file 12870_2019_2124_MOESM9_ESM.xlsx]

## Sheet: Sheet1
Additional file 9: Transcript per million (TPM) counts of the control treatment (8_30) of sporophytes from each geographical origin corresponding to genes encoding chaperones, antioxidant proteins and salinity stress expected genes. In bold TPM values of genes considered constitutively expressed in the control, in red genes with TPM values considered highly different between samples from the two …
Gene ID	Annotation	e-value	Spitsbergen	Roscoff	Difference
Chaperones
TRINITY_DN26478_c1_g1	Heat shock 7 kDa protein 6, chloroplastic	E:4e-61	3.6	5.09	-1.49
TRINITY_DN26555_c5_g7	Heat shock factor protein 1	E:1.2e-11	19.26	8.89	10.37
TRINITY_DN26569_c2_g4	Heat shock 7 kDa protein 1B	E:9.6e-64	46.47	44.08	2.38
TRINITY_DN26595_c7_g1	Heat shock factor protein 2	E:2.8e-20	1.5	1.11	0.39
TRINITY_DN26994_c7_g4	Heat shock factor protein 2	E:5.1e-15	3.83	2.61	1.22
TRINITY_DN29109_c5_g1	Heat shock factor protein 2	E:5.9e-13	14.66	8.78	5.87
TRINITY_DN26698_c9_g3	Heat shock protein sti1 homolog	E:1.8e-16	27.09	21.7	5.39
TRINITY_DN27091_c8_g2	Heat shock factor-binding protein 1	E:4.9e-10	5.87	8.21	-2.34
TRINITY_DN27040_c2_g1	Heat shock factor protein	E:3.5e-13	6.91	5.16	1.74
TRINITY_DN27078_c0_g1	Heat shock 7 kDa protein 5	E:2e-24	723.93	450.73	273.2
TRINITY_DN27762_c7_g1	Heat shock-like 85 kDa protein	E:3.1e-151	72.48	50.64	21.84
TRINITY_DN27875_c2_g2	Heat shock 7 kDa protein 5	E:2.1e-137	253.71	172.51	81.2
TRINITY_DN28344_c1_g6	Heat shock 7 kDa protein 14	E:6e-36	1.6	1.51	0.09
TRINITY_DN29164_c5_g1	Heat shock factor protein 3	E:1.4e-11	8.23	4.53	3.7
TRINITY_DN29299_c6_g3	Heat shock factor protein 1	E:1.3e-12	13.01	4.5	8.51
TRINITY_DN29249_c5_g1	Heat shock factor protein HSF3	E:5.3e-10	33.15	27.55	5.6
TRINITY_DN29557_c5_g1	Heat shock 7 kDa protein 12B	E:9.5e-23	14.83	14.87	-0.05
TRINITY_DN29988_c3_g9	1 kDa heat shock protein, mitochondrial	E:4.1e-19	10.77	10.8	-0.04
TRINITY_DN30297_c2_g3	Heat shock 7 kDa protein 15	E:3.9e-125	57.43	31.6	25.83
TRINITY_DN30375_c6_g1	Heat shock protein 9-1	E:6.5e-113	823.28	507.82	315.46
TRINITY_DN30375_c6_g2	Heat shock protein 9-4	E:1.7e-19	0	0.11	-0.11
TRINITY_DN30464_c1_g1	Heat shock cognate 7 kDa protein	E:2.3e-25	758.92	780.22	-21.29
TRINITY_DN39305_c0_g1	Heat shock 7 kDa protein, mitochondrial	E:1.3e-09	10.21	19.18	-8.97
TRINITY_DN16572_c0_g1	Chaperone protein DnaJ	E:9.4e-10	8.8	6.1	2.7
TRINITY_DN26400_c4_g1	Chaperone protein DnaJ	E:1e-20	2.23	3.18	-0.95
TRINITY_DN26904_c6_g9	Chaperone protein DnaJ	E:2.3e-18	22.01	19.9	2.11
TRINITY_DN27085_c6_g4	Chaperone protein DnaJ	E:2.3e-13	10.47	6.56	3.91
TRINITY_DN27077_c6_g1	Chaperone protein DnaJ	E:3.2e-14	11.78	9.08	2.7
TRINITY_DN30278_c3_g1	Chaperone protein DnaJ	E:6.5e-11	21.83	11.4	10.43
TRINITY_DN28195_c3_g1	Chaperone protein dnaJ 2	E:2e-21	3.31	5.95	-2.64
TRINITY_DN27689_c2_g1	Tubulin-specific chaperone D	E:1.7e-34	2.93	2.7	0.23
TRINITY_DN28723_c1_g1	Tubulin-specific chaperone D	E:3.2e-17	1.3	1.07	0.23
TRINITY_DN27500_c9_g2	Tubulin-specific chaperone A	E:2.7e-16	19.26	45.19	-25.93
TRINITY_DN24282_c0_g1	Tubulin-specific chaperone C	E:2.7e-37	3.51	3.87	-0.36
TRINITY_DN25352_c0_g1	Chaperone protein dnaK	E:2.9e-202	0.01	2.8	-2.79
TRINITY_DN26412_c8_g5	Chaperone protein DnaK	E:5.9e-38	10.47	9.97	0.5
TRINITY_DN27183_c5_g2	Chaperone protein DnaK	E:2.7e-231	79.57	57.54	22.03
TRINITY_DN2758_c14_g3	Chaperone protein DnaK	E:6.3e-31	13.33	22.46	-9.12
TRINITY_DN28526_c3_g1	Chaperone protein dnaJ 16	E:5e-46	21.28	11.89	9.39
TRINITY_DN25352_c0_g1	Chaperone protein DnaJ	E:4.8e-20	1.21	1.83	-0.62
TRINITY_DN28526_c3_g1	Chaperone protein dnaJ 39	E:5.9e-44	21.28	0.13	21.16
TRINITY_DN28828_c7_g1	Putative metal chaperone YciC	E:3.9e-43	20.46	16	4.45
TRINITY_DN29308_c8_g1	Putative metal chaperone YciC	E:8.8e-23	8.5	9.56	-1.06
TRINITY_DN28911_c6_g1	Chaperone protein dnaJ 6	E:2.9e-15	6.71	9.68	-2.97
TRINITY_DN30398_c5_g1	Proteasome assembly chaperone 2	E:3.4e-12	8.73	7	1.73
TRINITY_DN25731_c0_g3	Co-chaperone protein HscB	E:1.2e-14	2.23	3.18	-0.95
TRINITY_DN28998_c2_g2	Probable assembly chaperone of rpl4	E:4e-21	81.89	214.53	-132.64
TRINITY_DN26603_c0_g1	Chaperone protein ClpB 1	E:7.6e-215	17.5	13.87	3.63
TRINITY_DN26738_c8_g1	Chaperone protein dnaJ 1	E:1.2e-14	2.79	1.28	1.51
TRINITY_DN27426_c1_g1	Mitochondrial chaperone BCS1	E:1.2e-10	0.05	0.16	-0.11
TRINITY_DN27426_c1_g4	Mitochondrial chaperone BCS1	E:2.3e-11	8.06	4.36	3.7
TRINITY_DN27714_c9_g1	Cytochrome c oxidase copper chaperone	E:2.1e-11	22.12	25.6	-3.49
TRINITY_DN29420_c2_g1	Histone chaperone asf1b-B	E:2.8e-41	8.5	9.56	-1.06
TRINITY_DN30250_c0_g1	Mitochondrial chaperone BCS1	E:4.8e-11	34.93	41.67	-6.74
TRINITY_DN60391_c0_g1	Hsp9 co-chaperone Cdc37	E:1.1e-35	49.3	39.55	9.75
TRINITY_DN24090_c0_g1	HSPB1-associated protein 1	E:4.4e-59	6.75	10.34	-3.59
TRINITY_DN28376_c9_g2	2 kDa chaperonin, chloroplastic	E:1.8e-21	65.38	61.92	3.45
TRINITY_DN29887_c4_g1	1 kDa chaperonin	E:2.2e-17	34	39.76	-5.76
TRINITY_DN23470_c0_g2	2 kDa chaperonin, chloroplastic	E:1e-19	27.6	51.8	-24.19
TRINITY_DN25352_c0_g2	6 kDa chaperonin, chloroplastic	E:3.2e-107	0.04	0.11	-0.07
TRINITY_DN26803_c4_g14	33 kDa chaperonin	E:6.4e-36	5.88	9.5	-3.61
TRINITY_DN26959_c9_g1	Chaperonin CPN6, mitochondrial	E:1.2e-166	33.24	28.32	4.92
TRINITY_DN29184_c7_g2	6 kDa chaperonin 1	E:3e-149	153.38	125.81	27.56
TRINITY_DN60233_c0_g1	6 kDa chaperonin, chloroplastic	E:2.5e-38	0.27	0.15	0.12
TRINITY_DN62128_c0_g1	6 kDa chaperonin, chloroplastic	E:2.8e-29	0.09	0.07	0.01
Antioxidant enzymes
TRINITY_DN27832_c4_g1	Glutaredoxin 2	E:6.1e-28	26.97	27.23	-0.26
TRINITY_DN28073_c7_g1	Glutaredoxin-C6	E:4.4e-12	8.41	6.78	1.62
TRINITY_DN28139_c1_g3	Monothiol glutaredoxin-S7, chloroplastic	E:4.4e-31	97.38	120.62	-23.24
TRINITY_DN28631_c7_g1	Glutaredoxin-1	E:2.4e-20	140.1	150.77	-10.67
TRINITY_DN28925_c7_g2	Glutaredoxin-C4, chloroplastic	E:1e-11	0.88	0.56	0.32
TRINITY_DN30333_c2_g2	Monothiol glutaredoxin-S11	E:4.1e-108	13.67	14.08	-0.4
TRINITY_DN27486_c11_g5	Probable L-ascorbate peroxidase 8, chloroplastic	E:6e-81	3.05	12.25	-9.2
TRINITY_DN29164_c1_g6	Probable L-ascorbate peroxidase 8, chloroplastic	E:2.6e-11	135.23	343.42	-208.19
TRINITY_DN30350_c9_g3	Putative L-ascorbate peroxidase 6	E:1.8e-15	24.26	25.64	-1.39
TRINITY_DN27538_c12_g4	L-ascorbate peroxidase T, chloroplastic	E:8.2e-39	92.44	201.09	-108.65
TRINITY_DN27930_c7_g2	Glutaredoxin-C2	E:5.8e-19	212.57	488.7	-276.14
TRINITY_DN21007_c0_g1	Glutaredoxin-C4	E:5.1e-15	5.85	7.61	-1.76
TRINITY_DN26836_c8_g7	Superoxide dismutase [Cu-Zn]	E:3.8e-31	148.98	153.52	-4.54
TRINITY_DN26569_c2_g6	Superoxide dismutase [Fe]	E:2.3e-69	200.77	272.29	-71.52
TRINITY_DN26569_c2_g2	Superoxide dismutase [Fe]	E:4.3e-37	4.94	4.18	0.76
TRINITY_DN26569_c2_g1	Superoxide dismutase [Fe]	E:1.4e-57	29.4	34.82	-5.42
TRINITY_DN26569_c1_g2	Superoxide dismutase [Fe]	E:2.7e-42	0	2.72	-2.72
TRINITY_DN26569_c1_g1	Superoxide dismutase [Fe]	E:3.9e-12	0	3.48	-3.48
TRINITY_DN26517_c11_g3	Superoxide dismutase [Mn], mitochondrial	E:4.1e-70	64.31	106.94	-42.63
TRINITY_DN26334_c3_g2	Superoxide dismutase [Mn]	E:1.9e-35	545.09	556.93	-11.84
TRINITY_DN22312_c0_g1	Superoxide dismutase [Mn]	E:1.8e-39	19.17	20.6	-1.42
TRINITY_DN27680_c4_g1	Catalase	E:6.1e-177	71.59	60.1	11.49
TRINITY_DN27190_c9_g1	Thioredoxin	E:1.3e-07	6.59	14.48	-7.89
TRINITY_DN28781_c4_g5	Superoxide-generating NADPH oxidase heavy chain subunit B	E:1.1e-10	0.12	0.53	-0.41
TRINITY_DN27209_c2_g4	NADPH oxidase 5	E:3.8e-14	0.02	1.87	-1.84
TRINITY_DN28091_c0_g2	Thioredoxin-like protein HCF164, chloroplastic	E:1.7e-24	43	107.03	-64.03
TRINITY_DN28339_c3_g1	Peroxiredoxin-2E-1, chloroplastic	E:4.6e-32	9.42	17.79	-8.36
TRINITY_DN25903_c0_g1	Peroxiredoxin Q, chloroplastic	E:1.5e-35	47.19	58.09	-10.9
TRINITY_DN27869_c7_g1	Peptide methionine sulfoxide reductase MsrA	E:1.2e-46	19.64	11.84	7.81
TRINITY_DN26710_c13_g1	Peptide methionine sulfoxide reductase MsrA	E:3.7e-48	2.37	8.94	-6.57
TRINITY_DN27888_c16_g1	Alternative oxidase, mitochondrial	E:4e-69	3.07	21.05	-17.98
TRINITY_DN28385_c7_g1	Thioredoxin reductase NTRC		9.84	8.79	1.05
TRINITY_DN29226_c7_g3	Putative heme-binding peroxidase	E:2.4e-57	217.04	98.67	118.37
TRINITY_DN26338_c9_g1	Ubiquinol oxidase 4, chloroplastic/chromoplastic	E:1.5e-57	0.34	1.4	-1.06
TRINITY_DN26248_c0_g1	Ubiquinol oxidase 4, chloroplastic/chromoplastic	E:1.5e-48	1.46	4.67	-3.21
Salinity stress expected genes
TRINITY_DN29245_c5_g1	Mannitol 2-dehydrogenase	E:1.5e-93	59.68	46.15	13.54
TRINITY_DN28582_c7_g3	Proline dehydrogenase 1, mitochondrial	E:6.6e-22	8.36	8.48	-0.12
